# Supplementary material for: Genomic mapping of copy number variations influencing immune response in breast cancer
Source: Front Oncol. 2022 Sep 1;12:975437. doi: 10.3389/fonc.2022.975437 (PMC9476651; doi:10.3389/fonc.2022.975437)
Supplement: Supplementary file 1 [file Table_1.xlsx]

## Sheet: basal_amp
Gene names	Basophils (P-values) 584	Basophils (FC-1/0)	B-cells (P-values) 130	B-cells (FC-1/0)	CD4+ memory T-cells (P-values) 72	CD4+ memory T-cells (FC-1/0)	CD8+ T-cells (P-values) 286	CD8+ T-cells (FC-1/0)	Eosinophils (P-values) 52	Eosinophils (FC-1/0)	Macrophages (P-values) 133	Macrophages (FC-1/0)	Mesenchymal stem cells (P-values)	Mesenchymal stem cells (FC-1/0)	Natural killer T-cells (P-values) 252	Natural killer T-cells (FC-1/0)	Regulatory T-cells (P-values) 433	Regulatory T-cells (FC-1/0)	Type 1 T-helper cells (P-values) 468	Type 1 T-helper cells (FC-1/0)	Type 2 T-helper cells (P-values) 115	Type 2 T-helper cells (FC-1/0)
AARD	0.107	1.15	0.783	0.82	0.475	0.96	0.56	1.02	0.687	0.98	0.456	0.97	0.829	0.98	0.812	0.91	0.0259	1.89	0.215	1.14	0.237	1.15
ABCB10	0.0204	1.26	0.262	0.71	0.942	0.95	0.595	0.99	0.127	0.8	0.607	1	0.635	0.97	0.651	1.13	0.548	0.69	0.181	1.14	0.412	1.08
ABRA	0.192	1.12	0.85	0.79	0.637	0.95	0.658	1.03	0.367	0.93	0.826	0.93	0.918	1	0.567	0.87	0.112	1.56	0.162	1.16	0.345	1.09
ACBD3	0.0898	1.19	0.163	0.67	0.623	0.96	0.764	1	0.123	0.78	0.591	1.01	0.699	0.98	0.687	1.08	1	0.76	0.326	1.1	0.286	1.14
ACP6	0.0124	1.27	0.19	0.61	0.248	0.86	0.0652	0.7	0.0591	0.81	0.604	0.89	0.82	0.95	0.0704	1.44	0.0199	1.71	0.00191	1.37	0.0702	1.31
ACTA1	0.0204	1.26	0.262	0.71	0.942	0.95	0.595	0.99	0.127	0.8	0.607	1	0.635	0.97	0.651	1.13	0.548	0.69	0.181	1.14	0.412	1.08
ACTN2	0.0323	1.23	0.39	0.72	0.763	0.94	0.347	0.9	0.211	0.81	0.754	0.96	0.515	0.98	0.405	1.14	0.716	0.71	0.55	1.07	0.22	1.14
ADAM15	0.0369	1.26	0.033	0.51	0.0466	0.79	0.0112	0.63	0.235	0.85	0.99	0.94	0.312	1.17	0.0425	1.5	0.0544	1.3	0.0257	1.3	0.139	1.27
ADAM2	0.11	1.14	0.576	0.89	0.468	1.01	0.651	1.01	0.185	0.84	0.199	1.12	0.425	0.9	0.314	0.91	0.032	1.61	0.134	1.1	0.00673	1.41
ADAM32	0.0972	1.14	0.607	0.89	0.539	1.01	0.651	1.01	0.213	0.85	0.132	1.14	0.502	0.91	0.274	0.9	0.0291	1.62	0.191	1.09	0.0111	1.38
ADAM9	0.0569	1.16	0.651	0.89	0.624	1.01	0.789	1.01	0.32	0.87	0.141	1.14	0.34	0.87	0.281	0.91	0.0287	1.65	0.184	1.09	0.0331	1.32
ADAMTS4	0.0408	1.25	0.0519	0.53	0.0796	0.8	0.0349	0.65	0.504	0.91	0.838	0.92	0.452	1.13	0.0238	1.56	0.127	1.22	0.0506	1.25	0.233	1.17
ADAMTSL4	0.0062	1.35	0.211	0.57	0.187	0.83	0.0333	0.67	0.136	0.85	0.796	0.97	0.959	0.99	0.0181	1.64	0.00497	1.87	0.00198	1.4	0.23	1.2
ADAR	0.0369	1.26	0.033	0.51	0.0466	0.79	0.0112	0.63	0.235	0.85	0.99	0.94	0.312	1.17	0.0425	1.5	0.0544	1.3	0.0257	1.3	0.139	1.27
ADARB2	0.713	0.93	0.00977	1.03	0.0167	1.04	0.2	1	0.434	1.05	0.0133	1.16	0.207	0.73	0.0517	1.36	0.00793	1.48	0.000395	1.28	0.000688	1.44
ADCK3	0.0582	1.21	0.23	0.68	0.834	0.95	0.616	0.97	0.177	0.8	0.632	1	0.446	1.03	0.645	1.1	0.65	0.7	0.221	1.12	0.462	1.1
ADCK5	0.0869	1.13	0.2	0.91	0.209	1.01	0.3	1.14	0.288	0.93	0.0236	1.13	0.759	1.11	0.788	0.9	0.0277	1.66	0.123	1.13	0.325	1.14
ADCY10	0.0904	1.19	0.0526	0.56	0.111	0.84	0.0813	0.71	0.113	0.82	0.631	0.91	0.374	1.15	0.064	1.43	0.125	1.35	0.132	1.17	0.489	1.08
ADCY8	0.0694	1.14	0.23	0.88	0.246	0.99	0.269	1.13	0.434	0.95	0.0958	1.07	0.605	1.13	0.364	0.81	0.114	1.44	0.144	1.15	0.177	1.21
ADIPOR2	0.0999	1.12	0.826	0.79	0.823	0.87	0.0356	0.56	0.635	0.97	0.478	0.9	0.133	0.76	0.86	1.05	0.728	0.91	0.00445	1.24	2.34e-05	1.58
ADSS	0.00107	1.38	0.42	0.74	0.953	0.93	0.345	0.9	0.087	0.77	0.886	0.92	0.28	1.17	0.254	1.18	0.713	0.77	0.142	1.15	0.588	1.04
AGO2	0.117	1.11	0.363	0.85	0.365	0.98	0.845	1.01	0.256	0.92	0.0864	1.07	0.248	1.23	0.88	0.91	0.103	1.5	0.112	1.14	0.135	1.24
AGPAT6	0.0541	1.16	0.64	0.83	0.706	0.97	0.951	0.92	0.476	0.92	0.433	1.06	0.58	0.92	0.997	1.03	0.0163	1.62	0.00779	1.21	0.0399	1.3
AGT	0.0146	1.28	0.322	0.7	0.987	0.94	0.42	0.94	0.107	0.79	0.649	1	0.529	0.98	0.551	1.15	0.657	0.69	0.11	1.16	0.349	1.09
AHCTF1	0.00221	1.35	0.304	0.72	0.822	0.92	0.243	0.86	0.0572	0.76	0.717	0.9	0.189	1.2	0.246	1.18	0.858	0.79	0.13	1.15	0.475	1.06
AIDA	0.0716	1.18	0.151	0.71	0.97	0.95	0.613	1.04	0.0883	0.78	0.99	0.95	0.505	1.03	0.88	1.02	0.775	0.75	0.56	1.06	0.8	1.01
AIM2	0.0665	1.22	0.0744	0.54	0.0878	0.82	0.0998	0.71	0.699	0.95	0.908	0.96	0.194	1.23	0.0138	1.57	0.208	1.16	0.0891	1.22	0.436	1.11
AKAP3	0.152	1.1	0.556	0.86	0.493	0.91	0.132	0.63	0.434	0.95	0.97	0.96	0.113	0.76	0.973	1.03	0.786	0.96	0.00818	1.22	8.75e-05	1.51
AKR1C1	0.946	0.97	0.0532	0.95	0.0388	1.02	0.308	0.97	0.563	1.01	0.0379	1.12	0.147	0.71	0.112	1.3	0.00769	1.49	9.57e-05	1.32	0.000531	1.48
AKR1C2	0.946	0.97	0.0532	0.95	0.0388	1.02	0.308	0.97	0.563	1.01	0.0379	1.12	0.147	0.71	0.112	1.3	0.00769	1.49	9.57e-05	1.32	0.000531	1.48
AKR1C3	0.946	0.97	0.0532	0.95	0.0388	1.02	0.308	0.97	0.563	1.01	0.0379	1.12	0.147	0.71	0.112	1.3	0.00769	1.49	9.57e-05	1.32	0.000531	1.48
AKR1C4	0.883	0.98	0.0338	0.96	0.0555	1.02	0.281	0.98	0.497	1.05	0.0291	1.13	0.144	0.71	0.15	1.28	0.00199	1.84	0.000154	1.31	0.000615	1.47
AKR1CL1	0.883	0.98	0.0338	0.96	0.0555	1.02	0.281	0.98	0.497	1.05	0.0291	1.13	0.144	0.71	0.15	1.28	0.00199	1.84	0.000154	1.31	0.000615	1.47
AKR1E2	0.946	0.97	0.0532	0.95	0.0388	1.02	0.308	0.97	0.563	1.01	0.0379	1.12	0.147	0.71	0.112	1.3	0.00769	1.49	9.57e-05	1.32	0.000531	1.48
AKT3	0.000372	1.44	0.535	0.74	0.831	0.94	0.433	0.9	0.0786	0.77	0.952	0.95	0.27	1.17	0.403	1.12	0.619	0.73	0.0805	1.18	0.368	1.08
ALDH9A1	0.0462	1.23	0.0975	0.57	0.108	0.83	0.0855	0.71	0.164	0.84	0.898	0.94	0.57	1.1	0.0157	1.58	0.0709	1.45	0.106	1.2	0.328	1.14
ANGPT1	0.23	1.11	0.763	0.8	0.622	0.96	0.503	1.07	0.543	0.96	0.655	0.95	0.963	1.01	0.597	0.89	0.116	1.57	0.229	1.14	0.441	1.07
ANK1	0.0825	1.14	0.654	0.82	0.758	0.96	0.987	0.9	0.619	0.95	0.381	1.06	0.734	0.95	0.94	1.02	0.0253	1.59	0.0109	1.2	0.0387	1.3
ANKRD16	0.717	1	0.0313	0.97	0.0621	1.02	0.328	0.97	0.519	1.04	0.0316	1.13	0.213	0.72	0.207	1.24	0.00434	1.73	0.000167	1.3	0.000942	1.45
ANKRD20A12P	0.0124	1.27	0.19	0.61	0.248	0.86	0.0652	0.7	0.0591	0.81	0.604	0.89	0.82	0.95	0.0704	1.44	0.0199	1.71	0.00191	1.37	0.0702	1.31
ANKRD34A	0.0124	1.27	0.19	0.61	0.248	0.86	0.0652	0.7	0.0591	0.81	0.604	0.89	0.82	0.95	0.0704	1.44	0.0199	1.71	0.00191	1.37	0.0702	1.31
ANKRD35	0.0124	1.27	0.19	0.61	0.248	0.86	0.0652	0.7	0.0591	0.81	0.604	0.89	0.82	0.95	0.0704	1.44	0.0199	1.71	0.00191	1.37	0.0702	1.31
ANKRD36BP1	0.0904	1.19	0.0526	0.56	0.111	0.84	0.0813	0.71	0.113	0.82	0.631	0.91	0.374	1.15	0.064	1.43	0.125	1.35	0.132	1.17	0.489	1.08
ANKRD46	0.174	1.12	0.808	0.84	0.196	1	0.219	1.16	0.514	0.94	0.866	0.94	0.955	1.03	0.895	0.98	0.162	1.4	0.244	1.13	0.188	1.15
ANP32E	0.00403	1.36	0.219	0.58	0.244	0.85	0.0606	0.7	0.0788	0.81	0.847	0.97	0.836	1.02	0.033	1.56	0.00505	1.89	0.00112	1.42	0.199	1.22
ANXA13	0.139	1.13	0.659	0.83	0.362	0.96	0.639	0.98	0.843	1.02	0.489	0.97	0.792	1.06	0.653	0.86	0.0707	1.5	0.147	1.17	0.17	1.2
ANXA9	0.0062	1.35	0.211	0.57	0.187	0.83	0.0333	0.67	0.136	0.85	0.796	0.97	0.959	0.99	0.0181	1.64	0.00497	1.87	0.00198	1.4	0.23	1.2
AP3M2	0.0445	1.16	0.753	0.81	0.776	0.96	0.994	0.9	0.612	0.95	0.394	1.06	0.724	0.94	0.847	1.05	0.0253	1.59	0.00683	1.21	0.0349	1.31
APCS	0.0309	1.26	0.0463	0.53	0.128	0.83	0.0998	0.71	0.507	0.92	0.751	0.98	0.366	1.16	0.00421	1.73	0.21	1.16	0.0342	1.27	0.411	1.11
APH1A	0.0062	1.35	0.211	0.57	0.187	0.83	0.0333	0.67	0.136	0.85	0.796	0.97	0.959	0.99	0.0181	1.64	0.00497	1.87	0.00198	1.4	0.23	1.2
APOA1BP	0.0389	1.25	0.091	0.54	0.0801	0.81	0.0441	0.67	0.382	0.89	0.829	0.97	0.486	1.12	0.053	1.38	0.0383	1.36	0.0349	1.27	0.247	1.22
APOA2	0.0408	1.25	0.0519	0.53	0.0796	0.8	0.0349	0.65	0.504	0.91	0.838	0.92	0.452	1.13	0.0238	1.56	0.127	1.22	0.0506	1.25	0.233	1.17
AQP10	0.0369	1.26	0.033	0.51	0.0466	0.79	0.0112	0.63	0.235	0.85	0.99	0.94	0.312	1.17	0.0425	1.5	0.0544	1.3	0.0257	1.3	0.139	1.27
ARC	0.0672	1.14	0.323	0.88	0.31	1	0.617	1.07	0.18	0.9	0.0349	1.12	0.383	1.18	0.989	0.94	0.0633	1.58	0.145	1.13	0.292	1.15
ARF1	0.0146	1.28	0.215	0.68	0.978	0.93	0.468	0.95	0.0721	0.77	0.57	1	0.335	1.04	0.591	1.12	0.669	0.68	0.179	1.14	0.581	1.04
ARHGAP30	0.0408	1.25	0.0519	0.53	0.0796	0.8	0.0349	0.65	0.504	0.91	0.838	0.92	0.452	1.13	0.0238	1.56	0.127	1.22	0.0506	1.25	0.233	1.17
ARHGAP39	0.0869	1.13	0.2	0.91	0.209	1.01	0.3	1.14	0.288	0.93	0.0236	1.13	0.759	1.11	0.788	0.9	0.0277	1.66	0.123	1.13	0.325	1.14
ARHGEF11	0.0376	1.25	0.109	0.56	0.0857	0.82	0.069	0.71	0.496	0.92	0.747	0.98	0.339	1.17	0.0206	1.47	0.111	1.21	0.0516	1.25	0.489	1.1
ARHGEF2	0.0165	1.32	0.128	0.54	0.117	0.82	0.0433	0.66	0.241	0.86	0.598	1.02	0.555	1.1	0.0907	1.33	0.0405	1.33	0.018	1.31	0.187	1.24
ARID4B	0.0275	1.25	0.348	0.69	0.545	0.95	0.625	0.92	0.248	0.82	0.802	0.98	0.641	0.95	0.794	1.05	0.837	0.69	0.327	1.11	0.128	1.19
ARNT	0.0062	1.35	0.211	0.57	0.187	0.83	0.0333	0.67	0.136	0.85	0.796	0.97	0.959	0.99	0.0181	1.64	0.00497	1.87	0.00198	1.4	0.23	1.2
ARV1	0.0102	1.29	0.323	0.7	0.919	0.93	0.316	0.89	0.246	0.82	0.539	1.02	0.529	0.98	0.513	1.15	0.98	0.73	0.225	1.13	0.36	1.09
ASAP1	0.278	1.05	0.494	0.79	0.437	0.95	0.435	1.05	0.511	0.95	0.212	1.01	0.848	1.06	0.673	0.83	0.252	1.33	0.13	1.16	0.118	1.26
ASB13	0.547	1.02	0.0213	0.98	0.0426	1.02	0.321	0.97	0.672	1.02	0.0168	1.17	0.181	0.72	0.29	1.22	0.00478	1.7	7.76e-05	1.32	0.000603	1.47
ASH1L	0.022	1.31	0.0925	0.52	0.0764	0.8	0.0224	0.64	0.16	0.83	0.564	1.02	0.454	1.12	0.149	1.28	0.0363	1.32	0.0264	1.3	0.136	1.28
ATAD2	0.205	1.11	0.834	0.8	0.526	0.93	0.646	0.96	0.993	1.04	0.608	0.95	0.774	1.06	0.899	0.94	0.108	1.44	0.089	1.2	0.18	1.19
ATF6	0.0695	1.22	0.0605	0.53	0.0883	0.81	0.054	0.68	0.395	0.89	0.896	0.96	0.556	1.1	0.0141	1.61	0.0555	1.32	0.0231	1.28	0.285	1.15
ATP1A2	0.0309	1.26	0.0463	0.53	0.128	0.83	0.0998	0.71	0.507	0.92	0.751	0.98	0.366	1.16	0.00421	1.73	0.21	1.16	0.0342	1.27	0.411	1.11
ATP1A4	0.0213	1.28	0.0239	0.52	0.0815	0.81	0.058	0.69	0.424	0.9	1	0.94	0.484	1.12	0.0085	1.67	0.117	1.28	0.0194	1.3	0.337	1.13
ATP5C1	0.717	1	0.0313	0.97	0.0621	1.02	0.328	0.97	0.519	1.04	0.0316	1.13	0.213	0.72	0.207	1.24	0.00434	1.73	0.000167	1.3	0.000942	1.45
ATP6V1C1	0.126	1.14	0.926	0.79	0.415	0.97	0.6	1.03	0.442	0.94	0.632	0.95	0.926	1.03	0.676	0.93	0.194	1.43	0.0982	1.19	0.113	1.21
ATP8B2	0.0369	1.26	0.033	0.51	0.0466	0.79	0.0112	0.63	0.235	0.85	0.99	0.94	0.312	1.17	0.0425	1.5	0.0544	1.3	0.0257	1.3	0.139	1.27
AZIN1	0.126	1.14	0.926	0.79	0.415	0.97	0.6	1.03	0.442	0.94	0.632	0.95	0.926	1.03	0.676	0.93	0.194	1.43	0.0982	1.19	0.113	1.21
B3GALNT2	0.0564	1.2	0.366	0.7	0.686	0.94	0.476	0.9	0.42	0.85	0.973	0.93	0.47	0.98	0.561	1.09	0.722	0.69	0.521	1.08	0.175	1.16
B4GALNT3	0.0542	1.14	0.921	0.8	0.725	0.88	0.0583	0.59	0.382	0.91	0.436	0.9	0.0831	0.74	0.851	1.06	0.865	0.91	0.00633	1.23	2.36e-05	1.57
B4GALT3	0.0408	1.25	0.0519	0.53	0.0796	0.8	0.0349	0.65	0.504	0.91	0.838	0.92	0.452	1.13	0.0238	1.56	0.127	1.22	0.0506	1.25	0.233	1.17
BAALC	0.126	1.14	0.926	0.79	0.415	0.97	0.6	1.03	0.442	0.94	0.632	0.95	0.926	1.03	0.676	0.93	0.194	1.43	0.0982	1.19	0.113	1.21
BAI1	0.0672	1.14	0.323	0.88	0.31	1	0.617	1.07	0.18	0.9	0.0349	1.12	0.383	1.18	0.989	0.94	0.0633	1.58	0.145	1.13	0.292	1.15
BCAN	0.0389	1.25	0.091	0.54	0.0801	0.81	0.0441	0.67	0.382	0.89	0.829	0.97	0.486	1.12	0.053	1.38	0.0383	1.36	0.0349	1.27	0.247	1.22
BCL9	0.0124	1.27	0.19	0.61	0.248	0.86	0.0652	0.7	0.0591	0.81	0.604	0.89	0.82	0.95	0.0704	1.44	0.0199	1.71	0.00191	1.37	0.0702	1.31
BGLAP	0.0389	1.25	0.091	0.54	0.0801	0.81	0.0441	0.67	0.382	0.89	0.829	0.97	0.486	1.12	0.053	1.38	0.0383	1.36	0.0349	1.27	0.247	1.22
BNIPL	0.0062	1.35	0.211	0.57	0.187	0.83	0.0333	0.67	0.136	0.85	0.796	0.97	0.959	0.99	0.0181	1.64	0.00497	1.87	0.00198	1.4	0.23	1.2
BOLA1	0.0124	1.27	0.19	0.61	0.248	0.86	0.0652	0.7	0.0591	0.81	0.604	0.89	0.82	0.95	0.0704	1.44	0.0199	1.71	0.00191	1.37	0.0702	1.31
BOP1	0.0869	1.13	0.2	0.91	0.209	1.01	0.3	1.14	0.288	0.93	0.0236	1.13	0.759	1.11	0.788	0.9	0.0277	1.66	0.123	1.13	0.325	1.14
BROX	0.106	1.17	0.108	0.7	0.994	0.95	0.549	1.01	0.122	0.79	0.878	0.93	0.417	1.04	0.892	1.01	0.637	0.73	0.426	1.08	0.636	1.04
BTNL10	0.0137	1.28	0.194	0.69	0.891	0.95	0.664	0.99	0.0805	0.77	0.402	1.03	0.492	1.02	0.68	1.11	0.698	0.7	0.214	1.13	0.401	1.1
C12ORF4	0.152	1.1	0.556	0.86	0.493	0.91	0.132	0.63	0.434	0.95	0.97	0.96	0.113	0.76	0.973	1.03	0.786	0.96	0.00818	1.22	8.75e-05	1.51
C19ORF12	0.778	1.01	0.711	0.7	0.615	0.88	0.675	0.77	0.556	1.09	0.966	0.93	0.664	0.95	0.813	1	0.0148	1.23	0.119	1.12	0.103	1.16
C1ORF100	0.000836	1.4	0.483	0.75	0.874	0.94	0.469	0.92	0.087	0.77	0.98	0.95	0.319	1.15	0.254	1.18	0.825	0.77	0.0925	1.17	0.632	1.03
C1ORF101	0.00192	1.36	0.57	0.78	0.971	0.93	0.373	0.9	0.101	0.78	0.956	0.92	0.314	1.15	0.361	1.14	0.7	0.76	0.225	1.12	0.582	1.03
C1ORF110	0.0331	1.25	0.037	0.52	0.0866	0.82	0.0282	0.67	0.303	0.88	0.827	0.93	0.547	1.11	0.00518	1.71	0.0755	1.32	0.017	1.3	0.251	1.17
C1ORF111	0.0907	1.2	0.0725	0.55	0.103	0.82	0.0254	0.67	0.508	0.91	0.935	0.95	0.613	1.09	0.00518	1.71	0.0489	1.34	0.0734	1.21	0.265	1.17
C1ORF131	0.0158	1.27	0.326	0.69	0.956	0.93	0.371	0.89	0.192	0.81	0.531	1.01	0.531	0.98	0.445	1.17	0.83	0.71	0.164	1.14	0.241	1.13
C1ORF145	0.0264	1.25	0.267	0.68	0.838	0.95	0.585	0.97	0.0474	0.75	0.427	1.03	0.468	1.02	0.761	1.08	0.825	0.7	0.257	1.13	0.401	1.1
C1ORF189	0.0369	1.26	0.033	0.51	0.0466	0.79	0.0112	0.63	0.235	0.85	0.99	0.94	0.312	1.17	0.0425	1.5	0.0544	1.3	0.0257	1.3	0.139	1.27
C1ORF192	0.0744	1.22	0.108	0.54	0.163	0.81	0.0908	0.68	0.502	0.91	0.935	0.93	0.54	1.1	0.015	1.6	0.0985	1.22	0.0313	1.28	0.176	1.21
C1ORF198	0.0136	1.28	0.244	0.69	0.857	0.93	0.298	0.9	0.177	0.81	0.659	1	0.386	1.01	0.553	1.15	0.8	0.71	0.148	1.15	0.482	1.06
C1ORF204	0.0309	1.26	0.0463	0.53	0.128	0.83	0.0998	0.71	0.507	0.92	0.751	0.98	0.366	1.16	0.00421	1.73	0.21	1.16	0.0342	1.27	0.411	1.11
C1ORF226	0.0907	1.2	0.0725	0.55	0.103	0.82	0.0254	0.67	0.508	0.91	0.935	0.95	0.613	1.09	0.00518	1.71	0.0489	1.34	0.0734	1.21	0.265	1.17
C1ORF229	0.00494	1.31	0.345	0.74	0.84	0.94	0.193	0.86	0.107	0.79	0.631	0.89	0.359	1.14	0.378	1.15	0.956	0.8	0.278	1.11	0.602	1.04
C1ORF35	0.0146	1.28	0.215	0.68	0.978	0.93	0.468	0.95	0.0721	0.77	0.57	1	0.335	1.04	0.591	1.12	0.669	0.68	0.179	1.14	0.581	1.04
C1ORF43	0.0369	1.26	0.033	0.51	0.0466	0.79	0.0112	0.63	0.235	0.85	0.99	0.94	0.312	1.17	0.0425	1.5	0.0544	1.3	0.0257	1.3	0.139	1.27
C1ORF54	0.0062	1.35	0.211	0.57	0.187	0.83	0.0333	0.67	0.136	0.85	0.796	0.97	0.959	0.99	0.0181	1.64	0.00497	1.87	0.00198	1.4	0.23	1.2
C1ORF56	0.0062	1.35	0.211	0.57	0.187	0.83	0.0333	0.67	0.136	0.85	0.796	0.97	0.959	0.99	0.0181	1.64	0.00497	1.87	0.00198	1.4	0.23	1.2
C1ORF61	0.0389	1.25	0.091	0.54	0.0801	0.81	0.0441	0.67	0.382	0.89	0.829	0.97	0.486	1.12	0.053	1.38	0.0383	1.36	0.0349	1.27	0.247	1.22
C1ORF65	0.0687	1.2	0.173	0.7	0.892	0.95	0.521	1	0.146	0.79	0.805	0.92	0.416	1.03	0.817	0.96	0.747	0.74	0.488	1.08	0.374	1.11
C1ORF68	0.0136	1.31	0.174	0.55	0.161	0.83	0.0439	0.68	0.114	0.82	0.776	0.98	0.767	1.03	0.0684	1.46	0.0226	1.45	0.00241	1.4	0.218	1.21
C1ORF85	0.0389	1.25	0.091	0.54	0.0801	0.81	0.0441	0.67	0.382	0.89	0.829	0.97	0.486	1.12	0.053	1.38	0.0383	1.36	0.0349	1.27	0.247	1.22
C1ORF95	0.0582	1.21	0.23	0.68	0.834	0.95	0.616	0.97	0.177	0.8	0.632	1	0.446	1.03	0.645	1.1	0.65	0.7	0.221	1.12	0.462	1.1
C2CD4D	0.00689	1.35	0.266	0.57	0.222	0.83	0.046	0.67	0.195	0.86	0.597	1	0.765	1.02	0.0336	1.59	0.00861	1.81	0.00159	1.42	0.255	1.19
C8ORF31	0.0578	1.14	0.338	0.86	0.286	0.99	0.575	1.07	0.203	0.9	0.0543	1.1	0.531	1.15	0.801	0.98	0.0718	1.54	0.12	1.14	0.271	1.16
C8ORF33	0.0869	1.13	0.2	0.91	0.209	1.01	0.3	1.14	0.288	0.93	0.0236	1.13	0.759	1.11	0.788	0.9	0.0277	1.66	0.123	1.13	0.325	1.14
C8ORF37	0.178	1.11	0.912	0.68	0.67	0.96	0.678	1.06	0.197	0.89	0.309	1.04	0.553	1.12	0.91	0.99	0.0559	1.62	0.163	1.14	0.378	1.07
C8ORF76	0.139	1.13	0.659	0.83	0.362	0.96	0.639	0.98	0.843	1.02	0.489	0.97	0.792	1.06	0.653	0.86	0.0707	1.5	0.147	1.17	0.17	1.2
C8ORF82	0.0869	1.13	0.2	0.91	0.209	1.01	0.3	1.14	0.288	0.93	0.0236	1.13	0.759	1.11	0.788	0.9	0.0277	1.66	0.123	1.13	0.325	1.14
CA14	0.0062	1.35	0.211	0.57	0.187	0.83	0.0333	0.67	0.136	0.85	0.796	0.97	0.959	0.99	0.0181	1.64	0.00497	1.87	0.00198	1.4	0.23	1.2
CACNA1C	0.117	1.11	0.679	0.82	0.593	0.89	0.0331	0.57	0.497	0.95	0.75	0.93	0.212	0.78	0.992	1.01	0.773	0.92	0.00585	1.23	2.81e-05	1.56
CACNA2D4	0.0771	1.13	0.701	0.81	0.666	0.88	0.0425	0.58	0.51	0.95	0.576	0.91	0.145	0.77	0.943	1.01	0.68	0.93	0.00648	1.23	5.27e-05	1.54
CADM3	0.057	1.23	0.0644	0.55	0.107	0.83	0.161	0.74	0.664	0.95	0.682	0.99	0.245	1.2	0.00945	1.61	0.19	1.19	0.0703	1.22	0.565	1.07
CALML3	0.547	1.02	0.0213	0.98	0.0426	1.02	0.321	0.97	0.672	1.02	0.0168	1.17	0.181	0.72	0.29	1.22	0.00478	1.7	7.76e-05	1.32	0.000603	1.47
CALML5	0.547	1.02	0.0213	0.98	0.0426	1.02	0.321	0.97	0.672	1.02	0.0168	1.17	0.181	0.72	0.29	1.22	0.00478	1.7	7.76e-05	1.32	0.000603	1.47
CAMK1D	0.698	1	0.0917	0.89	0.115	0.96	0.498	0.82	0.471	1.05	0.123	1.08	0.243	0.73	0.235	1.22	0.00227	1.76	0.000238	1.28	0.000116	1.55
CAPN2	0.0536	1.21	0.122	0.68	0.976	0.94	0.465	0.97	0.22	0.82	0.865	0.92	0.294	1.07	0.988	0.99	0.609	0.72	0.452	1.08	0.338	1.11
CAPN8	0.0536	1.21	0.122	0.68	0.976	0.94	0.465	0.97	0.22	0.82	0.865	0.92	0.294	1.07	0.988	0.99	0.609	0.72	0.452	1.08	0.338	1.11
CAPN9	0.0146	1.28	0.322	0.7	0.987	0.94	0.42	0.94	0.107	0.79	0.649	1	0.529	0.98	0.551	1.15	0.657	0.69	0.11	1.16	0.349	1.09
CASC8	0.396	1.06	0.978	0.76	0.432	0.93	0.618	0.93	0.975	1.04	0.717	0.92	0.644	1.09	0.981	0.94	0.233	1.33	0.0266	1.27	0.0504	1.36
CASQ1	0.0213	1.28	0.0239	0.52	0.0815	0.81	0.058	0.69	0.424	0.9	1	0.94	0.484	1.12	0.0085	1.67	0.117	1.28	0.0194	1.3	0.337	1.13
CCAT1	0.285	1.09	0.788	0.79	0.286	0.95	0.612	0.95	0.873	1.02	0.584	0.95	0.663	1.09	0.721	0.86	0.16	1.39	0.051	1.23	0.0476	1.36
CCDC166	0.042	1.16	0.203	0.91	0.248	1.01	0.423	1.12	0.166	0.9	0.0252	1.13	0.586	1.14	0.921	0.91	0.031	1.64	0.138	1.13	0.444	1.11
CCDC19	0.0309	1.26	0.0463	0.53	0.128	0.83	0.0998	0.71	0.507	0.92	0.751	0.98	0.366	1.16	0.00421	1.73	0.21	1.16	0.0342	1.27	0.411	1.11
CCDC3	0.699	1	0.0668	0.92	0.0764	0.97	0.364	0.85	0.59	1.03	0.104	1.08	0.167	0.72	0.298	1.2	0.00221	1.75	0.000471	1.27	0.000222	1.52
CCDC77	0.0542	1.14	0.921	0.8	0.725	0.88	0.0583	0.59	0.382	0.91	0.436	0.9	0.0831	0.74	0.851	1.06	0.865	0.91	0.00633	1.23	2.36e-05	1.57
CCNE1	0.67	1.02	0.666	0.7	0.616	0.88	0.672	0.77	0.683	1.07	0.907	0.95	0.798	0.94	0.778	1	0.0094	1.26	0.0935	1.13	0.0704	1.19
CCNE2	0.178	1.11	0.912	0.68	0.67	0.96	0.678	1.06	0.197	0.89	0.309	1.04	0.553	1.12	0.91	0.99	0.0559	1.62	0.163	1.14	0.378	1.07
CCSAP	0.0204	1.26	0.262	0.71	0.942	0.95	0.595	0.99	0.127	0.8	0.607	1	0.635	0.97	0.651	1.13	0.548	0.69	0.181	1.14	0.412	1.08
CCT3	0.0389	1.25	0.091	0.54	0.0801	0.81	0.0441	0.67	0.382	0.89	0.829	0.97	0.486	1.12	0.053	1.38	0.0383	1.36	0.0349	1.27	0.247	1.22
CD160	0.0124	1.27	0.19	0.61	0.248	0.86	0.0652	0.7	0.0591	0.81	0.604	0.89	0.82	0.95	0.0704	1.44	0.0199	1.71	0.00191	1.37	0.0702	1.31
CD1A	0.0704	1.21	0.209	0.58	0.169	0.84	0.155	0.75	0.419	0.91	0.563	1.01	0.3	1.18	0.0122	1.56	0.0999	1.24	0.0519	1.23	0.394	1.12
CD1B	0.0704	1.21	0.209	0.58	0.169	0.84	0.155	0.75	0.419	0.91	0.563	1.01	0.3	1.18	0.0122	1.56	0.0999	1.24	0.0519	1.23	0.394	1.12
CD1C	0.0704	1.21	0.209	0.58	0.169	0.84	0.155	0.75	0.419	0.91	0.563	1.01	0.3	1.18	0.0122	1.56	0.0999	1.24	0.0519	1.23	0.394	1.12
CD1D	0.0704	1.21	0.209	0.58	0.169	0.84	0.155	0.75	0.419	0.91	0.563	1.01	0.3	1.18	0.0122	1.56	0.0999	1.24	0.0519	1.23	0.394	1.12
CD1E	0.0704	1.21	0.209	0.58	0.169	0.84	0.155	0.75	0.419	0.91	0.563	1.01	0.3	1.18	0.0122	1.56	0.0999	1.24	0.0519	1.23	0.394	1.12
CD244	0.0408	1.25	0.0519	0.53	0.0796	0.8	0.0349	0.65	0.504	0.91	0.838	0.92	0.452	1.13	0.0238	1.56	0.127	1.22	0.0506	1.25	0.233	1.17
CD247	0.0904	1.19	0.0526	0.56	0.111	0.84	0.0813	0.71	0.113	0.82	0.631	0.91	0.374	1.15	0.064	1.43	0.125	1.35	0.132	1.17	0.489	1.08
CD48	0.0347	1.26	0.0446	0.54	0.0988	0.81	0.0643	0.68	0.476	0.9	0.92	0.95	0.537	1.1	0.0165	1.61	0.116	1.26	0.039	1.26	0.329	1.13
CD5L	0.138	1.17	0.223	0.58	0.155	0.84	0.245	0.76	0.573	0.93	0.59	1.01	0.377	1.15	0.0179	1.44	0.0999	1.24	0.117	1.19	0.581	1.08
CD84	0.0213	1.28	0.0239	0.52	0.0815	0.81	0.058	0.69	0.424	0.9	1	0.94	0.484	1.12	0.0085	1.67	0.117	1.28	0.0194	1.3	0.337	1.13
CDC123	0.692	1	0.0608	0.91	0.0807	0.97	0.392	0.84	0.481	1.05	0.0803	1.1	0.226	0.73	0.234	1.22	0.00132	1.8	0.000348	1.27	0.000246	1.51
CDC42BPA	0.0326	1.24	0.247	0.68	0.751	0.95	0.666	0.97	0.106	0.78	0.542	1.01	0.46	1.02	0.6	1.11	0.667	0.69	0.131	1.16	0.351	1.12
CDC42SE1	0.0062	1.35	0.211	0.57	0.187	0.83	0.0333	0.67	0.136	0.85	0.796	0.97	0.959	0.99	0.0181	1.64	0.00497	1.87	0.00198	1.4	0.23	1.2
CDH17	0.186	1.1	0.572	0.65	0.986	0.93	0.896	1.03	0.16	0.88	0.368	1.02	0.448	1.15	0.98	0.98	0.115	1.53	0.112	1.16	0.545	1.03
CELF2	0.692	1	0.0608	0.91	0.0807	0.97	0.392	0.84	0.481	1.05	0.0803	1.1	0.226	0.73	0.234	1.22	0.00132	1.8	0.000348	1.27	0.000246	1.51
CELF3	0.00689	1.35	0.266	0.57	0.222	0.83	0.046	0.67	0.195	0.86	0.597	1	0.765	1.02	0.0336	1.59	0.00861	1.81	0.00159	1.42	0.255	1.19
CEP170	0.000983	1.38	0.283	0.72	0.841	0.92	0.286	0.88	0.0844	0.77	0.978	0.92	0.171	1.25	0.234	1.18	0.719	0.76	0.205	1.13	0.777	1.01
CERS2	0.0062	1.35	0.211	0.57	0.187	0.83	0.0333	0.67	0.136	0.85	0.796	0.97	0.959	0.99	0.0181	1.64	0.00497	1.87	0.00198	1.4	0.23	1.2
CGN	0.00689	1.35	0.266	0.57	0.222	0.83	0.046	0.67	0.195	0.86	0.597	1	0.765	1.02	0.0336	1.59	0.00861	1.81	0.00159	1.42	0.255	1.19
CHD1L	0.0124	1.27	0.19	0.61	0.248	0.86	0.0652	0.7	0.0591	0.81	0.604	0.89	0.82	0.95	0.0704	1.44	0.0199	1.71	0.00191	1.37	0.0702	1.31
CHML	0.00107	1.38	0.42	0.74	0.953	0.93	0.345	0.9	0.087	0.77	0.886	0.92	0.28	1.17	0.254	1.18	0.713	0.77	0.142	1.15	0.588	1.04
CHRAC1	0.117	1.11	0.363	0.85	0.365	0.98	0.845	1.01	0.256	0.92	0.0864	1.07	0.248	1.23	0.88	0.91	0.103	1.5	0.112	1.14	0.135	1.24
CHRM3	0.00183	1.36	0.457	0.73	0.801	0.94	0.355	0.89	0.131	0.79	0.985	0.93	0.46	0.99	0.356	1.15	0.96	0.79	0.251	1.12	0.409	1.07
CHRNB2	0.0369	1.26	0.033	0.51	0.0466	0.79	0.0112	0.63	0.235	0.85	0.99	0.94	0.312	1.17	0.0425	1.5	0.0544	1.3	0.0257	1.3	0.139	1.27
CHTOP	0.0149	1.31	0.119	0.54	0.107	0.81	0.0231	0.66	0.0926	0.81	0.869	0.96	0.641	1.05	0.0763	1.44	0.0217	1.43	0.00381	1.38	0.151	1.25
CLK2	0.0508	1.24	0.0643	0.53	0.0506	0.8	0.0232	0.65	0.272	0.86	0.794	0.97	0.392	1.15	0.0907	1.33	0.0344	1.35	0.0499	1.26	0.185	1.25
CNIH3	0.0489	1.22	0.15	0.66	0.857	0.92	0.636	0.96	0.27	0.82	0.866	0.94	0.565	1	0.425	1.16	0.723	0.72	0.217	1.13	0.527	1.06
CNIH4	0.0582	1.21	0.16	0.68	0.846	0.93	0.411	0.95	0.314	0.83	0.844	0.92	0.236	1.08	0.81	1.04	0.481	0.7	0.312	1.1	0.446	1.09
CNST	0.00221	1.35	0.304	0.72	0.822	0.92	0.243	0.86	0.0572	0.76	0.717	0.9	0.189	1.2	0.246	1.18	0.858	0.79	0.13	1.15	0.475	1.06
COA6	0.0262	1.25	0.335	0.7	0.612	0.95	0.519	0.91	0.167	0.8	0.753	0.98	0.724	0.94	0.731	1.07	0.901	0.71	0.356	1.1	0.196	1.15
COG2	0.0146	1.28	0.322	0.7	0.987	0.94	0.42	0.94	0.107	0.79	0.649	1	0.529	0.98	0.551	1.15	0.657	0.69	0.11	1.16	0.349	1.09
COL14A1	0.0752	1.17	0.922	0.78	0.43	0.94	0.842	0.94	0.996	1.04	0.636	0.95	0.733	1.08	0.751	0.89	0.107	1.45	0.0988	1.19	0.0677	1.3
COL22A1	0.0711	1.14	0.226	0.87	0.217	1	0.433	1.07	0.324	0.93	0.0987	1.07	0.352	1.2	0.537	0.84	0.0791	1.51	0.135	1.15	0.13	1.24
COLEC10	0.0528	1.19	0.773	0.81	0.267	0.97	0.581	1.01	0.687	0.99	0.544	0.96	0.973	1.02	0.732	0.89	0.0305	1.82	0.182	1.16	0.1	1.24
COMMD5	0.0869	1.13	0.2	0.91	0.209	1.01	0.3	1.14	0.288	0.93	0.0236	1.13	0.759	1.11	0.788	0.9	0.0277	1.66	0.123	1.13	0.325	1.14
COPA	0.0213	1.28	0.0239	0.52	0.0815	0.81	0.058	0.69	0.424	0.9	1	0.94	0.484	1.12	0.0085	1.67	0.117	1.28	0.0194	1.3	0.337	1.13
COX20	0.00122	1.38	0.625	0.78	0.962	0.93	0.263	0.88	0.096	0.76	0.784	0.88	0.509	1.1	0.376	1.13	0.557	0.73	0.232	1.12	0.467	1.05
COX6C	0.168	1.13	0.922	0.71	0.34	0.99	0.365	1.13	0.303	0.9	0.807	0.95	0.856	1.06	0.625	0.91	0.0747	1.5	0.19	1.14	0.126	1.19
CPQ	0.142	1.12	0.847	0.69	0.949	0.94	0.835	1.04	0.364	0.93	0.383	1.03	0.341	1.18	0.835	1.01	0.141	1.4	0.183	1.13	0.609	1.02
CPSF1	0.0869	1.13	0.2	0.91	0.209	1.01	0.3	1.14	0.288	0.93	0.0236	1.13	0.759	1.11	0.788	0.9	0.0277	1.66	0.123	1.13	0.325	1.14
CRABP2	0.0389	1.25	0.091	0.54	0.0801	0.81	0.0441	0.67	0.382	0.89	0.829	0.97	0.486	1.12	0.053	1.38	0.0383	1.36	0.0349	1.27	0.247	1.22
CRCT1	0.0136	1.31	0.174	0.55	0.161	0.83	0.0439	0.68	0.114	0.82	0.776	0.98	0.767	1.03	0.0684	1.46	0.0226	1.45	0.00241	1.4	0.218	1.21
CREB3L4	0.0392	1.26	0.07	0.53	0.071	0.8	0.0176	0.65	0.241	0.86	0.907	0.93	0.497	1.07	0.0505	1.49	0.059	1.32	0.0146	1.32	0.0787	1.32
CREG1	0.0904	1.19	0.0526	0.56	0.111	0.84	0.0813	0.71	0.113	0.82	0.631	0.91	0.374	1.15	0.064	1.43	0.125	1.35	0.132	1.17	0.489	1.08
CRNN	0.0136	1.31	0.174	0.55	0.161	0.83	0.0439	0.68	0.114	0.82	0.776	0.98	0.767	1.03	0.0684	1.46	0.0226	1.45	0.00241	1.4	0.218	1.21
CRP	0.0309	1.26	0.0463	0.53	0.128	0.83	0.0998	0.71	0.507	0.92	0.751	0.98	0.366	1.16	0.00421	1.73	0.21	1.16	0.0342	1.27	0.411	1.11
CRTC2	0.0392	1.26	0.07	0.53	0.071	0.8	0.0176	0.65	0.241	0.86	0.907	0.93	0.497	1.07	0.0505	1.49	0.059	1.32	0.0146	1.32	0.0787	1.32
CSMD3	0.0768	1.18	0.828	0.84	0.427	0.98	0.361	1.09	0.556	0.97	0.344	1.01	0.709	0.97	0.555	0.87	0.0617	1.74	0.215	1.14	0.264	1.14
CTHRC1	0.126	1.14	0.926	0.79	0.415	0.97	0.6	1.03	0.442	0.94	0.632	0.95	0.926	1.03	0.676	0.93	0.194	1.43	0.0982	1.19	0.113	1.21
CTSK	0.0062	1.35	0.211	0.57	0.187	0.83	0.0333	0.67	0.136	0.85	0.796	0.97	0.959	0.99	0.0181	1.64	0.00497	1.87	0.00198	1.4	0.23	1.2
CTSS	0.0062	1.35	0.211	0.57	0.187	0.83	0.0333	0.67	0.136	0.85	0.796	0.97	0.959	0.99	0.0181	1.64	0.00497	1.87	0.00198	1.4	0.23	1.2
CYC1	0.0517	1.15	0.167	0.93	0.218	1.02	0.316	1.15	0.235	0.92	0.0181	1.15	0.581	1.14	0.977	0.93	0.0425	1.61	0.122	1.13	0.411	1.12
CYHR1	0.0869	1.13	0.2	0.91	0.209	1.01	0.3	1.14	0.288	0.93	0.0236	1.13	0.759	1.11	0.788	0.9	0.0277	1.66	0.123	1.13	0.325	1.14
CYP11B1	0.0578	1.14	0.338	0.86	0.286	0.99	0.575	1.07	0.203	0.9	0.0543	1.1	0.531	1.15	0.801	0.98	0.0718	1.54	0.12	1.14	0.271	1.16
CYP11B2	0.0578	1.14	0.338	0.86	0.286	0.99	0.575	1.07	0.203	0.9	0.0543	1.1	0.531	1.15	0.801	0.98	0.0718	1.54	0.12	1.14	0.271	1.16
DAP3	0.0165	1.32	0.128	0.54	0.117	0.82	0.0433	0.66	0.241	0.86	0.598	1.02	0.555	1.1	0.0907	1.33	0.0405	1.33	0.018	1.31	0.187	1.24
DARC	0.057	1.23	0.0644	0.55	0.107	0.83	0.161	0.74	0.664	0.95	0.682	0.99	0.245	1.2	0.00945	1.61	0.19	1.19	0.0703	1.22	0.565	1.07
DCAF13	0.106	1.15	0.799	0.77	0.501	0.95	0.771	0.99	0.283	0.9	0.871	0.92	0.975	1.01	0.766	0.93	0.118	1.55	0.0788	1.2	0.163	1.18
DCAF6	0.0904	1.19	0.0526	0.56	0.111	0.84	0.0813	0.71	0.113	0.82	0.631	0.91	0.374	1.15	0.064	1.43	0.125	1.35	0.132	1.17	0.489	1.08
DCAF8	0.0213	1.28	0.0239	0.52	0.0815	0.81	0.058	0.69	0.424	0.9	1	0.94	0.484	1.12	0.0085	1.67	0.117	1.28	0.0194	1.3	0.337	1.13
DCP1B	0.117	1.11	0.679	0.82	0.593	0.89	0.0331	0.57	0.497	0.95	0.75	0.93	0.212	0.78	0.992	1.01	0.773	0.92	0.00585	1.23	2.81e-05	1.56
DCST1	0.0369	1.26	0.033	0.51	0.0466	0.79	0.0112	0.63	0.235	0.85	0.99	0.94	0.312	1.17	0.0425	1.5	0.0544	1.3	0.0257	1.3	0.139	1.27
DCST2	0.0369	1.26	0.033	0.51	0.0466	0.79	0.0112	0.63	0.235	0.85	0.99	0.94	0.312	1.17	0.0425	1.5	0.0544	1.3	0.0257	1.3	0.139	1.27
DCSTAMP	0.159	1.13	0.674	0.75	0.562	0.94	0.69	1.01	0.465	0.95	0.918	0.89	0.871	1.03	0.716	0.92	0.188	1.45	0.0818	1.2	0.175	1.16
DDR2	0.0523	1.23	0.0661	0.54	0.105	0.82	0.0314	0.67	0.342	0.88	0.904	0.93	0.604	1.09	0.0103	1.65	0.0749	1.3	0.0342	1.26	0.244	1.17
DEDD	0.0408	1.25	0.0519	0.53	0.0796	0.8	0.0349	0.65	0.504	0.91	0.838	0.92	0.452	1.13	0.0238	1.56	0.127	1.22	0.0506	1.25	0.233	1.17
DEGS1	0.0582	1.21	0.16	0.68	0.846	0.93	0.411	0.95	0.314	0.83	0.844	0.92	0.236	1.08	0.81	1.04	0.481	0.7	0.312	1.1	0.446	1.09
DENND3	0.117	1.11	0.363	0.85	0.365	0.98	0.845	1.01	0.256	0.92	0.0864	1.07	0.248	1.23	0.88	0.91	0.103	1.5	0.112	1.14	0.135	1.24
DENND4B	0.0392	1.26	0.07	0.53	0.071	0.8	0.0176	0.65	0.241	0.86	0.907	0.93	0.497	1.07	0.0505	1.49	0.059	1.32	0.0146	1.32	0.0787	1.32
DEPTOR	0.0465	1.2	0.924	0.8	0.403	0.95	0.76	0.97	0.838	1.02	0.525	0.97	0.868	1.05	0.769	0.9	0.0701	1.5	0.169	1.16	0.124	1.23
DERL1	0.077	1.17	0.798	0.83	0.396	0.96	0.59	1.01	0.734	1	0.498	0.98	0.871	1.05	0.558	0.86	0.0679	1.53	0.226	1.14	0.137	1.22
DESI2	0.00192	1.36	0.57	0.78	0.971	0.93	0.373	0.9	0.101	0.78	0.956	0.92	0.314	1.15	0.361	1.14	0.7	0.76	0.225	1.12	0.582	1.03
DGAT1	0.0869	1.13	0.2	0.91	0.209	1.01	0.3	1.14	0.288	0.93	0.0236	1.13	0.759	1.11	0.788	0.9	0.0277	1.66	0.123	1.13	0.325	1.14
DHTKD1	0.692	1	0.0608	0.91	0.0807	0.97	0.392	0.84	0.481	1.05	0.0803	1.1	0.226	0.73	0.234	1.22	0.00132	1.8	0.000348	1.27	0.000246	1.51
DIP2C	0.713	0.93	0.00977	1.03	0.0167	1.04	0.2	1	0.434	1.05	0.0133	1.16	0.207	0.73	0.0517	1.36	0.00793	1.48	0.000395	1.28	0.000688	1.44
DISC1	0.0248	1.26	0.152	0.65	0.892	0.91	0.262	0.84	0.249	0.82	0.543	1	0.284	1.06	0.423	1.16	0.689	0.68	0.156	1.15	0.248	1.14
DISP1	0.106	1.17	0.108	0.7	0.994	0.95	0.549	1.01	0.122	0.79	0.878	0.93	0.417	1.04	0.892	1.01	0.637	0.73	0.426	1.08	0.636	1.04
DKK4	0.0445	1.16	0.753	0.81	0.776	0.96	0.994	0.9	0.612	0.95	0.394	1.06	0.724	0.94	0.847	1.05	0.0253	1.59	0.00683	1.21	0.0349	1.31
DNAH14	0.0894	1.19	0.103	0.65	0.769	0.95	0.609	0.97	0.124	0.78	0.766	0.98	0.659	0.98	0.69	1.07	0.85	0.74	0.274	1.11	0.2	1.17
DPM3	0.0369	1.26	0.033	0.51	0.0466	0.79	0.0112	0.63	0.235	0.85	0.99	0.94	0.312	1.17	0.0425	1.5	0.0544	1.3	0.0257	1.3	0.139	1.27
DPY19L4	0.178	1.11	0.912	0.68	0.67	0.96	0.678	1.06	0.197	0.89	0.309	1.04	0.553	1.12	0.91	0.99	0.0559	1.62	0.163	1.14	0.378	1.07
DPYS	0.159	1.13	0.674	0.75	0.562	0.94	0.69	1.01	0.465	0.95	0.918	0.89	0.871	1.03	0.716	0.92	0.188	1.45	0.0818	1.2	0.175	1.16
DSCC1	0.0465	1.2	0.924	0.8	0.403	0.95	0.76	0.97	0.838	1.02	0.525	0.97	0.868	1.05	0.769	0.9	0.0701	1.5	0.169	1.16	0.124	1.23
DUSP10	0.0228	1.24	0.11	0.68	0.943	0.9	0.319	0.83	0.08	0.78	0.821	0.93	0.278	1.08	0.861	0.98	0.98	0.83	0.272	1.1	0.604	1.04
DUSP12	0.0695	1.22	0.0605	0.53	0.0883	0.81	0.054	0.68	0.395	0.89	0.896	0.96	0.556	1.1	0.0141	1.61	0.0555	1.32	0.0231	1.28	0.285	1.15
DUSP23	0.0309	1.26	0.0463	0.53	0.128	0.83	0.0998	0.71	0.507	0.92	0.751	0.98	0.366	1.16	0.00421	1.73	0.21	1.16	0.0342	1.27	0.411	1.11
DUSP27	0.122	1.17	0.0494	0.55	0.0806	0.83	0.0475	0.69	0.186	0.85	0.671	0.91	0.455	1.12	0.0386	1.5	0.128	1.33	0.184	1.16	0.545	1.07
DYRK4	0.224	1.08	0.439	0.88	0.362	0.92	0.183	0.64	0.515	0.97	0.969	0.96	0.0874	0.75	0.903	1.02	0.664	0.98	0.0072	1.23	5.07e-05	1.53
EBAG9	0.169	1.13	0.915	0.81	0.488	0.97	0.452	1.07	0.493	0.95	0.522	0.97	0.959	1.01	0.571	0.87	0.0816	1.62	0.197	1.15	0.289	1.13
ECHDC3	0.692	1	0.0608	0.91	0.0807	0.97	0.392	0.84	0.481	1.05	0.0803	1.1	0.226	0.73	0.234	1.22	0.00132	1.8	0.000348	1.27	0.000246	1.51
ECM1	0.0062	1.35	0.211	0.57	0.187	0.83	0.0333	0.67	0.136	0.85	0.796	0.97	0.959	0.99	0.0181	1.64	0.00497	1.87	0.00198	1.4	0.23	1.2
EDARADD	0.0323	1.23	0.39	0.72	0.763	0.94	0.347	0.9	0.211	0.81	0.754	0.96	0.515	0.98	0.405	1.14	0.716	0.71	0.55	1.07	0.22	1.14
EEF1D	0.0317	1.17	0.293	0.88	0.248	1	0.552	1.09	0.144	0.89	0.0422	1.11	0.497	1.16	0.857	0.98	0.0477	1.59	0.0866	1.15	0.371	1.13
EFCAB2	0.00192	1.36	0.57	0.78	0.971	0.93	0.373	0.9	0.101	0.78	0.956	0.92	0.314	1.15	0.361	1.14	0.7	0.76	0.225	1.12	0.582	1.03
EFNA1	0.0369	1.26	0.033	0.51	0.0466	0.79	0.0112	0.63	0.235	0.85	0.99	0.94	0.312	1.17	0.0425	1.5	0.0544	1.3	0.0257	1.3	0.139	1.27
EFNA3	0.0369	1.26	0.033	0.51	0.0466	0.79	0.0112	0.63	0.235	0.85	0.99	0.94	0.312	1.17	0.0425	1.5	0.0544	1.3	0.0257	1.3	0.139	1.27
EFNA4	0.0369	1.26	0.033	0.51	0.0466	0.79	0.0112	0.63	0.235	0.85	0.99	0.94	0.312	1.17	0.0425	1.5	0.0544	1.3	0.0257	1.3	0.139	1.27
EFR3A	0.0433	1.16	0.143	0.9	0.155	1.01	0.3	1.14	0.436	0.95	0.0573	1.09	0.496	1.16	0.515	0.83	0.116	1.46	0.147	1.14	0.181	1.21
EGLN1	0.0158	1.27	0.326	0.69	0.956	0.93	0.371	0.89	0.192	0.81	0.531	1.01	0.531	0.98	0.445	1.17	0.83	0.71	0.164	1.14	0.241	1.13
EHF	0.472	1.04	0.916	0.87	0.828	0.93	0.346	0.87	0.786	1.02	0.712	0.92	0.88	0.91	0.67	1.01	0.924	0.95	0.0596	1.12	0.154	1.13
EIF3E	0.149	1.14	0.988	0.83	0.466	0.98	0.294	1.19	0.308	0.92	0.569	0.96	0.717	0.97	0.536	0.87	0.22	1.48	0.113	1.18	0.396	1.09
EIF3H	0.107	1.15	0.783	0.82	0.475	0.96	0.56	1.02	0.687	0.98	0.456	0.97	0.829	0.98	0.812	0.91	0.0259	1.89	0.215	1.14	0.237	1.15
EMC2	0.0979	1.16	0.996	0.83	0.487	0.97	0.394	1.1	0.421	0.94	0.457	0.99	0.925	1	0.517	0.87	0.113	1.58	0.134	1.17	0.384	1.1
ENPP2	0.0528	1.19	0.773	0.81	0.267	0.97	0.581	1.01	0.687	0.99	0.544	0.96	0.973	1.02	0.732	0.89	0.0305	1.82	0.182	1.16	0.1	1.24
ENSA	0.0062	1.35	0.211	0.57	0.187	0.83	0.0333	0.67	0.136	0.85	0.796	0.97	0.959	0.99	0.0181	1.64	0.00497	1.87	0.00198	1.4	0.23	1.2
ENY2	0.169	1.13	0.915	0.81	0.488	0.97	0.452	1.07	0.493	0.95	0.522	0.97	0.959	1.01	0.571	0.87	0.0816	1.62	0.197	1.15	0.289	1.13
EPHX1	0.0295	1.25	0.165	0.67	0.749	0.95	0.768	1	0.119	0.78	0.823	0.98	0.699	0.98	0.786	1.05	0.906	0.73	0.353	1.1	0.44	1.1
EPPK1	0.042	1.16	0.203	0.91	0.248	1.01	0.423	1.12	0.166	0.9	0.0252	1.13	0.586	1.14	0.921	0.91	0.031	1.64	0.138	1.13	0.444	1.11
ERC1	0.0999	1.12	0.826	0.79	0.823	0.87	0.0356	0.56	0.635	0.97	0.478	0.9	0.133	0.76	0.86	1.05	0.728	0.91	0.00445	1.24	2.34e-05	1.58
ERO1LB	0.0323	1.23	0.39	0.72	0.763	0.94	0.347	0.9	0.211	0.81	0.754	0.96	0.515	0.98	0.405	1.14	0.716	0.71	0.55	1.07	0.22	1.14
ESRP1	0.178	1.11	0.912	0.68	0.67	0.96	0.678	1.06	0.197	0.89	0.309	1.04	0.553	1.12	0.91	0.99	0.0559	1.62	0.163	1.14	0.378	1.07
ETV3	0.0376	1.25	0.109	0.56	0.0857	0.82	0.069	0.71	0.496	0.92	0.747	0.98	0.339	1.17	0.0206	1.47	0.111	1.21	0.0516	1.25	0.489	1.1
ETV3L	0.0376	1.25	0.109	0.56	0.0857	0.82	0.069	0.71	0.496	0.92	0.747	0.98	0.339	1.17	0.0206	1.47	0.111	1.21	0.0516	1.25	0.489	1.1
ETV6	0.0647	1.14	0.724	0.74	0.893	0.91	0.233	0.71	0.138	0.85	0.108	0.83	0.549	0.83	0.874	1.05	0.87	0.92	0.0141	1.21	4.27e-07	1.73
EXO1	0.00107	1.38	0.42	0.74	0.953	0.93	0.345	0.9	0.087	0.77	0.886	0.92	0.28	1.17	0.254	1.18	0.713	0.77	0.142	1.15	0.588	1.04
EXOC8	0.0158	1.27	0.326	0.69	0.956	0.93	0.371	0.89	0.192	0.81	0.531	1.01	0.531	0.98	0.445	1.17	0.83	0.71	0.164	1.14	0.241	1.13
EXOSC4	0.0517	1.15	0.167	0.93	0.218	1.02	0.316	1.15	0.235	0.92	0.0181	1.15	0.581	1.14	0.977	0.93	0.0425	1.61	0.122	1.13	0.411	1.12
EXT1	0.0836	1.17	0.959	0.78	0.404	0.95	0.587	0.99	0.83	1.01	0.671	0.93	0.957	1.02	0.988	0.97	0.0492	1.75	0.112	1.19	0.106	1.23
F11R	0.0408	1.25	0.0519	0.53	0.0796	0.8	0.0349	0.65	0.504	0.91	0.838	0.92	0.452	1.13	0.0238	1.56	0.127	1.22	0.0506	1.25	0.233	1.17
FAM135B	0.0711	1.14	0.226	0.87	0.217	1	0.433	1.07	0.324	0.93	0.0987	1.07	0.352	1.2	0.537	0.84	0.0791	1.51	0.135	1.15	0.13	1.24
FAM138D	0.0542	1.14	0.921	0.8	0.725	0.88	0.0583	0.59	0.382	0.91	0.436	0.9	0.0831	0.74	0.851	1.06	0.865	0.91	0.00633	1.23	2.36e-05	1.57
FAM177B	0.106	1.17	0.108	0.7	0.994	0.95	0.549	1.01	0.122	0.79	0.878	0.93	0.417	1.04	0.892	1.01	0.637	0.73	0.426	1.08	0.636	1.04
FAM189B	0.0369	1.26	0.033	0.51	0.0466	0.79	0.0112	0.63	0.235	0.85	0.99	0.94	0.312	1.17	0.0425	1.5	0.0544	1.3	0.0257	1.3	0.139	1.27
FAM203A	0.0869	1.13	0.2	0.91	0.209	1.01	0.3	1.14	0.288	0.93	0.0236	1.13	0.759	1.11	0.788	0.9	0.0277	1.66	0.123	1.13	0.325	1.14
FAM208B	0.672	1.01	0.0324	0.96	0.0471	1.02	0.306	0.96	0.572	1.03	0.0298	1.15	0.176	0.71	0.234	1.24	0.00777	1.66	0.000122	1.31	0.000963	1.45
FAM49B	0.18	1.1	0.331	0.92	0.2	1	0.273	1.14	0.428	0.93	0.443	0.95	0.923	1.05	0.549	0.81	0.236	1.36	0.112	1.17	0.0997	1.28
FAM63A	0.0062	1.35	0.211	0.57	0.187	0.83	0.0333	0.67	0.136	0.85	0.796	0.97	0.959	0.99	0.0181	1.64	0.00497	1.87	0.00198	1.4	0.23	1.2
FAM72B	0.0124	1.27	0.19	0.61	0.248	0.86	0.0652	0.7	0.0591	0.81	0.604	0.89	0.82	0.95	0.0704	1.44	0.0199	1.71	0.00191	1.37	0.0702	1.31
FAM72C	0.0124	1.27	0.19	0.61	0.248	0.86	0.0652	0.7	0.0591	0.81	0.604	0.89	0.82	0.95	0.0704	1.44	0.0199	1.71	0.00191	1.37	0.0702	1.31
FAM72D	0.0124	1.27	0.19	0.61	0.248	0.86	0.0652	0.7	0.0591	0.81	0.604	0.89	0.82	0.95	0.0704	1.44	0.0199	1.71	0.00191	1.37	0.0702	1.31
FAM78B	0.103	1.18	0.0409	0.55	0.0623	0.83	0.0499	0.7	0.15	0.84	0.619	0.91	0.463	1.12	0.0216	1.55	0.211	1.24	0.105	1.2	0.617	1.06
FAM83A	0.139	1.13	0.659	0.83	0.362	0.96	0.639	0.98	0.843	1.02	0.489	0.97	0.792	1.06	0.653	0.86	0.0707	1.5	0.147	1.17	0.17	1.2
FAM83H	0.042	1.16	0.203	0.91	0.248	1.01	0.423	1.12	0.166	0.9	0.0252	1.13	0.586	1.14	0.921	0.91	0.031	1.64	0.138	1.13	0.444	1.11
FAM84B	0.139	1.13	0.659	0.83	0.362	0.96	0.639	0.98	0.843	1.02	0.489	0.97	0.792	1.06	0.653	0.86	0.0707	1.5	0.147	1.17	0.17	1.2
FAM89A	0.0158	1.27	0.326	0.69	0.956	0.93	0.371	0.89	0.192	0.81	0.531	1.01	0.531	0.98	0.445	1.17	0.83	0.71	0.164	1.14	0.241	1.13
FAM91A1	0.139	1.13	0.659	0.83	0.362	0.96	0.639	0.98	0.843	1.02	0.489	0.97	0.792	1.06	0.653	0.86	0.0707	1.5	0.147	1.17	0.17	1.2
FAM92A1	0.291	1.08	0.891	0.68	0.606	0.96	0.491	1.1	0.348	0.93	0.216	1.09	0.787	1.07	0.737	1.02	0.0428	1.74	0.104	1.16	0.714	1
FBXL6	0.0869	1.13	0.2	0.91	0.209	1.01	0.3	1.14	0.288	0.93	0.0236	1.13	0.759	1.11	0.788	0.9	0.0277	1.66	0.123	1.13	0.325	1.14
FBXO18	0.717	1	0.0313	0.97	0.0621	1.02	0.328	0.97	0.519	1.04	0.0316	1.13	0.213	0.72	0.207	1.24	0.00434	1.73	0.000167	1.3	0.000942	1.45
FBXO28	0.0582	1.21	0.16	0.68	0.846	0.93	0.411	0.95	0.314	0.83	0.844	0.92	0.236	1.08	0.81	1.04	0.481	0.7	0.312	1.1	0.446	1.09
FBXO32	0.139	1.13	0.659	0.83	0.362	0.96	0.639	0.98	0.843	1.02	0.489	0.97	0.792	1.06	0.653	0.86	0.0707	1.5	0.147	1.17	0.17	1.2
FBXO43	0.166	1.13	0.938	0.7	0.274	0.99	0.281	1.14	0.396	0.92	0.719	0.96	0.795	1.07	0.673	0.91	0.112	1.45	0.162	1.15	0.111	1.19
FCER1A	0.057	1.23	0.0644	0.55	0.107	0.83	0.161	0.74	0.664	0.95	0.682	0.99	0.245	1.2	0.00945	1.61	0.19	1.19	0.0703	1.22	0.565	1.07
FCER1G	0.0408	1.25	0.0519	0.53	0.0796	0.8	0.0349	0.65	0.504	0.91	0.838	0.92	0.452	1.13	0.0238	1.56	0.127	1.22	0.0506	1.25	0.233	1.17
FCGR1A	0.0124	1.27	0.19	0.61	0.248	0.86	0.0652	0.7	0.0591	0.81	0.604	0.89	0.82	0.95	0.0704	1.44	0.0199	1.71	0.00191	1.37	0.0702	1.31
FCGR1B	0.0124	1.27	0.19	0.61	0.248	0.86	0.0652	0.7	0.0591	0.81	0.604	0.89	0.82	0.95	0.0704	1.44	0.0199	1.71	0.00191	1.37	0.0702	1.31
FCGR1C	0.0124	1.27	0.19	0.61	0.248	0.86	0.0652	0.7	0.0591	0.81	0.604	0.89	0.82	0.95	0.0704	1.44	0.0199	1.71	0.00191	1.37	0.0702	1.31
FCGR2A	0.0695	1.22	0.0605	0.53	0.0883	0.81	0.054	0.68	0.395	0.89	0.896	0.96	0.556	1.1	0.0141	1.61	0.0555	1.32	0.0231	1.28	0.285	1.15
FCGR2B	0.0695	1.22	0.0605	0.53	0.0883	0.81	0.054	0.68	0.395	0.89	0.896	0.96	0.556	1.1	0.0141	1.61	0.0555	1.32	0.0231	1.28	0.285	1.15
FCGR2C	0.0695	1.22	0.0605	0.53	0.0883	0.81	0.054	0.68	0.395	0.89	0.896	0.96	0.556	1.1	0.0141	1.61	0.0555	1.32	0.0231	1.28	0.285	1.15
FCGR3A	0.0695	1.22	0.0605	0.53	0.0883	0.81	0.054	0.68	0.395	0.89	0.896	0.96	0.556	1.1	0.0141	1.61	0.0555	1.32	0.0231	1.28	0.285	1.15
FCGR3B	0.0695	1.22	0.0605	0.53	0.0883	0.81	0.054	0.68	0.395	0.89	0.896	0.96	0.556	1.1	0.0141	1.61	0.0555	1.32	0.0231	1.28	0.285	1.15
FCRL1	0.138	1.17	0.223	0.58	0.155	0.84	0.245	0.76	0.573	0.93	0.59	1.01	0.377	1.15	0.0179	1.44	0.0999	1.24	0.117	1.19	0.581	1.08
FCRL2	0.138	1.17	0.223	0.58	0.155	0.84	0.245	0.76	0.573	0.93	0.59	1.01	0.377	1.15	0.0179	1.44	0.0999	1.24	0.117	1.19	0.581	1.08
FCRL3	0.138	1.17	0.223	0.58	0.155	0.84	0.245	0.76	0.573	0.93	0.59	1.01	0.377	1.15	0.0179	1.44	0.0999	1.24	0.117	1.19	0.581	1.08
FCRL4	0.138	1.17	0.223	0.58	0.155	0.84	0.245	0.76	0.573	0.93	0.59	1.01	0.377	1.15	0.0179	1.44	0.0999	1.24	0.117	1.19	0.581	1.08
FCRL5	0.138	1.17	0.223	0.58	0.155	0.84	0.245	0.76	0.573	0.93	0.59	1.01	0.377	1.15	0.0179	1.44	0.0999	1.24	0.117	1.19	0.581	1.08
FCRL6	0.0309	1.26	0.0463	0.53	0.128	0.83	0.0998	0.71	0.507	0.92	0.751	0.98	0.366	1.16	0.00421	1.73	0.21	1.16	0.0342	1.27	0.411	1.11
FCRLA	0.0695	1.22	0.0605	0.53	0.0883	0.81	0.054	0.68	0.395	0.89	0.896	0.96	0.556	1.1	0.0141	1.61	0.0555	1.32	0.0231	1.28	0.285	1.15
FCRLB	0.0695	1.22	0.0605	0.53	0.0883	0.81	0.054	0.68	0.395	0.89	0.896	0.96	0.556	1.1	0.0141	1.61	0.0555	1.32	0.0231	1.28	0.285	1.15
FDPS	0.022	1.31	0.0925	0.52	0.0764	0.8	0.0224	0.64	0.16	0.83	0.564	1.02	0.454	1.12	0.149	1.28	0.0363	1.32	0.0264	1.3	0.136	1.28
FER1L6	0.139	1.13	0.659	0.83	0.362	0.96	0.639	0.98	0.843	1.02	0.489	0.97	0.792	1.06	0.653	0.86	0.0707	1.5	0.147	1.17	0.17	1.2
FH	0.00192	1.35	0.586	0.76	0.831	0.95	0.464	0.93	0.099	0.78	0.914	0.92	0.432	1	0.317	1.16	0.858	0.79	0.227	1.12	0.425	1.07
FLAD1	0.0369	1.26	0.033	0.51	0.0466	0.79	0.0112	0.63	0.235	0.85	0.99	0.94	0.312	1.17	0.0425	1.5	0.0544	1.3	0.0257	1.3	0.139	1.27
FLG	0.0136	1.31	0.174	0.55	0.161	0.83	0.0439	0.68	0.114	0.82	0.776	0.98	0.767	1.03	0.0684	1.46	0.0226	1.45	0.00241	1.4	0.218	1.21
FLG2	0.0136	1.31	0.174	0.55	0.161	0.83	0.0439	0.68	0.114	0.82	0.776	0.98	0.767	1.03	0.0684	1.46	0.0226	1.45	0.00241	1.4	0.218	1.21
FMN2	0.00178	1.36	0.42	0.74	0.941	0.94	0.394	0.9	0.0963	0.78	0.996	0.93	0.284	1.06	0.293	1.16	0.866	0.78	0.314	1.11	0.588	1.04
FMO5	0.0124	1.27	0.19	0.61	0.248	0.86	0.0652	0.7	0.0591	0.81	0.604	0.89	0.82	0.95	0.0704	1.44	0.0199	1.71	0.00191	1.37	0.0702	1.31
FMO9P	0.122	1.17	0.0494	0.55	0.0806	0.83	0.0475	0.69	0.186	0.85	0.671	0.91	0.455	1.12	0.0386	1.5	0.128	1.33	0.184	1.16	0.545	1.07
FOXH1	0.0869	1.13	0.2	0.91	0.209	1.01	0.3	1.14	0.288	0.93	0.0236	1.13	0.759	1.11	0.788	0.9	0.0277	1.66	0.123	1.13	0.325	1.14
FSBP	0.178	1.11	0.912	0.68	0.67	0.96	0.678	1.06	0.197	0.89	0.309	1.04	0.553	1.12	0.91	0.99	0.0559	1.62	0.163	1.14	0.378	1.07
FZD6	0.126	1.14	0.926	0.79	0.415	0.97	0.6	1.03	0.442	0.94	0.632	0.95	0.926	1.03	0.676	0.93	0.194	1.43	0.0982	1.19	0.113	1.21
GABPB2	0.0062	1.35	0.211	0.57	0.187	0.83	0.0333	0.67	0.136	0.85	0.796	0.97	0.959	0.99	0.0181	1.64	0.00497	1.87	0.00198	1.4	0.23	1.2
GALNT2	0.019	1.26	0.278	0.7	0.968	0.94	0.55	0.97	0.177	0.81	0.513	1.02	0.5	0.99	0.533	1.16	0.66	0.7	0.153	1.15	0.431	1.08
GATA3	0.717	1	0.0313	0.97	0.0621	1.02	0.328	0.97	0.519	1.04	0.0316	1.13	0.213	0.72	0.207	1.24	0.00434	1.73	0.000167	1.3	0.000942	1.45
GATAD2B	0.0392	1.26	0.07	0.53	0.071	0.8	0.0176	0.65	0.241	0.86	0.907	0.93	0.497	1.07	0.0505	1.49	0.059	1.32	0.0146	1.32	0.0787	1.32
GBA	0.0369	1.26	0.033	0.51	0.0466	0.79	0.0112	0.63	0.235	0.85	0.99	0.94	0.312	1.17	0.0425	1.5	0.0544	1.3	0.0257	1.3	0.139	1.27
GBAP1	0.0369	1.26	0.033	0.51	0.0466	0.79	0.0112	0.63	0.235	0.85	0.99	0.94	0.312	1.17	0.0425	1.5	0.0544	1.3	0.0257	1.3	0.139	1.27
GCSAML	0.00195	1.35	0.249	0.72	0.747	0.92	0.195	0.86	0.0382	0.75	0.554	0.88	0.275	1.16	0.167	1.22	0.995	0.81	0.14	1.15	0.438	1.07
GDF6	0.159	1.11	0.781	0.67	0.848	0.94	0.842	1.02	0.268	0.91	0.298	1.05	0.48	1.14	0.88	1	0.108	1.42	0.152	1.14	0.424	1.07
GDI2	0.717	1	0.0313	0.97	0.0621	1.02	0.328	0.97	0.519	1.04	0.0316	1.13	0.213	0.72	0.207	1.24	0.00434	1.73	0.000167	1.3	0.000942	1.45
GEM	0.235	1.09	0.771	0.67	0.806	0.95	0.732	1.06	0.224	0.9	0.402	1.02	0.553	1.12	0.888	1	0.0787	1.58	0.189	1.13	0.537	1.03
GGPS1	0.0557	1.2	0.272	0.69	0.676	0.95	0.618	0.93	0.373	0.84	0.982	0.93	0.572	0.96	0.62	1.08	0.871	0.71	0.443	1.09	0.168	1.17
GINS4	0.0902	1.13	0.668	0.82	0.755	0.96	0.998	0.9	0.52	0.93	0.434	1.05	0.649	0.93	0.963	1.03	0.0145	1.6	0.0158	1.19	0.0299	1.31
GJA5	0.0124	1.27	0.19	0.61	0.248	0.86	0.0652	0.7	0.0591	0.81	0.604	0.89	0.82	0.95	0.0704	1.44	0.0199	1.71	0.00191	1.37	0.0702	1.31
GJA8	0.0124	1.27	0.19	0.61	0.248	0.86	0.0652	0.7	0.0591	0.81	0.604	0.89	0.82	0.95	0.0704	1.44	0.0199	1.71	0.00191	1.37	0.0702	1.31
GJC2	0.0146	1.28	0.215	0.68	0.978	0.93	0.468	0.95	0.0721	0.77	0.57	1	0.335	1.04	0.591	1.12	0.669	0.68	0.179	1.14	0.581	1.04
GLI4	0.0578	1.14	0.338	0.86	0.286	0.99	0.575	1.07	0.203	0.9	0.0543	1.1	0.531	1.15	0.801	0.98	0.0718	1.54	0.12	1.14	0.271	1.16
GML	0.0578	1.14	0.338	0.86	0.286	0.99	0.575	1.07	0.203	0.9	0.0543	1.1	0.531	1.15	0.801	0.98	0.0718	1.54	0.12	1.14	0.271	1.16
GNG4	0.0339	1.22	0.404	0.71	0.691	0.95	0.432	0.9	0.305	0.83	0.803	0.95	0.444	0.99	0.451	1.12	0.655	0.69	0.514	1.08	0.147	1.18
GNPAT	0.0158	1.27	0.326	0.69	0.956	0.93	0.371	0.89	0.192	0.81	0.531	1.01	0.531	0.98	0.445	1.17	0.83	0.71	0.164	1.14	0.241	1.13
GNRHR2	0.0124	1.27	0.19	0.61	0.248	0.86	0.0652	0.7	0.0591	0.81	0.604	0.89	0.82	0.95	0.0704	1.44	0.0199	1.71	0.00191	1.37	0.0702	1.31
GOLGA7	0.0811	1.14	0.697	0.81	0.711	0.96	0.936	0.88	0.57	0.93	0.494	1.04	0.563	0.92	0.951	1.01	0.00937	1.64	0.0146	1.19	0.0158	1.36
GOLPH3L	0.0062	1.35	0.211	0.57	0.187	0.83	0.0333	0.67	0.136	0.85	0.796	0.97	0.959	0.99	0.0181	1.64	0.00497	1.87	0.00198	1.4	0.23	1.2
GON4L	0.0165	1.32	0.128	0.54	0.117	0.82	0.0433	0.66	0.241	0.86	0.598	1.02	0.555	1.1	0.0907	1.33	0.0405	1.33	0.018	1.31	0.187	1.24
GPA33	0.122	1.17	0.0494	0.55	0.0806	0.83	0.0475	0.69	0.186	0.85	0.671	0.91	0.455	1.12	0.0386	1.5	0.128	1.33	0.184	1.16	0.545	1.07
GPAA1	0.0517	1.15	0.167	0.93	0.218	1.02	0.316	1.15	0.235	0.92	0.0181	1.15	0.581	1.14	0.977	0.93	0.0425	1.61	0.122	1.13	0.411	1.12
GPATCH4	0.0389	1.25	0.091	0.54	0.0801	0.81	0.0441	0.67	0.382	0.89	0.829	0.97	0.486	1.12	0.053	1.38	0.0383	1.36	0.0349	1.27	0.247	1.22
GPIHBP1	0.0578	1.14	0.338	0.86	0.286	0.99	0.575	1.07	0.203	0.9	0.0543	1.1	0.531	1.15	0.801	0.98	0.0718	1.54	0.12	1.14	0.271	1.16
GPR137B	0.0323	1.23	0.39	0.72	0.763	0.94	0.347	0.9	0.211	0.81	0.754	0.96	0.515	0.98	0.405	1.14	0.716	0.71	0.55	1.07	0.22	1.14
GPR161	0.0904	1.19	0.0526	0.56	0.111	0.84	0.0813	0.71	0.113	0.82	0.631	0.91	0.374	1.15	0.064	1.43	0.125	1.35	0.132	1.17	0.489	1.08
GPR20	0.078	1.13	0.282	0.87	0.342	0.99	0.771	1.04	0.192	0.9	0.0645	1.09	0.32	1.2	0.895	0.92	0.0698	1.55	0.177	1.12	0.213	1.19
GPR89A	0.0124	1.27	0.19	0.61	0.248	0.86	0.0652	0.7	0.0591	0.81	0.604	0.89	0.82	0.95	0.0704	1.44	0.0199	1.71	0.00191	1.37	0.0702	1.31
GPR89B	0.0124	1.27	0.19	0.61	0.248	0.86	0.0652	0.7	0.0591	0.81	0.604	0.89	0.82	0.95	0.0704	1.44	0.0199	1.71	0.00191	1.37	0.0702	1.31
GPR89C	0.0124	1.27	0.19	0.61	0.248	0.86	0.0652	0.7	0.0591	0.81	0.604	0.89	0.82	0.95	0.0704	1.44	0.0199	1.71	0.00191	1.37	0.0702	1.31
GPT	0.0869	1.13	0.2	0.91	0.209	1.01	0.3	1.14	0.288	0.93	0.0236	1.13	0.759	1.11	0.788	0.9	0.0277	1.66	0.123	1.13	0.325	1.14
GREM2	0.0104	1.26	0.715	0.79	0.857	0.95	0.748	0.98	0.233	0.82	0.804	0.92	0.37	1.01	0.148	1.22	0.619	0.76	0.243	1.12	0.679	1.01
GRHL2	0.17	1.13	0.918	0.78	0.498	0.95	0.771	0.99	0.631	0.99	0.582	0.95	0.946	0.99	0.834	0.95	0.198	1.4	0.143	1.17	0.133	1.2
GRINA	0.0517	1.15	0.167	0.93	0.218	1.02	0.316	1.15	0.235	0.92	0.0181	1.15	0.581	1.14	0.977	0.93	0.0425	1.61	0.122	1.13	0.411	1.12
GSDMC	0.18	1.1	0.331	0.92	0.2	1	0.273	1.14	0.428	0.93	0.443	0.95	0.923	1.05	0.549	0.81	0.236	1.36	0.112	1.17	0.0997	1.28
GSDMD	0.0317	1.17	0.293	0.88	0.248	1	0.552	1.09	0.144	0.89	0.0422	1.11	0.497	1.16	0.857	0.98	0.0477	1.59	0.0866	1.15	0.371	1.13
GTPBP4	0.713	0.93	0.00977	1.03	0.0167	1.04	0.2	1	0.434	1.05	0.0133	1.16	0.207	0.73	0.0517	1.36	0.00793	1.48	0.000395	1.28	0.000688	1.44
GUK1	0.0146	1.28	0.215	0.68	0.978	0.93	0.468	0.95	0.0721	0.77	0.57	1	0.335	1.04	0.591	1.12	0.669	0.68	0.179	1.14	0.581	1.04
H3F3A	0.0536	1.21	0.179	0.68	0.663	0.96	0.681	0.99	0.117	0.78	0.616	1.01	0.53	1.01	0.843	1.05	0.794	0.72	0.337	1.1	0.35	1.12
HAPLN2	0.0389	1.25	0.091	0.54	0.0801	0.81	0.0441	0.67	0.382	0.89	0.829	0.97	0.486	1.12	0.053	1.38	0.0383	1.36	0.0349	1.27	0.247	1.22
HAS2	0.0818	1.17	0.636	0.84	0.274	0.98	0.408	1.09	0.522	0.97	0.485	0.97	0.907	1.01	0.552	0.85	0.103	1.48	0.164	1.16	0.0763	1.29
HAX1	0.0369	1.26	0.033	0.51	0.0466	0.79	0.0112	0.63	0.235	0.85	0.99	0.94	0.312	1.17	0.0425	1.5	0.0544	1.3	0.0257	1.3	0.139	1.27
HCN3	0.0508	1.24	0.0643	0.53	0.0506	0.8	0.0232	0.65	0.272	0.86	0.794	0.97	0.392	1.15	0.0907	1.33	0.0344	1.35	0.0499	1.26	0.185	1.25
HDGF	0.0263	1.27	0.0627	0.54	0.0527	0.81	0.0387	0.68	0.415	0.9	0.995	0.95	0.45	1.13	0.0375	1.42	0.0563	1.34	0.0307	1.27	0.409	1.11
HEATR1	0.0323	1.23	0.39	0.72	0.763	0.94	0.347	0.9	0.211	0.81	0.754	0.96	0.515	0.98	0.405	1.14	0.716	0.71	0.55	1.07	0.22	1.14
HFE2	0.0124	1.27	0.19	0.61	0.248	0.86	0.0652	0.7	0.0591	0.81	0.604	0.89	0.82	0.95	0.0704	1.44	0.0199	1.71	0.00191	1.37	0.0702	1.31
HHIPL2	0.0435	1.21	0.119	0.71	0.856	0.94	0.498	1.02	0.125	0.8	0.823	0.93	0.37	1.05	0.708	1.04	0.629	0.73	0.431	1.08	0.988	0.97
HHLA1	0.0433	1.16	0.143	0.9	0.155	1.01	0.3	1.14	0.436	0.95	0.0573	1.09	0.496	1.16	0.515	0.83	0.116	1.46	0.147	1.14	0.181	1.21
HIST2H2AA3	0.0124	1.27	0.19	0.61	0.248	0.86	0.0652	0.7	0.0591	0.81	0.604	0.89	0.82	0.95	0.0704	1.44	0.0199	1.71	0.00191	1.37	0.0702	1.31
HIST2H2AB	0.0124	1.27	0.19	0.61	0.248	0.86	0.0652	0.7	0.0591	0.81	0.604	0.89	0.82	0.95	0.0704	1.44	0.0199	1.71	0.00191	1.37	0.0702	1.31
HIST2H2AC	0.0124	1.27	0.19	0.61	0.248	0.86	0.0652	0.7	0.0591	0.81	0.604	0.89	0.82	0.95	0.0704	1.44	0.0199	1.71	0.00191	1.37	0.0702	1.31
HIST2H2BA	0.0124	1.27	0.19	0.61	0.248	0.86	0.0652	0.7	0.0591	0.81	0.604	0.89	0.82	0.95	0.0704	1.44	0.0199	1.71	0.00191	1.37	0.0702	1.31
HIST2H2BE	0.0124	1.27	0.19	0.61	0.248	0.86	0.0652	0.7	0.0591	0.81	0.604	0.89	0.82	0.95	0.0704	1.44	0.0199	1.71	0.00191	1.37	0.0702	1.31
HIST2H2BF	0.0124	1.27	0.19	0.61	0.248	0.86	0.0652	0.7	0.0591	0.81	0.604	0.89	0.82	0.95	0.0704	1.44	0.0199	1.71	0.00191	1.37	0.0702	1.31
HIST2H3A	0.0124	1.27	0.19	0.61	0.248	0.86	0.0652	0.7	0.0591	0.81	0.604	0.89	0.82	0.95	0.0704	1.44	0.0199	1.71	0.00191	1.37	0.0702	1.31
HIST2H3D	0.0124	1.27	0.19	0.61	0.248	0.86	0.0652	0.7	0.0591	0.81	0.604	0.89	0.82	0.95	0.0704	1.44	0.0199	1.71	0.00191	1.37	0.0702	1.31
HIST2H4A	0.0124	1.27	0.19	0.61	0.248	0.86	0.0652	0.7	0.0591	0.81	0.604	0.89	0.82	0.95	0.0704	1.44	0.0199	1.71	0.00191	1.37	0.0702	1.31
HIST3H2A	0.0137	1.28	0.194	0.69	0.891	0.95	0.664	0.99	0.0805	0.77	0.402	1.03	0.492	1.02	0.68	1.11	0.698	0.7	0.214	1.13	0.401	1.1
HIST3H2BB	0.0137	1.28	0.194	0.69	0.891	0.95	0.664	0.99	0.0805	0.77	0.402	1.03	0.492	1.02	0.68	1.11	0.698	0.7	0.214	1.13	0.401	1.1
HIST3H3	0.0137	1.28	0.194	0.69	0.891	0.95	0.664	0.99	0.0805	0.77	0.402	1.03	0.492	1.02	0.68	1.11	0.698	0.7	0.214	1.13	0.401	1.1
HNRNPU	0.00122	1.38	0.625	0.78	0.962	0.93	0.263	0.88	0.096	0.76	0.784	0.88	0.509	1.1	0.376	1.13	0.557	0.73	0.232	1.12	0.467	1.05
HORMAD1	0.0062	1.35	0.211	0.57	0.187	0.83	0.0333	0.67	0.136	0.85	0.796	0.97	0.959	0.99	0.0181	1.64	0.00497	1.87	0.00198	1.4	0.23	1.2
HPYR1	0.05	1.15	0.276	0.87	0.224	1	0.459	1.08	0.218	0.9	0.12	1.06	0.483	1.16	0.535	0.85	0.123	1.43	0.16	1.14	0.111	1.25
HRNR	0.0136	1.31	0.174	0.55	0.161	0.83	0.0439	0.68	0.114	0.82	0.776	0.98	0.767	1.03	0.0684	1.46	0.0226	1.45	0.00241	1.4	0.218	1.21
HRSP12	0.295	1.08	0.713	0.65	0.632	0.94	0.67	1.05	0.151	0.87	0.425	1.01	0.987	1.04	0.732	0.93	0.111	1.39	0.124	1.16	0.134	1.19
HSD17B7	0.0523	1.23	0.0661	0.54	0.105	0.82	0.0314	0.67	0.342	0.88	0.904	0.93	0.604	1.09	0.0103	1.65	0.0749	1.3	0.0342	1.26	0.244	1.17
HSF1	0.0869	1.13	0.2	0.91	0.209	1.01	0.3	1.14	0.288	0.93	0.0236	1.13	0.759	1.11	0.788	0.9	0.0277	1.66	0.123	1.13	0.325	1.14
HSPA6	0.0695	1.22	0.0605	0.53	0.0883	0.81	0.054	0.68	0.395	0.89	0.896	0.96	0.556	1.1	0.0141	1.61	0.0555	1.32	0.0231	1.28	0.285	1.15
HTRA4	0.142	1.11	0.526	0.92	0.361	1.03	0.526	1.05	0.366	0.89	0.0798	1.16	0.257	0.85	0.321	0.93	0.0113	1.73	0.205	1.09	0.039	1.31
IBA57	0.0146	1.28	0.215	0.68	0.978	0.93	0.468	0.95	0.0721	0.77	0.57	1	0.335	1.04	0.591	1.12	0.669	0.68	0.179	1.14	0.581	1.04
IDI1	0.713	0.93	0.00977	1.03	0.0167	1.04	0.2	1	0.434	1.05	0.0133	1.16	0.207	0.73	0.0517	1.36	0.00793	1.48	0.000395	1.28	0.000688	1.44
IDI2	0.713	0.93	0.00977	1.03	0.0167	1.04	0.2	1	0.434	1.05	0.0133	1.16	0.207	0.73	0.0517	1.36	0.00793	1.48	0.000395	1.28	0.000688	1.44
IFI16	0.0665	1.22	0.0744	0.54	0.0878	0.82	0.0998	0.71	0.699	0.95	0.908	0.96	0.194	1.23	0.0138	1.57	0.208	1.16	0.0891	1.22	0.436	1.11
IGSF8	0.0309	1.26	0.0463	0.53	0.128	0.83	0.0998	0.71	0.507	0.92	0.751	0.98	0.366	1.16	0.00421	1.73	0.21	1.16	0.0342	1.27	0.411	1.11
IGSF9	0.0309	1.26	0.0463	0.53	0.128	0.83	0.0998	0.71	0.507	0.92	0.751	0.98	0.366	1.16	0.00421	1.73	0.21	1.16	0.0342	1.27	0.411	1.11
IKBKB	0.0445	1.16	0.753	0.81	0.776	0.96	0.994	0.9	0.612	0.95	0.394	1.06	0.724	0.94	0.847	1.05	0.0253	1.59	0.00683	1.21	0.0349	1.31
IL15RA	0.717	1	0.0313	0.97	0.0621	1.02	0.328	0.97	0.519	1.04	0.0316	1.13	0.213	0.72	0.207	1.24	0.00434	1.73	0.000167	1.3	0.000942	1.45
IL2RA	0.717	1	0.0313	0.97	0.0621	1.02	0.328	0.97	0.519	1.04	0.0316	1.13	0.213	0.72	0.207	1.24	0.00434	1.73	0.000167	1.3	0.000942	1.45
IL6R	0.0369	1.26	0.033	0.51	0.0466	0.79	0.0112	0.63	0.235	0.85	0.99	0.94	0.312	1.17	0.0425	1.5	0.0544	1.3	0.0257	1.3	0.139	1.27
ILDR2	0.122	1.17	0.0494	0.55	0.0806	0.83	0.0475	0.69	0.186	0.85	0.671	0.91	0.455	1.12	0.0386	1.5	0.128	1.33	0.184	1.16	0.545	1.07
ILF2	0.0149	1.31	0.119	0.54	0.107	0.81	0.0231	0.66	0.0926	0.81	0.869	0.96	0.641	1.05	0.0763	1.44	0.0217	1.43	0.00381	1.38	0.151	1.25
INSRR	0.0263	1.27	0.0627	0.54	0.0527	0.81	0.0387	0.68	0.415	0.9	0.995	0.95	0.45	1.13	0.0375	1.42	0.0563	1.34	0.0307	1.27	0.409	1.11
INTS3	0.0149	1.31	0.119	0.54	0.107	0.81	0.0231	0.66	0.0926	0.81	0.869	0.96	0.641	1.05	0.0763	1.44	0.0217	1.43	0.00381	1.38	0.151	1.25
INTS8	0.178	1.11	0.912	0.68	0.67	0.96	0.678	1.06	0.197	0.89	0.309	1.04	0.553	1.12	0.91	0.99	0.0559	1.62	0.163	1.14	0.378	1.07
IQGAP3	0.0389	1.25	0.091	0.54	0.0801	0.81	0.0441	0.67	0.382	0.89	0.829	0.97	0.486	1.12	0.053	1.38	0.0383	1.36	0.0349	1.27	0.247	1.22
IQSEC3	0.0542	1.14	0.921	0.8	0.725	0.88	0.0583	0.59	0.382	0.91	0.436	0.9	0.0831	0.74	0.851	1.06	0.865	0.91	0.00633	1.23	2.36e-05	1.57
IRF2BP2	0.0262	1.25	0.335	0.7	0.612	0.95	0.519	0.91	0.167	0.8	0.753	0.98	0.724	0.94	0.731	1.07	0.901	0.71	0.356	1.1	0.196	1.15
ISG20L2	0.0263	1.27	0.0627	0.54	0.0527	0.81	0.0387	0.68	0.415	0.9	0.995	0.95	0.45	1.13	0.0375	1.42	0.0563	1.34	0.0307	1.27	0.409	1.11
ITGA10	0.0124	1.27	0.19	0.61	0.248	0.86	0.0652	0.7	0.0591	0.81	0.604	0.89	0.82	0.95	0.0704	1.44	0.0199	1.71	0.00191	1.37	0.0702	1.31
ITIH2	0.717	1	0.0313	0.97	0.0621	1.02	0.328	0.97	0.519	1.04	0.0316	1.13	0.213	0.72	0.207	1.24	0.00434	1.73	0.000167	1.3	0.000942	1.45
ITIH5	0.717	1	0.0313	0.97	0.0621	1.02	0.328	0.97	0.519	1.04	0.0316	1.13	0.213	0.72	0.207	1.24	0.00434	1.73	0.000167	1.3	0.000942	1.45
ITLN1	0.0408	1.25	0.0519	0.53	0.0796	0.8	0.0349	0.65	0.504	0.91	0.838	0.92	0.452	1.13	0.0238	1.56	0.127	1.22	0.0506	1.25	0.233	1.17
ITLN2	0.0408	1.25	0.0519	0.53	0.0796	0.8	0.0349	0.65	0.504	0.91	0.838	0.92	0.452	1.13	0.0238	1.56	0.127	1.22	0.0506	1.25	0.233	1.17
ITPKB	0.0582	1.21	0.23	0.68	0.834	0.95	0.616	0.97	0.177	0.8	0.632	1	0.446	1.03	0.645	1.1	0.65	0.7	0.221	1.12	0.462	1.1
IVL	0.0136	1.31	0.174	0.55	0.161	0.83	0.0439	0.68	0.114	0.82	0.776	0.98	0.767	1.03	0.0684	1.46	0.0226	1.45	0.00241	1.4	0.218	1.21
JMJD4	0.0169	1.27	0.33	0.7	0.836	0.94	0.607	0.98	0.125	0.79	0.457	1.02	0.462	1.02	0.522	1.13	0.628	0.69	0.136	1.16	0.436	1.07
JRK	0.0672	1.14	0.323	0.88	0.31	1	0.617	1.07	0.18	0.9	0.0349	1.12	0.383	1.18	0.989	0.94	0.0633	1.58	0.145	1.13	0.292	1.15
JTB	0.0392	1.26	0.07	0.53	0.071	0.8	0.0176	0.65	0.241	0.86	0.907	0.93	0.497	1.07	0.0505	1.49	0.059	1.32	0.0146	1.32	0.0787	1.32
KAT6A	0.0825	1.14	0.654	0.82	0.758	0.96	0.987	0.9	0.619	0.95	0.381	1.06	0.734	0.95	0.94	1.02	0.0253	1.59	0.0109	1.2	0.0387	1.3
KCNJ10	0.0309	1.26	0.0463	0.53	0.128	0.83	0.0998	0.71	0.507	0.92	0.751	0.98	0.366	1.16	0.00421	1.73	0.21	1.16	0.0342	1.27	0.411	1.11
KCNJ9	0.0309	1.26	0.0463	0.53	0.128	0.83	0.0998	0.71	0.507	0.92	0.751	0.98	0.366	1.16	0.00421	1.73	0.21	1.16	0.0342	1.27	0.411	1.11
KCNK1	0.0145	1.28	0.26	0.69	0.778	0.95	0.423	0.91	0.128	0.79	0.517	1.02	0.622	0.96	0.618	1.1	0.98	0.73	0.26	1.12	0.171	1.16
KCNK9	0.131	1.11	0.211	0.9	0.251	1	0.538	1.07	0.43	0.96	0.0438	1.11	0.247	1.24	0.547	0.84	0.0463	1.6	0.27	1.1	0.158	1.23
KCNN3	0.0369	1.26	0.033	0.51	0.0466	0.79	0.0112	0.63	0.235	0.85	0.99	0.94	0.312	1.17	0.0425	1.5	0.0544	1.3	0.0257	1.3	0.139	1.27
KCNQ3	0.0433	1.16	0.143	0.9	0.155	1.01	0.3	1.14	0.436	0.95	0.0573	1.09	0.496	1.16	0.515	0.83	0.116	1.46	0.147	1.14	0.181	1.21
KCNS2	0.278	1.08	0.577	0.64	0.793	0.93	0.867	0.99	0.248	0.9	0.436	1.02	0.784	1.08	0.736	0.94	0.0756	1.43	0.17	1.14	0.214	1.14
KCNV1	0.169	1.13	0.915	0.81	0.488	0.97	0.452	1.07	0.493	0.95	0.522	0.97	0.959	1.01	0.571	0.87	0.0816	1.62	0.197	1.15	0.289	1.13
KDM5A	0.0542	1.14	0.921	0.8	0.725	0.88	0.0583	0.59	0.382	0.91	0.436	0.9	0.0831	0.74	0.851	1.06	0.865	0.91	0.00633	1.23	2.36e-05	1.57
KHDRBS3	0.0711	1.14	0.226	0.87	0.217	1	0.433	1.07	0.324	0.93	0.0987	1.07	0.352	1.2	0.537	0.84	0.0791	1.51	0.135	1.15	0.13	1.24
KIAA0196	0.139	1.13	0.659	0.83	0.362	0.96	0.639	0.98	0.843	1.02	0.489	0.97	0.792	1.06	0.653	0.86	0.0707	1.5	0.147	1.17	0.17	1.2
KIAA0907	0.0165	1.32	0.128	0.54	0.117	0.82	0.0433	0.66	0.241	0.86	0.598	1.02	0.555	1.1	0.0907	1.33	0.0405	1.33	0.018	1.31	0.187	1.24
KIAA1429	0.178	1.11	0.912	0.68	0.67	0.96	0.678	1.06	0.197	0.89	0.309	1.04	0.553	1.12	0.91	0.99	0.0559	1.62	0.163	1.14	0.378	1.07
KIAA1875	0.0869	1.13	0.2	0.91	0.209	1.01	0.3	1.14	0.288	0.93	0.0236	1.13	0.759	1.11	0.788	0.9	0.0277	1.66	0.123	1.13	0.325	1.14
KIF26B	0.00107	1.38	0.42	0.74	0.953	0.93	0.345	0.9	0.087	0.77	0.886	0.92	0.28	1.17	0.254	1.18	0.713	0.77	0.142	1.15	0.588	1.04
KIFC2	0.0869	1.13	0.2	0.91	0.209	1.01	0.3	1.14	0.288	0.93	0.0236	1.13	0.759	1.11	0.788	0.9	0.0277	1.66	0.123	1.13	0.325	1.14
KIN	0.717	1	0.0313	0.97	0.0621	1.02	0.328	0.97	0.519	1.04	0.0316	1.13	0.213	0.72	0.207	1.24	0.00434	1.73	0.000167	1.3	0.000942	1.45
KIRREL	0.109	1.19	0.139	0.56	0.148	0.83	0.161	0.74	0.521	0.92	0.762	0.98	0.302	1.17	0.00706	1.62	0.146	1.2	0.0693	1.22	0.491	1.1
KLF10	0.16	1.13	0.871	0.82	0.415	0.97	0.452	1.07	0.493	0.95	0.47	0.98	0.961	1.01	0.468	0.86	0.134	1.48	0.164	1.16	0.153	1.19
KLF6	0.603	0.93	0.0182	0.99	0.00793	1.06	0.1	1.04	0.5	1.03	0.0198	1.15	0.0718	0.69	0.125	1.29	0.00225	1.6	0.000313	1.29	0.000275	1.5
KLHDC9	0.0408	1.25	0.0519	0.53	0.0796	0.8	0.0349	0.65	0.504	0.91	0.838	0.92	0.452	1.13	0.0238	1.56	0.127	1.22	0.0506	1.25	0.233	1.17
KLHL38	0.139	1.13	0.659	0.83	0.362	0.96	0.639	0.98	0.843	1.02	0.489	0.97	0.792	1.06	0.653	0.86	0.0707	1.5	0.147	1.17	0.17	1.2
KMO	0.00107	1.38	0.42	0.74	0.953	0.93	0.345	0.9	0.087	0.77	0.886	0.92	0.28	1.17	0.254	1.18	0.713	0.77	0.142	1.15	0.588	1.04
KPRP	0.0136	1.31	0.174	0.55	0.161	0.83	0.0439	0.68	0.114	0.82	0.776	0.98	0.767	1.03	0.0684	1.46	0.0226	1.45	0.00241	1.4	0.218	1.21
KRTCAP2	0.0369	1.26	0.033	0.51	0.0466	0.79	0.0112	0.63	0.235	0.85	0.99	0.94	0.312	1.17	0.0425	1.5	0.0544	1.3	0.0257	1.3	0.139	1.27
LAMTOR2	0.0165	1.32	0.128	0.54	0.117	0.82	0.0433	0.66	0.241	0.86	0.598	1.02	0.555	1.1	0.0907	1.33	0.0405	1.33	0.018	1.31	0.187	1.24
LAPTM4B	0.295	1.08	0.713	0.65	0.632	0.94	0.67	1.05	0.151	0.87	0.425	1.01	0.987	1.04	0.732	0.93	0.111	1.39	0.124	1.16	0.134	1.19
LARP4B	0.713	0.93	0.00977	1.03	0.0167	1.04	0.2	1	0.434	1.05	0.0133	1.16	0.207	0.73	0.0517	1.36	0.00793	1.48	0.000395	1.28	0.000688	1.44
LCE1A	0.0136	1.31	0.174	0.55	0.161	0.83	0.0439	0.68	0.114	0.82	0.776	0.98	0.767	1.03	0.0684	1.46	0.0226	1.45	0.00241	1.4	0.218	1.21
LCE1B	0.0136	1.31	0.174	0.55	0.161	0.83	0.0439	0.68	0.114	0.82	0.776	0.98	0.767	1.03	0.0684	1.46	0.0226	1.45	0.00241	1.4	0.218	1.21
LCE1C	0.0136	1.31	0.174	0.55	0.161	0.83	0.0439	0.68	0.114	0.82	0.776	0.98	0.767	1.03	0.0684	1.46	0.0226	1.45	0.00241	1.4	0.218	1.21
LCE1D	0.0136	1.31	0.174	0.55	0.161	0.83	0.0439	0.68	0.114	0.82	0.776	0.98	0.767	1.03	0.0684	1.46	0.0226	1.45	0.00241	1.4	0.218	1.21
LCE1E	0.0136	1.31	0.174	0.55	0.161	0.83	0.0439	0.68	0.114	0.82	0.776	0.98	0.767	1.03	0.0684	1.46	0.0226	1.45	0.00241	1.4	0.218	1.21
LCE1F	0.0136	1.31	0.174	0.55	0.161	0.83	0.0439	0.68	0.114	0.82	0.776	0.98	0.767	1.03	0.0684	1.46	0.0226	1.45	0.00241	1.4	0.218	1.21
LCE2A	0.0136	1.31	0.174	0.55	0.161	0.83	0.0439	0.68	0.114	0.82	0.776	0.98	0.767	1.03	0.0684	1.46	0.0226	1.45	0.00241	1.4	0.218	1.21
LCE2B	0.0136	1.31	0.174	0.55	0.161	0.83	0.0439	0.68	0.114	0.82	0.776	0.98	0.767	1.03	0.0684	1.46	0.0226	1.45	0.00241	1.4	0.218	1.21
LCE2C	0.0136	1.31	0.174	0.55	0.161	0.83	0.0439	0.68	0.114	0.82	0.776	0.98	0.767	1.03	0.0684	1.46	0.0226	1.45	0.00241	1.4	0.218	1.21
LCE2D	0.0136	1.31	0.174	0.55	0.161	0.83	0.0439	0.68	0.114	0.82	0.776	0.98	0.767	1.03	0.0684	1.46	0.0226	1.45	0.00241	1.4	0.218	1.21
LCE3A	0.0136	1.31	0.174	0.55	0.161	0.83	0.0439	0.68	0.114	0.82	0.776	0.98	0.767	1.03	0.0684	1.46	0.0226	1.45	0.00241	1.4	0.218	1.21
LCE3B	0.0136	1.31	0.174	0.55	0.161	0.83	0.0439	0.68	0.114	0.82	0.776	0.98	0.767	1.03	0.0684	1.46	0.0226	1.45	0.00241	1.4	0.218	1.21
LCE3C	0.0136	1.31	0.174	0.55	0.161	0.83	0.0439	0.68	0.114	0.82	0.776	0.98	0.767	1.03	0.0684	1.46	0.0226	1.45	0.00241	1.4	0.218	1.21
LCE3D	0.0136	1.31	0.174	0.55	0.161	0.83	0.0439	0.68	0.114	0.82	0.776	0.98	0.767	1.03	0.0684	1.46	0.0226	1.45	0.00241	1.4	0.218	1.21
LCE3E	0.0136	1.31	0.174	0.55	0.161	0.83	0.0439	0.68	0.114	0.82	0.776	0.98	0.767	1.03	0.0684	1.46	0.0226	1.45	0.00241	1.4	0.218	1.21
LCE4A	0.0136	1.31	0.174	0.55	0.161	0.83	0.0439	0.68	0.114	0.82	0.776	0.98	0.767	1.03	0.0684	1.46	0.0226	1.45	0.00241	1.4	0.218	1.21
LCE5A	0.0136	1.31	0.174	0.55	0.161	0.83	0.0439	0.68	0.114	0.82	0.776	0.98	0.767	1.03	0.0684	1.46	0.0226	1.45	0.00241	1.4	0.218	1.21
LCE6A	0.0136	1.31	0.174	0.55	0.161	0.83	0.0439	0.68	0.114	0.82	0.776	0.98	0.767	1.03	0.0684	1.46	0.0226	1.45	0.00241	1.4	0.218	1.21
LEFTY1	0.0295	1.25	0.165	0.67	0.749	0.95	0.768	1	0.119	0.78	0.823	0.98	0.699	0.98	0.786	1.05	0.906	0.73	0.353	1.1	0.44	1.1
LEFTY2	0.0536	1.21	0.179	0.68	0.663	0.96	0.681	0.99	0.117	0.78	0.616	1.01	0.53	1.01	0.843	1.05	0.794	0.72	0.337	1.1	0.35	1.12
LELP1	0.0149	1.31	0.119	0.54	0.107	0.81	0.0231	0.66	0.0926	0.81	0.869	0.96	0.641	1.05	0.0763	1.44	0.0217	1.43	0.00381	1.38	0.151	1.25
LENEP	0.0369	1.26	0.033	0.51	0.0466	0.79	0.0112	0.63	0.235	0.85	0.99	0.94	0.312	1.17	0.0425	1.5	0.0544	1.3	0.0257	1.3	0.139	1.27
LGALS8	0.0323	1.23	0.39	0.72	0.763	0.94	0.347	0.9	0.211	0.81	0.754	0.96	0.515	0.98	0.405	1.14	0.716	0.71	0.55	1.07	0.22	1.14
LIN9	0.0536	1.21	0.179	0.68	0.663	0.96	0.681	0.99	0.117	0.78	0.616	1.01	0.53	1.01	0.843	1.05	0.794	0.72	0.337	1.1	0.35	1.12
LINC00051	0.078	1.13	0.282	0.87	0.342	0.99	0.771	1.04	0.192	0.9	0.0645	1.09	0.32	1.2	0.895	0.92	0.0698	1.55	0.177	1.12	0.213	1.19
LINC00184	0.0262	1.25	0.335	0.7	0.612	0.95	0.519	0.91	0.167	0.8	0.753	0.98	0.724	0.94	0.731	1.07	0.901	0.71	0.356	1.1	0.196	1.15
LINC00200	0.713	0.93	0.00977	1.03	0.0167	1.04	0.2	1	0.434	1.05	0.0133	1.16	0.207	0.73	0.0517	1.36	0.00793	1.48	0.000395	1.28	0.000688	1.44
LINC00535	0.395	1.06	0.734	0.66	0.642	0.96	0.467	1.09	0.435	0.94	0.327	1.06	0.796	1.07	0.622	1.05	0.065	1.68	0.134	1.15	0.837	0.98
LINC00536	0.285	1.08	0.888	0.78	0.689	0.93	0.783	0.96	0.775	1	0.708	0.94	0.928	1.03	0.99	0.93	0.0793	1.64	0.136	1.17	0.242	1.14
LINC00568	0.0062	1.35	0.211	0.57	0.187	0.83	0.0333	0.67	0.136	0.85	0.796	0.97	0.959	0.99	0.0181	1.64	0.00497	1.87	0.00198	1.4	0.23	1.2
LINC00582	0.0158	1.27	0.326	0.69	0.956	0.93	0.371	0.89	0.192	0.81	0.531	1.01	0.531	0.98	0.445	1.17	0.83	0.71	0.164	1.14	0.241	1.13
LINC00623	0.0124	1.27	0.19	0.61	0.248	0.86	0.0652	0.7	0.0591	0.81	0.604	0.89	0.82	0.95	0.0704	1.44	0.0199	1.71	0.00191	1.37	0.0702	1.31
LINC00624	0.0124	1.27	0.19	0.61	0.248	0.86	0.0652	0.7	0.0591	0.81	0.604	0.89	0.82	0.95	0.0704	1.44	0.0199	1.71	0.00191	1.37	0.0702	1.31
LINC00700	0.671	0.93	0.0118	1.01	0.0219	1.04	0.203	1.02	0.533	1.03	0.0122	1.17	0.169	0.72	0.0828	1.33	0.00293	1.54	0.000253	1.29	0.000915	1.44
LINC00701	0.671	0.93	0.0118	1.01	0.0219	1.04	0.203	1.02	0.533	1.03	0.0122	1.17	0.169	0.72	0.0828	1.33	0.00293	1.54	0.000253	1.29	0.000915	1.44
LINC00702	0.973	0.97	0.0311	0.97	0.0223	1.04	0.231	0.99	0.467	1.03	0.0429	1.12	0.114	0.7	0.0927	1.32	0.00473	1.52	0.000239	1.3	0.000517	1.48
LINC00703	0.946	0.97	0.0532	0.95	0.0388	1.02	0.308	0.97	0.563	1.01	0.0379	1.12	0.147	0.71	0.112	1.3	0.00769	1.49	9.57e-05	1.32	0.000531	1.48
LINC00704	0.946	0.97	0.0532	0.95	0.0388	1.02	0.308	0.97	0.563	1.01	0.0379	1.12	0.147	0.71	0.112	1.3	0.00769	1.49	9.57e-05	1.32	0.000531	1.48
LINC00705	0.946	0.97	0.0532	0.95	0.0388	1.02	0.308	0.97	0.563	1.01	0.0379	1.12	0.147	0.71	0.112	1.3	0.00769	1.49	9.57e-05	1.32	0.000531	1.48
LINC00707	0.717	1	0.0313	0.97	0.0621	1.02	0.328	0.97	0.519	1.04	0.0316	1.13	0.213	0.72	0.207	1.24	0.00434	1.73	0.000167	1.3	0.000942	1.45
LINC00708	0.833	0.99	0.0797	0.89	0.117	0.96	0.453	0.82	0.425	1.06	0.0667	1.1	0.22	0.73	0.111	1.29	0.00434	1.73	0.000188	1.3	0.00132	1.44
LINC00709	0.6	1.01	0.0404	0.93	0.0658	0.98	0.369	0.85	0.497	1.05	0.0547	1.11	0.184	0.72	0.2	1.24	0.00152	1.8	0.000327	1.27	0.000489	1.48
LINC00710	0.6	1.01	0.0404	0.93	0.0658	0.98	0.369	0.85	0.497	1.05	0.0547	1.11	0.184	0.72	0.2	1.24	0.00152	1.8	0.000327	1.27	0.000489	1.48
LINC00861	0.139	1.13	0.659	0.83	0.362	0.96	0.639	0.98	0.843	1.02	0.489	0.97	0.792	1.06	0.653	0.86	0.0707	1.5	0.147	1.17	0.17	1.2
LINC00940	0.117	1.11	0.679	0.82	0.593	0.89	0.0331	0.57	0.497	0.95	0.75	0.93	0.212	0.78	0.992	1.01	0.773	0.92	0.00585	1.23	2.81e-05	1.56
LINC00964	0.139	1.13	0.659	0.83	0.362	0.96	0.639	0.98	0.843	1.02	0.489	0.97	0.792	1.06	0.653	0.86	0.0707	1.5	0.147	1.17	0.17	1.2
LINC00970	0.111	1.18	0.0519	0.54	0.0635	0.79	0.0714	0.61	0.142	0.83	0.725	0.93	0.437	1.14	0.0759	1.34	0.0574	1.44	0.173	1.15	0.547	1.08
LINC00977	0.282	1.07	0.39	0.89	0.188	1	0.254	1.13	0.515	0.95	0.52	0.94	0.857	1.01	0.381	0.78	0.168	1.41	0.111	1.18	0.0654	1.32
LINGO4	0.00689	1.35	0.266	0.57	0.222	0.83	0.046	0.67	0.195	0.86	0.597	1	0.765	1.02	0.0336	1.59	0.00861	1.81	0.00159	1.42	0.255	1.19
LIX1L	0.0124	1.27	0.19	0.61	0.248	0.86	0.0652	0.7	0.0591	0.81	0.604	0.89	0.82	0.95	0.0704	1.44	0.0199	1.71	0.00191	1.37	0.0702	1.31
LMNA	0.0389	1.25	0.091	0.54	0.0801	0.81	0.0441	0.67	0.382	0.89	0.829	0.97	0.486	1.12	0.053	1.38	0.0383	1.36	0.0349	1.27	0.247	1.22
LMX1A	0.0751	1.21	0.0911	0.55	0.104	0.83	0.117	0.71	0.148	0.83	0.935	0.96	0.479	1.12	0.00895	1.65	0.106	1.4	0.113	1.2	0.397	1.12
LOR	0.0149	1.31	0.119	0.54	0.107	0.81	0.0231	0.66	0.0926	0.81	0.869	0.96	0.641	1.05	0.0763	1.44	0.0217	1.43	0.00381	1.38	0.151	1.25
LRP12	0.153	1.13	0.652	0.76	0.641	0.94	0.832	0.99	0.323	0.92	0.979	0.91	0.971	1.02	0.793	0.95	0.164	1.5	0.0968	1.19	0.274	1.11
LRRC14	0.0869	1.13	0.2	0.91	0.209	1.01	0.3	1.14	0.288	0.93	0.0236	1.13	0.759	1.11	0.788	0.9	0.0277	1.66	0.123	1.13	0.325	1.14
LRRC24	0.0869	1.13	0.2	0.91	0.209	1.01	0.3	1.14	0.288	0.93	0.0236	1.13	0.759	1.11	0.788	0.9	0.0277	1.66	0.123	1.13	0.325	1.14
LRRC52	0.0462	1.23	0.0975	0.57	0.108	0.83	0.0855	0.71	0.164	0.84	0.898	0.94	0.57	1.1	0.0157	1.58	0.0709	1.45	0.106	1.2	0.328	1.14
LRRC6	0.0778	1.13	0.369	0.85	0.242	1	0.435	1.07	0.282	0.91	0.193	1.03	0.488	1.16	0.638	0.86	0.174	1.39	0.202	1.13	0.149	1.23
LRRC71	0.0263	1.27	0.0627	0.54	0.0527	0.81	0.0387	0.68	0.415	0.9	0.995	0.95	0.45	1.13	0.0375	1.42	0.0563	1.34	0.0307	1.27	0.409	1.11
LRTM2	0.0771	1.13	0.701	0.81	0.666	0.88	0.0425	0.58	0.51	0.95	0.576	0.91	0.145	0.77	0.943	1.01	0.68	0.93	0.00648	1.23	5.27e-05	1.54
LY6D	0.0578	1.14	0.338	0.86	0.286	0.99	0.575	1.07	0.203	0.9	0.0543	1.1	0.531	1.15	0.801	0.98	0.0718	1.54	0.12	1.14	0.271	1.16
LY6E	0.0578	1.14	0.338	0.86	0.286	0.99	0.575	1.07	0.203	0.9	0.0543	1.1	0.531	1.15	0.801	0.98	0.0718	1.54	0.12	1.14	0.271	1.16
LY6H	0.0578	1.14	0.338	0.86	0.286	0.99	0.575	1.07	0.203	0.9	0.0543	1.1	0.531	1.15	0.801	0.98	0.0718	1.54	0.12	1.14	0.271	1.16
LY6K	0.0672	1.14	0.323	0.88	0.31	1	0.617	1.07	0.18	0.9	0.0349	1.12	0.383	1.18	0.989	0.94	0.0633	1.58	0.145	1.13	0.292	1.15
LY9	0.0408	1.25	0.0519	0.53	0.0796	0.8	0.0349	0.65	0.504	0.91	0.838	0.92	0.452	1.13	0.0238	1.56	0.127	1.22	0.0506	1.25	0.233	1.17
LYNX1	0.0578	1.14	0.338	0.86	0.286	0.99	0.575	1.07	0.203	0.9	0.0543	1.1	0.531	1.15	0.801	0.98	0.0718	1.54	0.12	1.14	0.271	1.16
LYPD2	0.0672	1.14	0.323	0.88	0.31	1	0.617	1.07	0.18	0.9	0.0349	1.12	0.383	1.18	0.989	0.94	0.0633	1.58	0.145	1.13	0.292	1.15
LYPD8	0.00195	1.35	0.249	0.72	0.747	0.92	0.195	0.86	0.0382	0.75	0.554	0.88	0.275	1.16	0.167	1.22	0.995	0.81	0.14	1.15	0.438	1.07
LYSMD1	0.0062	1.35	0.211	0.57	0.187	0.83	0.0333	0.67	0.136	0.85	0.796	0.97	0.959	0.99	0.0181	1.64	0.00497	1.87	0.00198	1.4	0.23	1.2
LYST	0.0339	1.22	0.404	0.71	0.691	0.95	0.432	0.9	0.305	0.83	0.803	0.95	0.444	0.99	0.451	1.12	0.655	0.69	0.514	1.08	0.147	1.18
MAEL	0.122	1.17	0.0494	0.55	0.0806	0.83	0.0475	0.69	0.186	0.85	0.671	0.91	0.455	1.12	0.0386	1.5	0.128	1.33	0.184	1.16	0.545	1.07
MAF1	0.0517	1.15	0.167	0.93	0.218	1.02	0.316	1.15	0.235	0.92	0.0181	1.15	0.581	1.14	0.977	0.93	0.0425	1.61	0.122	1.13	0.411	1.12
MAFA	0.0317	1.17	0.293	0.88	0.248	1	0.552	1.09	0.144	0.89	0.0422	1.11	0.497	1.16	0.857	0.98	0.0477	1.59	0.0866	1.15	0.371	1.13
MAL2	0.0528	1.19	0.773	0.81	0.267	0.97	0.581	1.01	0.687	0.99	0.544	0.96	0.973	1.02	0.732	0.89	0.0305	1.82	0.182	1.16	0.1	1.24
MAP10	0.0158	1.27	0.326	0.69	0.956	0.93	0.371	0.89	0.192	0.81	0.531	1.01	0.531	0.98	0.445	1.17	0.83	0.71	0.164	1.14	0.241	1.13
MAP1LC3C	0.00107	1.38	0.42	0.74	0.953	0.93	0.345	0.9	0.087	0.77	0.886	0.92	0.28	1.17	0.254	1.18	0.713	0.77	0.142	1.15	0.588	1.04
MAPK15	0.042	1.16	0.203	0.91	0.248	1.01	0.423	1.12	0.166	0.9	0.0252	1.13	0.586	1.14	0.921	0.91	0.031	1.64	0.138	1.13	0.444	1.11
MATN2	0.295	1.08	0.713	0.65	0.632	0.94	0.67	1.05	0.151	0.87	0.425	1.01	0.987	1.04	0.732	0.93	0.111	1.39	0.124	1.16	0.134	1.19
MCL1	0.0062	1.35	0.211	0.57	0.187	0.83	0.0333	0.67	0.136	0.85	0.796	0.97	0.959	0.99	0.0181	1.64	0.00497	1.87	0.00198	1.4	0.23	1.2
MECOM	0.396	1.03	0.108	0.52	0.253	0.79	0.0139	0.53	0.561	0.91	0.849	1.01	0.233	0.88	0.836	1.06	0.532	0.97	0.0309	1.16	0.0682	1.2
MED30	0.111	1.15	0.751	0.81	0.405	0.96	0.437	1.03	0.893	1.02	0.498	0.96	0.927	1	0.734	0.89	0.0305	1.82	0.189	1.15	0.147	1.21
MEF2D	0.0389	1.25	0.091	0.54	0.0801	0.81	0.0441	0.67	0.382	0.89	0.829	0.97	0.486	1.12	0.053	1.38	0.0383	1.36	0.0349	1.27	0.247	1.22
MEX3A	0.0389	1.25	0.091	0.54	0.0801	0.81	0.0441	0.67	0.382	0.89	0.829	0.97	0.486	1.12	0.053	1.38	0.0383	1.36	0.0349	1.27	0.247	1.22
MFSD3	0.0869	1.13	0.2	0.91	0.209	1.01	0.3	1.14	0.288	0.93	0.0236	1.13	0.759	1.11	0.788	0.9	0.0277	1.66	0.123	1.13	0.325	1.14
MGST3	0.0462	1.23	0.0975	0.57	0.108	0.83	0.0855	0.71	0.164	0.84	0.898	0.94	0.57	1.1	0.0157	1.58	0.0709	1.45	0.106	1.2	0.328	1.14
MIA3	0.0716	1.18	0.151	0.71	0.97	0.95	0.613	1.04	0.0883	0.78	0.99	0.95	0.505	1.03	0.88	1.02	0.775	0.75	0.56	1.06	0.8	1.01
MIR1182	0.0158	1.27	0.326	0.69	0.956	0.93	0.371	0.89	0.192	0.81	0.531	1.01	0.531	0.98	0.445	1.17	0.83	0.71	0.164	1.14	0.241	1.13
MIR1205	0.186	1.12	0.663	0.82	0.21	0.97	0.464	1.03	0.666	0.96	0.674	0.93	0.959	1.04	0.57	0.82	0.246	1.34	0.0588	1.22	0.0902	1.3
MIR1207	0.186	1.12	0.663	0.82	0.21	0.97	0.464	1.03	0.666	0.96	0.674	0.93	0.959	1.04	0.57	0.82	0.246	1.34	0.0588	1.22	0.0902	1.3
MIR1208	0.186	1.12	0.663	0.82	0.21	0.97	0.464	1.03	0.666	0.96	0.674	0.93	0.959	1.04	0.57	0.82	0.246	1.34	0.0588	1.22	0.0902	1.3
MIR1234	0.0869	1.13	0.2	0.91	0.209	1.01	0.3	1.14	0.288	0.93	0.0236	1.13	0.759	1.11	0.788	0.9	0.0277	1.66	0.123	1.13	0.325	1.14
MIR1537	0.0323	1.23	0.39	0.72	0.763	0.94	0.347	0.9	0.211	0.81	0.754	0.96	0.515	0.98	0.405	1.14	0.716	0.71	0.55	1.07	0.22	1.14
MIR190B	0.0369	1.26	0.033	0.51	0.0466	0.79	0.0112	0.63	0.235	0.85	0.99	0.94	0.312	1.17	0.0425	1.5	0.0544	1.3	0.0257	1.3	0.139	1.27
MIR2053	0.0768	1.18	0.828	0.84	0.427	0.98	0.361	1.09	0.556	0.97	0.344	1.01	0.709	0.97	0.555	0.87	0.0617	1.74	0.215	1.14	0.264	1.14
MIR30B	0.0711	1.14	0.226	0.87	0.217	1	0.433	1.07	0.324	0.93	0.0987	1.07	0.352	1.2	0.537	0.84	0.0791	1.51	0.135	1.15	0.13	1.24
MIR30D	0.0711	1.14	0.226	0.87	0.217	1	0.433	1.07	0.324	0.93	0.0987	1.07	0.352	1.2	0.537	0.84	0.0791	1.51	0.135	1.15	0.13	1.24
MIR3123	0.00492	1.3	0.676	0.78	0.892	0.95	0.599	0.95	0.165	0.8	0.876	0.92	0.508	0.98	0.221	1.19	0.794	0.79	0.232	1.12	0.595	1.02
MIR3124	0.00195	1.35	0.249	0.72	0.747	0.92	0.195	0.86	0.0382	0.75	0.554	0.88	0.275	1.16	0.167	1.22	0.995	0.81	0.14	1.15	0.438	1.07
MIR3150B	0.178	1.11	0.912	0.68	0.67	0.96	0.678	1.06	0.197	0.89	0.309	1.04	0.553	1.12	0.91	0.99	0.0559	1.62	0.163	1.14	0.378	1.07
MIR3151	0.126	1.14	0.926	0.79	0.415	0.97	0.6	1.03	0.442	0.94	0.632	0.95	0.926	1.03	0.676	0.93	0.194	1.43	0.0982	1.19	0.113	1.21
MIR3155A	0.717	1	0.0313	0.97	0.0621	1.02	0.328	0.97	0.519	1.04	0.0316	1.13	0.213	0.72	0.207	1.24	0.00434	1.73	0.000167	1.3	0.000942	1.45
MIR320B2	0.0582	1.21	0.16	0.68	0.846	0.93	0.411	0.95	0.314	0.83	0.844	0.92	0.236	1.08	0.81	1.04	0.481	0.7	0.312	1.1	0.446	1.09
MIR3610	0.107	1.15	0.783	0.82	0.475	0.96	0.56	1.02	0.687	0.98	0.456	0.97	0.829	0.98	0.812	0.91	0.0259	1.89	0.215	1.14	0.237	1.15
MIR3620	0.0146	1.28	0.215	0.68	0.978	0.93	0.468	0.95	0.0721	0.77	0.57	1	0.335	1.04	0.591	1.12	0.669	0.68	0.179	1.14	0.581	1.04
MIR378D2	0.291	1.08	0.891	0.68	0.606	0.96	0.491	1.1	0.348	0.93	0.216	1.09	0.787	1.07	0.737	1.02	0.0428	1.74	0.104	1.16	0.714	1
MIR3916	0.00231	1.34	0.455	0.75	0.988	0.94	0.271	0.88	0.0813	0.78	0.756	0.9	0.318	1.15	0.37	1.15	0.848	0.84	0.195	1.13	0.457	1.07
MIR4257	0.0062	1.35	0.211	0.57	0.187	0.83	0.0333	0.67	0.136	0.85	0.796	0.97	0.959	0.99	0.0181	1.64	0.00497	1.87	0.00198	1.4	0.23	1.2
MIR4258	0.0369	1.26	0.033	0.51	0.0466	0.79	0.0112	0.63	0.235	0.85	0.99	0.94	0.312	1.17	0.0425	1.5	0.0544	1.3	0.0257	1.3	0.139	1.27
MIR4427	0.0145	1.28	0.26	0.69	0.778	0.95	0.423	0.91	0.128	0.79	0.517	1.02	0.622	0.96	0.618	1.1	0.98	0.73	0.26	1.12	0.171	1.16
MIR4471	0.166	1.13	0.938	0.7	0.274	0.99	0.281	1.14	0.396	0.92	0.719	0.96	0.795	1.07	0.673	0.91	0.112	1.45	0.162	1.15	0.111	1.19
MIR4480	0.692	1	0.0608	0.91	0.0807	0.97	0.392	0.84	0.481	1.05	0.0803	1.1	0.226	0.73	0.234	1.22	0.00132	1.8	0.000348	1.27	0.000246	1.51
MIR4654	0.0695	1.22	0.0605	0.53	0.0883	0.81	0.054	0.68	0.395	0.89	0.896	0.96	0.556	1.1	0.0141	1.61	0.0555	1.32	0.0231	1.28	0.285	1.15
MIR4663	0.139	1.13	0.659	0.83	0.362	0.96	0.639	0.98	0.843	1.02	0.489	0.97	0.792	1.06	0.653	0.86	0.0707	1.5	0.147	1.17	0.17	1.2
MIR4664	0.042	1.16	0.203	0.91	0.248	1.01	0.423	1.12	0.166	0.9	0.0252	1.13	0.586	1.14	0.921	0.91	0.031	1.64	0.138	1.13	0.444	1.11
MIR4666A	0.0137	1.28	0.194	0.69	0.891	0.95	0.664	0.99	0.0805	0.77	0.402	1.03	0.492	1.02	0.68	1.11	0.698	0.7	0.214	1.13	0.401	1.1
MIR4671	0.0262	1.25	0.335	0.7	0.612	0.95	0.519	0.91	0.167	0.8	0.753	0.98	0.724	0.94	0.731	1.07	0.901	0.71	0.356	1.1	0.196	1.15
MIR4677	0.00107	1.38	0.42	0.74	0.953	0.93	0.345	0.9	0.087	0.77	0.886	0.92	0.28	1.17	0.254	1.18	0.713	0.77	0.142	1.15	0.588	1.04
MIR4742	0.0582	1.21	0.16	0.68	0.846	0.93	0.411	0.95	0.314	0.83	0.844	0.92	0.236	1.08	0.81	1.04	0.481	0.7	0.312	1.1	0.446	1.09
MIR4753	0.0557	1.2	0.272	0.69	0.676	0.95	0.618	0.93	0.373	0.84	0.982	0.93	0.572	0.96	0.62	1.08	0.871	0.71	0.443	1.09	0.168	1.17
MIR486	0.0541	1.16	0.64	0.83	0.706	0.97	0.951	0.92	0.476	0.92	0.433	1.06	0.58	0.92	0.997	1.03	0.0163	1.62	0.00779	1.21	0.0399	1.3
MIR5008	0.0146	1.28	0.215	0.68	0.978	0.93	0.468	0.95	0.0721	0.77	0.57	1	0.335	1.04	0.591	1.12	0.669	0.68	0.179	1.14	0.581	1.04
MIR5187	0.0408	1.25	0.0519	0.53	0.0796	0.8	0.0349	0.65	0.504	0.91	0.838	0.92	0.452	1.13	0.0238	1.56	0.127	1.22	0.0506	1.25	0.233	1.17
MIR5194	0.278	1.05	0.494	0.79	0.437	0.95	0.435	1.05	0.511	0.95	0.212	1.01	0.848	1.06	0.673	0.83	0.252	1.33	0.13	1.16	0.118	1.26
MIR554	0.00689	1.35	0.266	0.57	0.222	0.83	0.046	0.67	0.195	0.86	0.597	1	0.765	1.02	0.0336	1.59	0.00861	1.81	0.00159	1.42	0.255	1.19
MIR555	0.022	1.31	0.0925	0.52	0.0764	0.8	0.0224	0.64	0.16	0.83	0.564	1.02	0.454	1.12	0.149	1.28	0.0363	1.32	0.0264	1.3	0.136	1.28
MIR556	0.0523	1.23	0.0661	0.54	0.105	0.82	0.0314	0.67	0.342	0.88	0.904	0.93	0.604	1.09	0.0103	1.65	0.0749	1.3	0.0342	1.26	0.244	1.17
MIR557	0.0904	1.19	0.0526	0.56	0.111	0.84	0.0813	0.71	0.113	0.82	0.631	0.91	0.374	1.15	0.064	1.43	0.125	1.35	0.132	1.17	0.489	1.08
MIR5680	0.126	1.14	0.926	0.79	0.415	0.97	0.6	1.03	0.442	0.94	0.632	0.95	0.926	1.03	0.676	0.93	0.194	1.43	0.0982	1.19	0.113	1.21
MIR5699	0.713	0.93	0.00977	1.03	0.0167	1.04	0.2	1	0.434	1.05	0.0133	1.16	0.207	0.73	0.0517	1.36	0.00793	1.48	0.000395	1.28	0.000688	1.44
MIR599	0.21	1.12	0.605	0.7	0.586	0.96	0.591	1.06	0.358	0.91	0.945	0.94	0.864	1.06	0.848	0.96	0.18	1.31	0.25	1.13	0.301	1.11
MIR661	0.0517	1.15	0.167	0.93	0.218	1.02	0.316	1.15	0.235	0.92	0.0181	1.15	0.581	1.14	0.977	0.93	0.0425	1.61	0.122	1.13	0.411	1.12
MIR765	0.0263	1.27	0.0627	0.54	0.0527	0.81	0.0387	0.68	0.415	0.9	0.995	0.95	0.45	1.13	0.0375	1.42	0.0563	1.34	0.0307	1.27	0.409	1.11
MIR875	0.21	1.12	0.605	0.7	0.586	0.96	0.591	1.06	0.358	0.91	0.945	0.94	0.864	1.06	0.848	0.96	0.18	1.31	0.25	1.13	0.301	1.11
MIR921	0.103	1.18	0.0409	0.55	0.0623	0.83	0.0499	0.7	0.15	0.84	0.619	0.91	0.463	1.12	0.0216	1.55	0.211	1.24	0.105	1.2	0.617	1.06
MIR92B	0.0369	1.26	0.033	0.51	0.0466	0.79	0.0112	0.63	0.235	0.85	0.99	0.94	0.312	1.17	0.0425	1.5	0.0544	1.3	0.0257	1.3	0.139	1.27
MIR937	0.042	1.16	0.203	0.91	0.248	1.01	0.423	1.12	0.166	0.9	0.0252	1.13	0.586	1.14	0.921	0.91	0.031	1.64	0.138	1.13	0.444	1.11
MIR939	0.0869	1.13	0.2	0.91	0.209	1.01	0.3	1.14	0.288	0.93	0.0236	1.13	0.759	1.11	0.788	0.9	0.0277	1.66	0.123	1.13	0.325	1.14
MIXL1	0.0536	1.21	0.179	0.68	0.663	0.96	0.681	0.99	0.117	0.78	0.616	1.01	0.53	1.01	0.843	1.05	0.794	0.72	0.337	1.1	0.35	1.12
MLLT11	0.0062	1.35	0.211	0.57	0.187	0.83	0.0333	0.67	0.136	0.85	0.796	0.97	0.959	0.99	0.0181	1.64	0.00497	1.87	0.00198	1.4	0.23	1.2
MNDA	0.0704	1.21	0.209	0.58	0.169	0.84	0.155	0.75	0.419	0.91	0.563	1.01	0.3	1.18	0.0122	1.56	0.0999	1.24	0.0519	1.23	0.394	1.12
MPC2	0.0904	1.19	0.0526	0.56	0.111	0.84	0.0813	0.71	0.113	0.82	0.631	0.91	0.374	1.15	0.064	1.43	0.125	1.35	0.132	1.17	0.489	1.08
MPZ	0.0422	1.25	0.0534	0.52	0.0954	0.8	0.0509	0.66	0.684	0.94	0.778	0.9	0.375	1.15	0.0284	1.54	0.146	1.18	0.0415	1.27	0.145	1.22
MPZL1	0.0904	1.19	0.0526	0.56	0.111	0.84	0.0813	0.71	0.113	0.82	0.631	0.91	0.374	1.15	0.064	1.43	0.125	1.35	0.132	1.17	0.489	1.08
MROH1	0.0869	1.13	0.2	0.91	0.209	1.01	0.3	1.14	0.288	0.93	0.0236	1.13	0.759	1.11	0.788	0.9	0.0277	1.66	0.123	1.13	0.325	1.14
MROH5	0.078	1.13	0.282	0.87	0.342	0.99	0.771	1.04	0.192	0.9	0.0645	1.09	0.32	1.2	0.895	0.92	0.0698	1.55	0.177	1.12	0.213	1.19
MROH6	0.0317	1.17	0.293	0.88	0.248	1	0.552	1.09	0.144	0.89	0.0422	1.11	0.497	1.16	0.857	0.98	0.0477	1.59	0.0866	1.15	0.371	1.13
MRPL13	0.0465	1.2	0.924	0.8	0.403	0.95	0.76	0.97	0.838	1.02	0.525	0.97	0.868	1.05	0.769	0.9	0.0701	1.5	0.169	1.16	0.124	1.23
MRPL24	0.0263	1.27	0.0627	0.54	0.0527	0.81	0.0387	0.68	0.415	0.9	0.995	0.95	0.45	1.13	0.0375	1.42	0.0563	1.34	0.0307	1.27	0.409	1.11
MRPL55	0.0146	1.28	0.215	0.68	0.978	0.93	0.468	0.95	0.0721	0.77	0.57	1	0.335	1.04	0.591	1.12	0.669	0.68	0.179	1.14	0.581	1.04
MRPL9	0.00689	1.35	0.266	0.57	0.222	0.83	0.046	0.67	0.195	0.86	0.597	1	0.765	1.02	0.0336	1.59	0.00861	1.81	0.00159	1.42	0.255	1.19
MRPS21	0.0062	1.35	0.211	0.57	0.187	0.83	0.0333	0.67	0.136	0.85	0.796	0.97	0.959	0.99	0.0181	1.64	0.00497	1.87	0.00198	1.4	0.23	1.2
MSTO1	0.0165	1.32	0.128	0.54	0.117	0.82	0.0433	0.66	0.241	0.86	0.598	1.02	0.555	1.1	0.0907	1.33	0.0405	1.33	0.018	1.31	0.187	1.24
MT1HL1	0.0362	1.2	0.531	0.75	0.753	0.95	0.494	0.94	0.24	0.81	0.706	0.98	0.563	0.98	0.325	1.17	0.799	0.73	0.452	1.08	0.45	1.06
MTBP	0.0465	1.2	0.924	0.8	0.403	0.95	0.76	0.97	0.838	1.02	0.525	0.97	0.868	1.05	0.769	0.9	0.0701	1.5	0.169	1.16	0.124	1.23
MTDH	0.259	1.08	0.839	0.67	0.671	0.95	0.628	1.07	0.209	0.89	0.343	1.03	0.839	1.08	0.927	0.96	0.11	1.41	0.111	1.16	0.223	1.13
MTERFD1	0.159	1.11	0.781	0.67	0.848	0.94	0.842	1.02	0.268	0.91	0.298	1.05	0.48	1.14	0.88	1	0.108	1.42	0.152	1.14	0.424	1.07
MTMR11	0.0129	1.29	0.3	0.61	0.164	0.85	0.0863	0.7	0.105	0.83	0.83	0.97	0.975	1.01	0.104	1.34	0.00359	1.95	0.00498	1.33	0.194	1.22
MTR	0.0172	1.25	0.45	0.74	0.693	0.95	0.371	0.91	0.151	0.79	0.667	0.98	0.483	0.99	0.448	1.13	0.864	0.73	0.447	1.09	0.306	1.11
MTSS1	0.139	1.13	0.659	0.83	0.362	0.96	0.639	0.98	0.843	1.02	0.489	0.97	0.792	1.06	0.653	0.86	0.0707	1.5	0.147	1.17	0.17	1.2
MTX1	0.0369	1.26	0.033	0.51	0.0466	0.79	0.0112	0.63	0.235	0.85	0.99	0.94	0.312	1.17	0.0425	1.5	0.0544	1.3	0.0257	1.3	0.139	1.27
MUC1	0.0369	1.26	0.033	0.51	0.0466	0.79	0.0112	0.63	0.235	0.85	0.99	0.94	0.312	1.17	0.0425	1.5	0.0544	1.3	0.0257	1.3	0.139	1.27
MYC	0.257	1.1	0.829	0.79	0.476	0.92	0.855	0.9	0.864	1.03	0.77	0.92	0.581	1.11	0.89	0.92	0.344	1.29	0.0677	1.22	0.177	1.21
NAALADL2	0.575	1.01	0.2	0.54	0.192	0.78	0.0578	0.56	0.594	0.89	0.889	1.01	0.163	0.85	0.986	1.04	0.94	0.93	0.0218	1.16	0.0401	1.24
NACAP1	0.139	1.14	0.792	0.78	0.602	0.95	0.713	1.02	0.6	0.99	0.713	0.94	0.937	1.02	0.907	0.98	0.289	1.32	0.217	1.15	0.234	1.12
NAPRT1	0.0317	1.17	0.293	0.88	0.248	1	0.552	1.09	0.144	0.89	0.0422	1.11	0.497	1.16	0.857	0.98	0.0477	1.59	0.0866	1.15	0.371	1.13
NBPF10	0.0124	1.27	0.19	0.61	0.248	0.86	0.0652	0.7	0.0591	0.81	0.604	0.89	0.82	0.95	0.0704	1.44	0.0199	1.71	0.00191	1.37	0.0702	1.31
NBPF11	0.0124	1.27	0.19	0.61	0.248	0.86	0.0652	0.7	0.0591	0.81	0.604	0.89	0.82	0.95	0.0704	1.44	0.0199	1.71	0.00191	1.37	0.0702	1.31
NBPF12	0.0124	1.27	0.19	0.61	0.248	0.86	0.0652	0.7	0.0591	0.81	0.604	0.89	0.82	0.95	0.0704	1.44	0.0199	1.71	0.00191	1.37	0.0702	1.31
NBPF14	0.0124	1.27	0.19	0.61	0.248	0.86	0.0652	0.7	0.0591	0.81	0.604	0.89	0.82	0.95	0.0704	1.44	0.0199	1.71	0.00191	1.37	0.0702	1.31
NBPF15	0.0124	1.27	0.19	0.61	0.248	0.86	0.0652	0.7	0.0591	0.81	0.604	0.89	0.82	0.95	0.0704	1.44	0.0199	1.71	0.00191	1.37	0.0702	1.31
NBPF16	0.0124	1.27	0.19	0.61	0.248	0.86	0.0652	0.7	0.0591	0.81	0.604	0.89	0.82	0.95	0.0704	1.44	0.0199	1.71	0.00191	1.37	0.0702	1.31
NBPF18P	0.00689	1.35	0.266	0.57	0.222	0.83	0.046	0.67	0.195	0.86	0.597	1	0.765	1.02	0.0336	1.59	0.00861	1.81	0.00159	1.42	0.255	1.19
NBPF20	0.0124	1.27	0.19	0.61	0.248	0.86	0.0652	0.7	0.0591	0.81	0.604	0.89	0.82	0.95	0.0704	1.44	0.0199	1.71	0.00191	1.37	0.0702	1.31
NBPF8	0.0124	1.27	0.19	0.61	0.248	0.86	0.0652	0.7	0.0591	0.81	0.604	0.89	0.82	0.95	0.0704	1.44	0.0199	1.71	0.00191	1.37	0.0702	1.31
NBPF9	0.0124	1.27	0.19	0.61	0.248	0.86	0.0652	0.7	0.0591	0.81	0.604	0.89	0.82	0.95	0.0704	1.44	0.0199	1.71	0.00191	1.37	0.0702	1.31
NCALD	0.168	1.13	0.74	0.77	0.486	0.95	0.637	1	0.456	0.94	0.802	0.93	0.799	1.05	0.584	0.9	0.174	1.42	0.1	1.19	0.0663	1.26
NCSTN	0.0213	1.28	0.0239	0.52	0.0815	0.81	0.058	0.69	0.424	0.9	1	0.94	0.484	1.12	0.0085	1.67	0.117	1.28	0.0194	1.3	0.337	1.13
NDRG1	0.0711	1.14	0.226	0.87	0.217	1	0.433	1.07	0.324	0.93	0.0987	1.07	0.352	1.2	0.537	0.84	0.0791	1.51	0.135	1.15	0.13	1.24
NDUFAF6	0.178	1.11	0.912	0.68	0.67	0.96	0.678	1.06	0.197	0.89	0.309	1.04	0.553	1.12	0.91	0.99	0.0559	1.62	0.163	1.14	0.378	1.07
NDUFB9	0.139	1.13	0.659	0.83	0.362	0.96	0.639	0.98	0.843	1.02	0.489	0.97	0.792	1.06	0.653	0.86	0.0707	1.5	0.147	1.17	0.17	1.2
NDUFS2	0.0408	1.25	0.0519	0.53	0.0796	0.8	0.0349	0.65	0.504	0.91	0.838	0.92	0.452	1.13	0.0238	1.56	0.127	1.22	0.0506	1.25	0.233	1.17
NES	0.0389	1.25	0.091	0.54	0.0801	0.81	0.0441	0.67	0.382	0.89	0.829	0.97	0.486	1.12	0.053	1.38	0.0383	1.36	0.0349	1.27	0.247	1.22
NET1	0.7	1	0.0231	0.97	0.0377	1.02	0.274	0.97	0.647	1.02	0.0153	1.17	0.12	0.7	0.215	1.25	0.0022	1.82	7.1e-05	1.32	0.000387	1.49
NHLH1	0.0213	1.28	0.0239	0.52	0.0815	0.81	0.058	0.69	0.424	0.9	1	0.94	0.484	1.12	0.0085	1.67	0.117	1.28	0.0194	1.3	0.337	1.13
NID1	0.0323	1.23	0.39	0.72	0.763	0.94	0.347	0.9	0.211	0.81	0.754	0.96	0.515	0.98	0.405	1.14	0.716	0.71	0.55	1.07	0.22	1.14
NINJ2	0.0542	1.14	0.921	0.8	0.725	0.88	0.0583	0.59	0.382	0.91	0.436	0.9	0.0831	0.74	0.851	1.06	0.865	0.91	0.00633	1.23	2.36e-05	1.57
NIPAL2	0.278	1.08	0.577	0.64	0.793	0.93	0.867	0.99	0.248	0.9	0.436	1.02	0.784	1.08	0.736	0.94	0.0756	1.43	0.17	1.14	0.214	1.14
NIT1	0.0408	1.25	0.0519	0.53	0.0796	0.8	0.0349	0.65	0.504	0.91	0.838	0.92	0.452	1.13	0.0238	1.56	0.127	1.22	0.0506	1.25	0.233	1.17
NLGN1	0.576	1.01	0.206	0.54	0.273	0.79	0.0619	0.55	0.661	0.96	0.825	1	0.0978	0.82	0.827	1.06	0.838	0.91	0.0143	1.18	0.049	1.22
NLRP3	0.00195	1.35	0.249	0.72	0.747	0.92	0.195	0.86	0.0382	0.75	0.554	0.88	0.275	1.16	0.167	1.22	0.995	0.81	0.14	1.15	0.438	1.07
NOS1AP	0.0907	1.2	0.0725	0.55	0.103	0.82	0.0254	0.67	0.508	0.91	0.935	0.95	0.613	1.09	0.00518	1.71	0.0489	1.34	0.0734	1.21	0.265	1.17
NOTCH2	0.0181	1.25	0.284	0.63	0.339	0.87	0.107	0.72	0.0799	0.82	0.832	0.92	0.978	0.97	0.0416	1.49	0.0428	1.52	0.00381	1.34	0.0938	1.29
NOTCH2NL	0.0124	1.27	0.19	0.61	0.248	0.86	0.0652	0.7	0.0591	0.81	0.604	0.89	0.82	0.95	0.0704	1.44	0.0199	1.71	0.00191	1.37	0.0702	1.31
NOV	0.0528	1.19	0.773	0.81	0.267	0.97	0.581	1.01	0.687	0.99	0.544	0.96	0.973	1.02	0.732	0.89	0.0305	1.82	0.182	1.16	0.1	1.24
NPR1	0.0149	1.31	0.119	0.54	0.107	0.81	0.0231	0.66	0.0926	0.81	0.869	0.96	0.641	1.05	0.0763	1.44	0.0217	1.43	0.00381	1.38	0.151	1.25
NR1I3	0.0408	1.25	0.0519	0.53	0.0796	0.8	0.0349	0.65	0.504	0.91	0.838	0.92	0.452	1.13	0.0238	1.56	0.127	1.22	0.0506	1.25	0.233	1.17
NRBP2	0.042	1.16	0.203	0.91	0.248	1.01	0.423	1.12	0.166	0.9	0.0252	1.13	0.586	1.14	0.921	0.91	0.031	1.64	0.138	1.13	0.444	1.11
NSMCE2	0.139	1.13	0.659	0.83	0.362	0.96	0.639	0.98	0.843	1.02	0.489	0.97	0.792	1.06	0.653	0.86	0.0707	1.5	0.147	1.17	0.17	1.2
NTPCR	0.0158	1.27	0.326	0.69	0.956	0.93	0.371	0.89	0.192	0.81	0.531	1.01	0.531	0.98	0.445	1.17	0.83	0.71	0.164	1.14	0.241	1.13
NTRK1	0.0263	1.27	0.0627	0.54	0.0527	0.81	0.0387	0.68	0.415	0.9	0.995	0.95	0.45	1.13	0.0375	1.42	0.0563	1.34	0.0307	1.27	0.409	1.11
NUDCD1	0.169	1.13	0.915	0.81	0.488	0.97	0.452	1.07	0.493	0.95	0.522	0.97	0.959	1.01	0.571	0.87	0.0816	1.62	0.197	1.15	0.289	1.13
NUDT17	0.0124	1.27	0.19	0.61	0.248	0.86	0.0652	0.7	0.0591	0.81	0.604	0.89	0.82	0.95	0.0704	1.44	0.0199	1.71	0.00191	1.37	0.0702	1.31
NUDT5	0.692	1	0.0608	0.91	0.0807	0.97	0.392	0.84	0.481	1.05	0.0803	1.1	0.226	0.73	0.234	1.22	0.00132	1.8	0.000348	1.27	0.000246	1.51
NUF2	0.0331	1.25	0.037	0.52	0.0866	0.82	0.0282	0.67	0.303	0.88	0.827	0.93	0.547	1.11	0.00518	1.71	0.0755	1.32	0.017	1.3	0.251	1.17
NUP133	0.0204	1.26	0.262	0.71	0.942	0.95	0.595	0.99	0.127	0.8	0.607	1	0.635	0.97	0.651	1.13	0.548	0.69	0.181	1.14	0.412	1.08
NUP210L	0.0392	1.26	0.07	0.53	0.071	0.8	0.0176	0.65	0.241	0.86	0.907	0.93	0.497	1.07	0.0505	1.49	0.059	1.32	0.0146	1.32	0.0787	1.32
NVL	0.0582	1.21	0.16	0.68	0.846	0.93	0.411	0.95	0.314	0.83	0.844	0.92	0.236	1.08	0.81	1.04	0.481	0.7	0.312	1.1	0.446	1.09
OAZ3	0.00689	1.35	0.266	0.57	0.222	0.83	0.046	0.67	0.195	0.86	0.597	1	0.765	1.02	0.0336	1.59	0.00861	1.81	0.00159	1.42	0.255	1.19
OBSCN	0.0264	1.25	0.267	0.68	0.838	0.95	0.585	0.97	0.0474	0.75	0.427	1.03	0.468	1.02	0.761	1.08	0.825	0.7	0.257	1.13	0.401	1.1
OC90	0.0433	1.16	0.143	0.9	0.155	1.01	0.3	1.14	0.436	0.95	0.0573	1.09	0.496	1.16	0.515	0.83	0.116	1.46	0.147	1.14	0.181	1.21
ODF1	0.16	1.13	0.871	0.82	0.415	0.97	0.452	1.07	0.493	0.95	0.47	0.98	0.961	1.01	0.468	0.86	0.134	1.48	0.164	1.16	0.153	1.19
OLFML2B	0.0695	1.22	0.0605	0.53	0.0883	0.81	0.054	0.68	0.395	0.89	0.896	0.96	0.556	1.1	0.0141	1.61	0.0555	1.32	0.0231	1.28	0.285	1.15
OPLAH	0.0517	1.15	0.167	0.93	0.218	1.02	0.316	1.15	0.235	0.92	0.0181	1.15	0.581	1.14	0.977	0.93	0.0425	1.61	0.122	1.13	0.411	1.12
OPN3	0.00107	1.38	0.42	0.74	0.953	0.93	0.345	0.9	0.087	0.77	0.886	0.92	0.28	1.17	0.254	1.18	0.713	0.77	0.142	1.15	0.588	1.04
OPTN	0.754	1	0.0955	0.9	0.0893	0.97	0.385	0.86	0.715	1.02	0.141	1.07	0.244	0.73	0.322	1.2	0.00433	1.68	0.000214	1.28	0.000456	1.48
OR10J1	0.057	1.23	0.0644	0.55	0.107	0.83	0.161	0.74	0.664	0.95	0.682	0.99	0.245	1.2	0.00945	1.61	0.19	1.19	0.0703	1.22	0.565	1.07
OR10J3	0.057	1.23	0.0644	0.55	0.107	0.83	0.161	0.74	0.664	0.95	0.682	0.99	0.245	1.2	0.00945	1.61	0.19	1.19	0.0703	1.22	0.565	1.07
OR10J5	0.057	1.23	0.0644	0.55	0.107	0.83	0.161	0.74	0.664	0.95	0.682	0.99	0.245	1.2	0.00945	1.61	0.19	1.19	0.0703	1.22	0.565	1.07
OR10K1	0.0414	1.24	0.12	0.56	0.103	0.83	0.0962	0.72	0.577	0.94	0.692	0.99	0.194	1.23	0.0229	1.51	0.146	1.2	0.0672	1.22	0.346	1.13
OR10K2	0.0704	1.21	0.209	0.58	0.169	0.84	0.155	0.75	0.419	0.91	0.563	1.01	0.3	1.18	0.0122	1.56	0.0999	1.24	0.0519	1.23	0.394	1.12
OR10R2	0.0414	1.24	0.12	0.56	0.103	0.83	0.0962	0.72	0.577	0.94	0.692	0.99	0.194	1.23	0.0229	1.51	0.146	1.2	0.0672	1.22	0.346	1.13
OR10T2	0.0704	1.21	0.209	0.58	0.169	0.84	0.155	0.75	0.419	0.91	0.563	1.01	0.3	1.18	0.0122	1.56	0.0999	1.24	0.0519	1.23	0.394	1.12
OR10X1	0.0704	1.21	0.209	0.58	0.169	0.84	0.155	0.75	0.419	0.91	0.563	1.01	0.3	1.18	0.0122	1.56	0.0999	1.24	0.0519	1.23	0.394	1.12
OR10Z1	0.0704	1.21	0.209	0.58	0.169	0.84	0.155	0.75	0.419	0.91	0.563	1.01	0.3	1.18	0.0122	1.56	0.0999	1.24	0.0519	1.23	0.394	1.12
OR11L1	0.00195	1.35	0.249	0.72	0.747	0.92	0.195	0.86	0.0382	0.75	0.554	0.88	0.275	1.16	0.167	1.22	0.995	0.81	0.14	1.15	0.438	1.07
OR13G1	0.00195	1.35	0.249	0.72	0.747	0.92	0.195	0.86	0.0382	0.75	0.554	0.88	0.275	1.16	0.167	1.22	0.995	0.81	0.14	1.15	0.438	1.07
OR14A16	0.00195	1.35	0.249	0.72	0.747	0.92	0.195	0.86	0.0382	0.75	0.554	0.88	0.275	1.16	0.167	1.22	0.995	0.81	0.14	1.15	0.438	1.07
OR14C36	0.00195	1.35	0.249	0.72	0.747	0.92	0.195	0.86	0.0382	0.75	0.554	0.88	0.275	1.16	0.167	1.22	0.995	0.81	0.14	1.15	0.438	1.07
OR14I1	0.00195	1.35	0.249	0.72	0.747	0.92	0.195	0.86	0.0382	0.75	0.554	0.88	0.275	1.16	0.167	1.22	0.995	0.81	0.14	1.15	0.438	1.07
OR1C1	0.00195	1.35	0.249	0.72	0.747	0.92	0.195	0.86	0.0382	0.75	0.554	0.88	0.275	1.16	0.167	1.22	0.995	0.81	0.14	1.15	0.438	1.07
OR2AK2	0.00195	1.35	0.249	0.72	0.747	0.92	0.195	0.86	0.0382	0.75	0.554	0.88	0.275	1.16	0.167	1.22	0.995	0.81	0.14	1.15	0.438	1.07
OR2B11	0.00195	1.35	0.249	0.72	0.747	0.92	0.195	0.86	0.0382	0.75	0.554	0.88	0.275	1.16	0.167	1.22	0.995	0.81	0.14	1.15	0.438	1.07
OR2C3	0.00195	1.35	0.249	0.72	0.747	0.92	0.195	0.86	0.0382	0.75	0.554	0.88	0.275	1.16	0.167	1.22	0.995	0.81	0.14	1.15	0.438	1.07
OR2G2	0.00195	1.35	0.249	0.72	0.747	0.92	0.195	0.86	0.0382	0.75	0.554	0.88	0.275	1.16	0.167	1.22	0.995	0.81	0.14	1.15	0.438	1.07
OR2G3	0.00195	1.35	0.249	0.72	0.747	0.92	0.195	0.86	0.0382	0.75	0.554	0.88	0.275	1.16	0.167	1.22	0.995	0.81	0.14	1.15	0.438	1.07
OR2G6	0.00195	1.35	0.249	0.72	0.747	0.92	0.195	0.86	0.0382	0.75	0.554	0.88	0.275	1.16	0.167	1.22	0.995	0.81	0.14	1.15	0.438	1.07
OR2L13	0.00195	1.35	0.249	0.72	0.747	0.92	0.195	0.86	0.0382	0.75	0.554	0.88	0.275	1.16	0.167	1.22	0.995	0.81	0.14	1.15	0.438	1.07
OR2L2	0.00195	1.35	0.249	0.72	0.747	0.92	0.195	0.86	0.0382	0.75	0.554	0.88	0.275	1.16	0.167	1.22	0.995	0.81	0.14	1.15	0.438	1.07
OR2L3	0.00195	1.35	0.249	0.72	0.747	0.92	0.195	0.86	0.0382	0.75	0.554	0.88	0.275	1.16	0.167	1.22	0.995	0.81	0.14	1.15	0.438	1.07
OR2L5	0.00195	1.35	0.249	0.72	0.747	0.92	0.195	0.86	0.0382	0.75	0.554	0.88	0.275	1.16	0.167	1.22	0.995	0.81	0.14	1.15	0.438	1.07
OR2L8	0.00195	1.35	0.249	0.72	0.747	0.92	0.195	0.86	0.0382	0.75	0.554	0.88	0.275	1.16	0.167	1.22	0.995	0.81	0.14	1.15	0.438	1.07
OR2M2	0.00195	1.35	0.249	0.72	0.747	0.92	0.195	0.86	0.0382	0.75	0.554	0.88	0.275	1.16	0.167	1.22	0.995	0.81	0.14	1.15	0.438	1.07
OR2M3	0.00195	1.35	0.249	0.72	0.747	0.92	0.195	0.86	0.0382	0.75	0.554	0.88	0.275	1.16	0.167	1.22	0.995	0.81	0.14	1.15	0.438	1.07
OR2M4	0.00195	1.35	0.249	0.72	0.747	0.92	0.195	0.86	0.0382	0.75	0.554	0.88	0.275	1.16	0.167	1.22	0.995	0.81	0.14	1.15	0.438	1.07
OR2M5	0.00195	1.35	0.249	0.72	0.747	0.92	0.195	0.86	0.0382	0.75	0.554	0.88	0.275	1.16	0.167	1.22	0.995	0.81	0.14	1.15	0.438	1.07
OR2M7	0.00195	1.35	0.249	0.72	0.747	0.92	0.195	0.86	0.0382	0.75	0.554	0.88	0.275	1.16	0.167	1.22	0.995	0.81	0.14	1.15	0.438	1.07
OR2T1	0.00195	1.35	0.249	0.72	0.747	0.92	0.195	0.86	0.0382	0.75	0.554	0.88	0.275	1.16	0.167	1.22	0.995	0.81	0.14	1.15	0.438	1.07
OR2T10	0.00195	1.35	0.249	0.72	0.747	0.92	0.195	0.86	0.0382	0.75	0.554	0.88	0.275	1.16	0.167	1.22	0.995	0.81	0.14	1.15	0.438	1.07
OR2T11	0.00195	1.35	0.249	0.72	0.747	0.92	0.195	0.86	0.0382	0.75	0.554	0.88	0.275	1.16	0.167	1.22	0.995	0.81	0.14	1.15	0.438	1.07
OR2T12	0.00195	1.35	0.249	0.72	0.747	0.92	0.195	0.86	0.0382	0.75	0.554	0.88	0.275	1.16	0.167	1.22	0.995	0.81	0.14	1.15	0.438	1.07
OR2T2	0.00195	1.35	0.249	0.72	0.747	0.92	0.195	0.86	0.0382	0.75	0.554	0.88	0.275	1.16	0.167	1.22	0.995	0.81	0.14	1.15	0.438	1.07
OR2T27	0.00195	1.35	0.249	0.72	0.747	0.92	0.195	0.86	0.0382	0.75	0.554	0.88	0.275	1.16	0.167	1.22	0.995	0.81	0.14	1.15	0.438	1.07
OR2T29	0.00195	1.35	0.249	0.72	0.747	0.92	0.195	0.86	0.0382	0.75	0.554	0.88	0.275	1.16	0.167	1.22	0.995	0.81	0.14	1.15	0.438	1.07
OR2T3	0.00195	1.35	0.249	0.72	0.747	0.92	0.195	0.86	0.0382	0.75	0.554	0.88	0.275	1.16	0.167	1.22	0.995	0.81	0.14	1.15	0.438	1.07
OR2T33	0.00195	1.35	0.249	0.72	0.747	0.92	0.195	0.86	0.0382	0.75	0.554	0.88	0.275	1.16	0.167	1.22	0.995	0.81	0.14	1.15	0.438	1.07
OR2T34	0.00195	1.35	0.249	0.72	0.747	0.92	0.195	0.86	0.0382	0.75	0.554	0.88	0.275	1.16	0.167	1.22	0.995	0.81	0.14	1.15	0.438	1.07
OR2T35	0.00195	1.35	0.249	0.72	0.747	0.92	0.195	0.86	0.0382	0.75	0.554	0.88	0.275	1.16	0.167	1.22	0.995	0.81	0.14	1.15	0.438	1.07
OR2T4	0.00195	1.35	0.249	0.72	0.747	0.92	0.195	0.86	0.0382	0.75	0.554	0.88	0.275	1.16	0.167	1.22	0.995	0.81	0.14	1.15	0.438	1.07
OR2T5	0.00195	1.35	0.249	0.72	0.747	0.92	0.195	0.86	0.0382	0.75	0.554	0.88	0.275	1.16	0.167	1.22	0.995	0.81	0.14	1.15	0.438	1.07
OR2T6	0.00195	1.35	0.249	0.72	0.747	0.92	0.195	0.86	0.0382	0.75	0.554	0.88	0.275	1.16	0.167	1.22	0.995	0.81	0.14	1.15	0.438	1.07
OR2T8	0.00195	1.35	0.249	0.72	0.747	0.92	0.195	0.86	0.0382	0.75	0.554	0.88	0.275	1.16	0.167	1.22	0.995	0.81	0.14	1.15	0.438	1.07
OR2W3	0.00195	1.35	0.249	0.72	0.747	0.92	0.195	0.86	0.0382	0.75	0.554	0.88	0.275	1.16	0.167	1.22	0.995	0.81	0.14	1.15	0.438	1.07
OR2W5	0.00195	1.35	0.249	0.72	0.747	0.92	0.195	0.86	0.0382	0.75	0.554	0.88	0.275	1.16	0.167	1.22	0.995	0.81	0.14	1.15	0.438	1.07
OR6F1	0.00195	1.35	0.249	0.72	0.747	0.92	0.195	0.86	0.0382	0.75	0.554	0.88	0.275	1.16	0.167	1.22	0.995	0.81	0.14	1.15	0.438	1.07
OR6K2	0.0704	1.21	0.209	0.58	0.169	0.84	0.155	0.75	0.419	0.91	0.563	1.01	0.3	1.18	0.0122	1.56	0.0999	1.24	0.0519	1.23	0.394	1.12
OR6K3	0.0704	1.21	0.209	0.58	0.169	0.84	0.155	0.75	0.419	0.91	0.563	1.01	0.3	1.18	0.0122	1.56	0.0999	1.24	0.0519	1.23	0.394	1.12
OR6K6	0.0704	1.21	0.209	0.58	0.169	0.84	0.155	0.75	0.419	0.91	0.563	1.01	0.3	1.18	0.0122	1.56	0.0999	1.24	0.0519	1.23	0.394	1.12
OR6N1	0.0704	1.21	0.209	0.58	0.169	0.84	0.155	0.75	0.419	0.91	0.563	1.01	0.3	1.18	0.0122	1.56	0.0999	1.24	0.0519	1.23	0.394	1.12
OR6N2	0.0704	1.21	0.209	0.58	0.169	0.84	0.155	0.75	0.419	0.91	0.563	1.01	0.3	1.18	0.0122	1.56	0.0999	1.24	0.0519	1.23	0.394	1.12
OR6P1	0.0704	1.21	0.209	0.58	0.169	0.84	0.155	0.75	0.419	0.91	0.563	1.01	0.3	1.18	0.0122	1.56	0.0999	1.24	0.0519	1.23	0.394	1.12
OR6Y1	0.0704	1.21	0.209	0.58	0.169	0.84	0.155	0.75	0.419	0.91	0.563	1.01	0.3	1.18	0.0122	1.56	0.0999	1.24	0.0519	1.23	0.394	1.12
OSR2	0.348	1.06	0.414	0.61	0.799	0.92	0.793	0.97	0.357	0.91	0.758	0.97	0.999	1.04	0.953	0.99	0.126	1.35	0.18	1.14	0.254	1.12
OTUD7B	0.0132	1.3	0.386	0.62	0.25	0.86	0.165	0.74	0.0921	0.82	0.873	0.97	0.894	0.98	0.102	1.35	0.00418	1.93	0.00249	1.37	0.202	1.22
OXR1	0.153	1.13	0.652	0.76	0.641	0.94	0.832	0.99	0.323	0.92	0.979	0.91	0.971	1.02	0.793	0.95	0.164	1.5	0.0968	1.19	0.274	1.11
PABPC1	0.167	1.13	0.837	0.85	0.24	1	0.298	1.14	0.367	0.91	0.811	0.95	0.952	1.01	0.97	1	0.142	1.45	0.273	1.12	0.288	1.11
PAQR6	0.0389	1.25	0.091	0.54	0.0801	0.81	0.0441	0.67	0.382	0.89	0.829	0.97	0.486	1.12	0.053	1.38	0.0383	1.36	0.0349	1.27	0.247	1.22
PARP1	0.0536	1.21	0.179	0.68	0.663	0.96	0.681	0.99	0.117	0.78	0.616	1.01	0.53	1.01	0.843	1.05	0.794	0.72	0.337	1.1	0.35	1.12
PARP10	0.0517	1.15	0.167	0.93	0.218	1.02	0.316	1.15	0.235	0.92	0.0181	1.15	0.581	1.14	0.977	0.93	0.0425	1.61	0.122	1.13	0.411	1.12
PBX1	0.0332	1.25	0.0757	0.55	0.0879	0.83	0.0724	0.71	0.144	0.84	0.882	0.97	0.788	1.06	0.0208	1.48	0.0334	1.51	0.0623	1.23	0.288	1.16
PBXIP1	0.0369	1.26	0.033	0.51	0.0466	0.79	0.0112	0.63	0.235	0.85	0.99	0.94	0.312	1.17	0.0425	1.5	0.0544	1.3	0.0257	1.3	0.139	1.27
PCAT1	0.148	1.13	0.7	0.84	0.349	0.96	0.592	1.01	0.679	0.99	0.6	0.96	0.975	1.03	0.523	0.84	0.111	1.42	0.181	1.15	0.162	1.21
PCNXL2	0.0282	1.25	0.301	0.7	0.924	0.94	0.495	0.92	0.297	0.83	0.6	1.01	0.523	0.98	0.321	1.2	0.98	0.73	0.164	1.14	0.332	1.1
PCP4L1	0.0408	1.25	0.0519	0.53	0.0796	0.8	0.0349	0.65	0.504	0.91	0.838	0.92	0.452	1.13	0.0238	1.56	0.127	1.22	0.0506	1.25	0.233	1.17
PDE4DIP	0.0124	1.27	0.19	0.61	0.248	0.86	0.0652	0.7	0.0591	0.81	0.604	0.89	0.82	0.95	0.0704	1.44	0.0199	1.71	0.00191	1.37	0.0702	1.31
PDP1	0.291	1.08	0.891	0.68	0.606	0.96	0.491	1.1	0.348	0.93	0.216	1.09	0.787	1.07	0.737	1.02	0.0428	1.74	0.104	1.16	0.714	1
PDZK1	0.0124	1.27	0.19	0.61	0.248	0.86	0.0652	0.7	0.0591	0.81	0.604	0.89	0.82	0.95	0.0704	1.44	0.0199	1.71	0.00191	1.37	0.0702	1.31
PDZK1P1	0.0124	1.27	0.19	0.61	0.248	0.86	0.0652	0.7	0.0591	0.81	0.604	0.89	0.82	0.95	0.0704	1.44	0.0199	1.71	0.00191	1.37	0.0702	1.31
PEA15	0.0213	1.28	0.0239	0.52	0.0815	0.81	0.058	0.69	0.424	0.9	1	0.94	0.484	1.12	0.0085	1.67	0.117	1.28	0.0194	1.3	0.337	1.13
PEAR1	0.0263	1.27	0.0627	0.54	0.0527	0.81	0.0387	0.68	0.415	0.9	0.995	0.95	0.45	1.13	0.0375	1.42	0.0563	1.34	0.0307	1.27	0.409	1.11
PEX11B	0.0124	1.27	0.19	0.61	0.248	0.86	0.0652	0.7	0.0591	0.81	0.604	0.89	0.82	0.95	0.0704	1.44	0.0199	1.71	0.00191	1.37	0.0702	1.31
PEX19	0.0213	1.28	0.0239	0.52	0.0815	0.81	0.058	0.69	0.424	0.9	1	0.94	0.484	1.12	0.0085	1.67	0.117	1.28	0.0194	1.3	0.337	1.13
PFDN2	0.0408	1.25	0.0519	0.53	0.0796	0.8	0.0349	0.65	0.504	0.91	0.838	0.92	0.452	1.13	0.0238	1.56	0.127	1.22	0.0506	1.25	0.233	1.17
PFKFB3	0.717	1	0.0313	0.97	0.0621	1.02	0.328	0.97	0.519	1.04	0.0316	1.13	0.213	0.72	0.207	1.24	0.00434	1.73	0.000167	1.3	0.000942	1.45
PFKP	0.845	0.95	0.00712	1.02	0.0129	1.05	0.155	1.03	0.492	1.03	0.00778	1.18	0.139	0.71	0.125	1.3	0.00153	1.6	0.000245	1.29	0.000417	1.48
PGBD2	0.00195	1.35	0.249	0.72	0.747	0.92	0.195	0.86	0.0382	0.75	0.554	0.88	0.275	1.16	0.167	1.22	0.995	0.81	0.14	1.15	0.438	1.07
PGBD5	0.019	1.26	0.278	0.7	0.968	0.94	0.55	0.97	0.177	0.81	0.513	1.02	0.5	0.99	0.533	1.16	0.66	0.7	0.153	1.15	0.431	1.08
PGLYRP3	0.0149	1.31	0.119	0.54	0.107	0.81	0.0231	0.66	0.0926	0.81	0.869	0.96	0.641	1.05	0.0763	1.44	0.0217	1.43	0.00381	1.38	0.151	1.25
PGLYRP4	0.0149	1.31	0.119	0.54	0.107	0.81	0.0231	0.66	0.0926	0.81	0.869	0.96	0.641	1.05	0.0763	1.44	0.0217	1.43	0.00381	1.38	0.151	1.25
PHF20L1	0.0778	1.13	0.369	0.85	0.242	1	0.435	1.07	0.282	0.91	0.193	1.03	0.488	1.16	0.638	0.86	0.174	1.39	0.202	1.13	0.149	1.23
PI4KB	0.00689	1.35	0.266	0.57	0.222	0.83	0.046	0.67	0.195	0.86	0.597	1	0.765	1.02	0.0336	1.59	0.00861	1.81	0.00159	1.42	0.255	1.19
PIAS3	0.0124	1.27	0.19	0.61	0.248	0.86	0.0652	0.7	0.0591	0.81	0.604	0.89	0.82	0.95	0.0704	1.44	0.0199	1.71	0.00191	1.37	0.0702	1.31
PIGM	0.0309	1.26	0.0463	0.53	0.128	0.83	0.0998	0.71	0.507	0.92	0.751	0.98	0.366	1.16	0.00421	1.73	0.21	1.16	0.0342	1.27	0.411	1.11
PIP5K1A	0.00689	1.35	0.266	0.57	0.222	0.83	0.046	0.67	0.195	0.86	0.597	1	0.765	1.02	0.0336	1.59	0.00861	1.81	0.00159	1.42	0.255	1.19
PITRM1	0.845	0.95	0.00712	1.02	0.0129	1.05	0.155	1.03	0.492	1.03	0.00778	1.18	0.139	0.71	0.125	1.3	0.00153	1.6	0.000245	1.29	0.000417	1.48
PKHD1L1	0.169	1.13	0.915	0.81	0.488	0.97	0.452	1.07	0.493	0.95	0.522	0.97	0.959	1.01	0.571	0.87	0.0816	1.62	0.197	1.15	0.289	1.13
PKLR	0.022	1.31	0.0925	0.52	0.0764	0.8	0.0224	0.64	0.16	0.83	0.564	1.02	0.454	1.12	0.149	1.28	0.0363	1.32	0.0264	1.3	0.136	1.28
PLAT	0.0445	1.16	0.753	0.81	0.776	0.96	0.994	0.9	0.612	0.95	0.394	1.06	0.724	0.94	0.847	1.05	0.0253	1.59	0.00683	1.21	0.0349	1.31
PLD5	0.00119	1.37	0.504	0.76	0.99	0.94	0.367	0.92	0.128	0.79	0.921	0.94	0.366	1.14	0.265	1.18	0.639	0.77	0.156	1.14	0.69	1.02
PLEC	0.0517	1.15	0.167	0.93	0.218	1.02	0.316	1.15	0.235	0.92	0.0181	1.15	0.581	1.14	0.977	0.93	0.0425	1.61	0.122	1.13	0.411	1.12
PLEKHA2	0.147	1.11	0.412	0.93	0.274	1.04	0.526	1.05	0.395	0.89	0.0431	1.19	0.121	0.81	0.169	0.88	0.00353	1.83	0.294	1.07	0.0324	1.32
PLEKHF1	0.778	1.01	0.711	0.7	0.615	0.88	0.675	0.77	0.556	1.09	0.966	0.93	0.664	0.95	0.813	1	0.0148	1.23	0.119	1.12	0.103	1.16
PLEKHF2	0.178	1.11	0.912	0.68	0.67	0.96	0.678	1.06	0.197	0.89	0.309	1.04	0.553	1.12	0.91	0.99	0.0559	1.62	0.163	1.14	0.378	1.07
PLEKHO1	0.00403	1.36	0.219	0.58	0.244	0.85	0.0606	0.7	0.0788	0.81	0.847	0.97	0.836	1.02	0.033	1.56	0.00505	1.89	0.00112	1.42	0.199	1.22
PMF1	0.0389	1.25	0.091	0.54	0.0801	0.81	0.0441	0.67	0.382	0.89	0.829	0.97	0.486	1.12	0.053	1.38	0.0383	1.36	0.0349	1.27	0.247	1.22
PMVK	0.0369	1.26	0.033	0.51	0.0466	0.79	0.0112	0.63	0.235	0.85	0.99	0.94	0.312	1.17	0.0425	1.5	0.0544	1.3	0.0257	1.3	0.139	1.27
POGK	0.122	1.17	0.0494	0.55	0.0806	0.83	0.0475	0.69	0.186	0.85	0.671	0.91	0.455	1.12	0.0386	1.5	0.128	1.33	0.184	1.16	0.545	1.07
POGZ	0.00689	1.35	0.266	0.57	0.222	0.83	0.046	0.67	0.195	0.86	0.597	1	0.765	1.02	0.0336	1.59	0.00861	1.81	0.00159	1.42	0.255	1.19
POLB	0.0445	1.16	0.753	0.81	0.776	0.96	0.994	0.9	0.612	0.95	0.394	1.06	0.724	0.94	0.847	1.05	0.0253	1.59	0.00683	1.21	0.0349	1.31
POLR2K	0.166	1.13	0.938	0.7	0.274	0.99	0.281	1.14	0.396	0.92	0.719	0.96	0.795	1.07	0.673	0.91	0.112	1.45	0.162	1.15	0.111	1.19
POLR3C	0.0124	1.27	0.19	0.61	0.248	0.86	0.0652	0.7	0.0591	0.81	0.604	0.89	0.82	0.95	0.0704	1.44	0.0199	1.71	0.00191	1.37	0.0702	1.31
POLR3GL	0.0124	1.27	0.19	0.61	0.248	0.86	0.0652	0.7	0.0591	0.81	0.604	0.89	0.82	0.95	0.0704	1.44	0.0199	1.71	0.00191	1.37	0.0702	1.31
POP1	0.278	1.08	0.577	0.64	0.793	0.93	0.867	0.99	0.248	0.9	0.436	1.02	0.784	1.08	0.736	0.94	0.0756	1.43	0.17	1.14	0.214	1.14
POP4	0.738	1.01	0.531	0.69	0.514	0.88	0.418	0.72	0.474	1.11	0.752	0.92	0.47	0.98	0.808	1	0.0155	1.26	0.0976	1.13	0.147	1.14
POU2F1	0.0904	1.19	0.0526	0.56	0.111	0.84	0.0813	0.71	0.113	0.82	0.631	0.91	0.374	1.15	0.064	1.43	0.125	1.35	0.132	1.17	0.489	1.08
POU5F1B	0.164	1.13	0.648	0.82	0.211	0.97	0.593	0.97	0.635	0.96	0.475	0.97	0.729	1.08	0.543	0.83	0.171	1.4	0.0399	1.23	0.06	1.34
PPIAL4A	0.0124	1.27	0.19	0.61	0.248	0.86	0.0652	0.7	0.0591	0.81	0.604	0.89	0.82	0.95	0.0704	1.44	0.0199	1.71	0.00191	1.37	0.0702	1.31
PPIAL4B	0.0124	1.27	0.19	0.61	0.248	0.86	0.0652	0.7	0.0591	0.81	0.604	0.89	0.82	0.95	0.0704	1.44	0.0199	1.71	0.00191	1.37	0.0702	1.31
PPIAL4D	0.0124	1.27	0.19	0.61	0.248	0.86	0.0652	0.7	0.0591	0.81	0.604	0.89	0.82	0.95	0.0704	1.44	0.0199	1.71	0.00191	1.37	0.0702	1.31
PPIAL4G	0.0124	1.27	0.19	0.61	0.248	0.86	0.0652	0.7	0.0591	0.81	0.604	0.89	0.82	0.95	0.0704	1.44	0.0199	1.71	0.00191	1.37	0.0702	1.31
PPOX	0.0408	1.25	0.0519	0.53	0.0796	0.8	0.0349	0.65	0.504	0.91	0.838	0.92	0.452	1.13	0.0238	1.56	0.127	1.22	0.0506	1.25	0.233	1.17
PPP1R16A	0.0869	1.13	0.2	0.91	0.209	1.01	0.3	1.14	0.288	0.93	0.0236	1.13	0.759	1.11	0.788	0.9	0.0277	1.66	0.123	1.13	0.325	1.14
PRCC	0.0263	1.27	0.0627	0.54	0.0527	0.81	0.0387	0.68	0.415	0.9	0.995	0.95	0.45	1.13	0.0375	1.42	0.0563	1.34	0.0307	1.27	0.409	1.11
PRKAB2	0.0124	1.27	0.19	0.61	0.248	0.86	0.0652	0.7	0.0591	0.81	0.604	0.89	0.82	0.95	0.0704	1.44	0.0199	1.71	0.00191	1.37	0.0702	1.31
PRKCQ	0.717	1	0.0313	0.97	0.0621	1.02	0.328	0.97	0.519	1.04	0.0316	1.13	0.213	0.72	0.207	1.24	0.00434	1.73	0.000167	1.3	0.000942	1.45
PROSER2	0.692	1	0.0608	0.91	0.0807	0.97	0.392	0.84	0.481	1.05	0.0803	1.1	0.226	0.73	0.234	1.22	0.00132	1.8	0.000348	1.27	0.000246	1.51
PRPF3	0.0062	1.35	0.211	0.57	0.187	0.83	0.0333	0.67	0.136	0.85	0.796	0.97	0.959	0.99	0.0181	1.64	0.00497	1.87	0.00198	1.4	0.23	1.2
PRR26	0.713	0.93	0.00977	1.03	0.0167	1.04	0.2	1	0.434	1.05	0.0133	1.16	0.207	0.73	0.0517	1.36	0.00793	1.48	0.000395	1.28	0.000688	1.44
PRR9	0.0149	1.31	0.119	0.54	0.107	0.81	0.0231	0.66	0.0926	0.81	0.869	0.96	0.641	1.05	0.0763	1.44	0.0217	1.43	0.00381	1.38	0.151	1.25
PRSS38	0.0146	1.28	0.215	0.68	0.978	0.93	0.468	0.95	0.0721	0.77	0.57	1	0.335	1.04	0.591	1.12	0.669	0.68	0.179	1.14	0.581	1.04
PRUNE	0.0062	1.35	0.211	0.57	0.187	0.83	0.0333	0.67	0.136	0.85	0.796	0.97	0.959	0.99	0.0181	1.64	0.00497	1.87	0.00198	1.4	0.23	1.2
PSCA	0.0672	1.14	0.323	0.88	0.31	1	0.617	1.07	0.18	0.9	0.0349	1.12	0.383	1.18	0.989	0.94	0.0633	1.58	0.145	1.13	0.292	1.15
PSEN2	0.0582	1.21	0.23	0.68	0.834	0.95	0.616	0.97	0.177	0.8	0.632	1	0.446	1.03	0.645	1.1	0.65	0.7	0.221	1.12	0.462	1.1
PSMB4	0.00689	1.35	0.266	0.57	0.222	0.83	0.046	0.67	0.195	0.86	0.597	1	0.765	1.02	0.0336	1.59	0.00861	1.81	0.00159	1.42	0.255	1.19
PSMD4	0.00689	1.35	0.266	0.57	0.222	0.83	0.046	0.67	0.195	0.86	0.597	1	0.765	1.02	0.0336	1.59	0.00861	1.81	0.00159	1.42	0.255	1.19
PTDSS1	0.159	1.11	0.781	0.67	0.848	0.94	0.842	1.02	0.268	0.91	0.298	1.05	0.48	1.14	0.88	1	0.108	1.42	0.152	1.14	0.424	1.07
PTK2	0.117	1.11	0.363	0.85	0.365	0.98	0.845	1.01	0.256	0.92	0.0864	1.07	0.248	1.23	0.88	0.91	0.103	1.5	0.112	1.14	0.135	1.24
PTP4A3	0.078	1.13	0.282	0.87	0.342	0.99	0.771	1.04	0.192	0.9	0.0645	1.09	0.32	1.2	0.895	0.92	0.0698	1.55	0.177	1.12	0.213	1.19
PUF60	0.042	1.16	0.203	0.91	0.248	1.01	0.423	1.12	0.166	0.9	0.0252	1.13	0.586	1.14	0.921	0.91	0.031	1.64	0.138	1.13	0.444	1.11
PVRL4	0.0408	1.25	0.0519	0.53	0.0796	0.8	0.0349	0.65	0.504	0.91	0.838	0.92	0.452	1.13	0.0238	1.56	0.127	1.22	0.0506	1.25	0.233	1.17
PVT1	0.257	1.1	0.882	0.65	0.444	0.94	0.571	1	0.647	0.95	0.661	0.94	0.771	1.08	0.582	0.84	0.246	1.34	0.0168	1.28	0.0505	1.34
PYCR2	0.0536	1.21	0.179	0.68	0.663	0.96	0.681	0.99	0.117	0.78	0.616	1.01	0.53	1.01	0.843	1.05	0.794	0.72	0.337	1.1	0.35	1.12
PYCRL	0.0317	1.17	0.293	0.88	0.248	1	0.552	1.09	0.144	0.89	0.0422	1.11	0.497	1.16	0.857	0.98	0.0477	1.59	0.0866	1.15	0.371	1.13
PYGO2	0.0369	1.26	0.033	0.51	0.0466	0.79	0.0112	0.63	0.235	0.85	0.99	0.94	0.312	1.17	0.0425	1.5	0.0544	1.3	0.0257	1.3	0.139	1.27
PYHIN1	0.0414	1.24	0.12	0.56	0.103	0.83	0.0962	0.72	0.577	0.94	0.692	0.99	0.194	1.23	0.0229	1.51	0.146	1.2	0.0672	1.22	0.346	1.13
RAB13	0.0392	1.26	0.07	0.53	0.071	0.8	0.0176	0.65	0.241	0.86	0.907	0.93	0.497	1.07	0.0505	1.49	0.059	1.32	0.0146	1.32	0.0787	1.32
RAB25	0.0165	1.32	0.128	0.54	0.117	0.82	0.0433	0.66	0.241	0.86	0.598	1.02	0.555	1.1	0.0907	1.33	0.0405	1.33	0.018	1.31	0.187	1.24
RAB4A	0.0204	1.26	0.262	0.71	0.942	0.95	0.595	0.99	0.127	0.8	0.607	1	0.635	0.97	0.651	1.13	0.548	0.69	0.181	1.14	0.412	1.08
RAD21	0.107	1.15	0.783	0.82	0.475	0.96	0.56	1.02	0.687	0.98	0.456	0.97	0.829	0.98	0.812	0.91	0.0259	1.89	0.215	1.14	0.237	1.15
RAD51AP1	0.152	1.1	0.556	0.86	0.493	0.91	0.132	0.63	0.434	0.95	0.97	0.96	0.113	0.76	0.973	1.03	0.786	0.96	0.00818	1.22	8.75e-05	1.51
RAD52	0.0771	1.13	0.929	0.79	0.668	0.88	0.0745	0.6	0.478	0.92	0.589	0.93	0.0609	0.73	0.767	1.07	0.702	0.95	0.00434	1.24	3.18e-05	1.55
RAD54B	0.178	1.11	0.912	0.68	0.67	0.96	0.678	1.06	0.197	0.89	0.309	1.04	0.553	1.12	0.91	0.99	0.0559	1.62	0.163	1.14	0.378	1.07
RBM12B	0.291	1.08	0.891	0.68	0.606	0.96	0.491	1.1	0.348	0.93	0.216	1.09	0.787	1.07	0.737	1.02	0.0428	1.74	0.104	1.16	0.714	1
RBM17	0.717	1	0.0313	0.97	0.0621	1.02	0.328	0.97	0.519	1.04	0.0316	1.13	0.213	0.72	0.207	1.24	0.00434	1.73	0.000167	1.3	0.000942	1.45
RBM34	0.0275	1.25	0.348	0.69	0.545	0.95	0.625	0.92	0.248	0.82	0.802	0.98	0.641	0.95	0.794	1.05	0.837	0.69	0.327	1.11	0.128	1.19
RBM8A	0.0124	1.27	0.19	0.61	0.248	0.86	0.0652	0.7	0.0591	0.81	0.604	0.89	0.82	0.95	0.0704	1.44	0.0199	1.71	0.00191	1.37	0.0702	1.31
RCSD1	0.0904	1.19	0.0526	0.56	0.111	0.84	0.0813	0.71	0.113	0.82	0.631	0.91	0.374	1.15	0.064	1.43	0.125	1.35	0.132	1.17	0.489	1.08
RECQL4	0.0869	1.13	0.2	0.91	0.209	1.01	0.3	1.14	0.288	0.93	0.0236	1.13	0.759	1.11	0.788	0.9	0.0277	1.66	0.123	1.13	0.325	1.14
RFX5	0.00689	1.35	0.266	0.57	0.222	0.83	0.046	0.67	0.195	0.86	0.597	1	0.765	1.02	0.0336	1.59	0.00861	1.81	0.00159	1.42	0.255	1.19
RGS22	0.166	1.13	0.938	0.7	0.274	0.99	0.281	1.14	0.396	0.92	0.719	0.96	0.795	1.07	0.673	0.91	0.112	1.45	0.162	1.15	0.111	1.19
RGS4	0.0331	1.25	0.037	0.52	0.0866	0.82	0.0282	0.67	0.303	0.88	0.827	0.93	0.547	1.11	0.00518	1.71	0.0755	1.32	0.017	1.3	0.251	1.17
RGS5	0.0331	1.25	0.037	0.52	0.0866	0.82	0.0282	0.67	0.303	0.88	0.827	0.93	0.547	1.11	0.00518	1.71	0.0755	1.32	0.017	1.3	0.251	1.17
RGS7	0.00415	1.32	0.518	0.75	0.905	0.94	0.437	0.91	0.142	0.8	0.82	0.91	0.462	0.98	0.282	1.16	0.713	0.77	0.295	1.11	0.319	1.09
RHBG	0.0389	1.25	0.091	0.54	0.0801	0.81	0.0441	0.67	0.382	0.89	0.829	0.97	0.486	1.12	0.053	1.38	0.0383	1.36	0.0349	1.27	0.247	1.22
RHOU	0.0204	1.26	0.262	0.71	0.942	0.95	0.595	0.99	0.127	0.8	0.607	1	0.635	0.97	0.651	1.13	0.548	0.69	0.181	1.14	0.412	1.08
RHPN1	0.0317	1.17	0.293	0.88	0.248	1	0.552	1.09	0.144	0.89	0.0422	1.11	0.497	1.16	0.857	0.98	0.0477	1.59	0.0866	1.15	0.371	1.13
RIIAD1	0.00689	1.35	0.266	0.57	0.222	0.83	0.046	0.67	0.195	0.86	0.597	1	0.765	1.02	0.0336	1.59	0.00861	1.81	0.00159	1.42	0.255	1.19
RIMS2	0.11	1.15	0.826	0.76	0.429	0.95	0.63	1	0.415	0.94	0.93	0.91	0.873	1.03	0.689	0.91	0.136	1.49	0.0657	1.22	0.0958	1.23
RIPK2	0.406	1.06	0.505	0.66	1	0.93	0.992	0.96	0.422	0.94	0.622	1	0.302	1.19	0.529	1.07	0.127	1.43	0.0961	1.16	0.689	1.01
RIT1	0.0165	1.32	0.128	0.54	0.117	0.82	0.0433	0.66	0.241	0.86	0.598	1.02	0.555	1.1	0.0907	1.33	0.0405	1.33	0.018	1.31	0.187	1.24
RNF115	0.0124	1.27	0.19	0.61	0.248	0.86	0.0652	0.7	0.0591	0.81	0.604	0.89	0.82	0.95	0.0704	1.44	0.0199	1.71	0.00191	1.37	0.0702	1.31
RNF139	0.139	1.13	0.659	0.83	0.362	0.96	0.639	0.98	0.843	1.02	0.489	0.97	0.792	1.06	0.653	0.86	0.0707	1.5	0.147	1.17	0.17	1.2
RNF187	0.0137	1.28	0.194	0.69	0.891	0.95	0.664	0.99	0.0805	0.77	0.402	1.03	0.492	1.02	0.68	1.11	0.698	0.7	0.214	1.13	0.401	1.1
RNF19A	0.166	1.13	0.938	0.7	0.274	0.99	0.281	1.14	0.396	0.92	0.719	0.96	0.795	1.07	0.673	0.91	0.112	1.45	0.162	1.15	0.111	1.19
RORC	0.00689	1.35	0.266	0.57	0.222	0.83	0.046	0.67	0.195	0.86	0.597	1	0.765	1.02	0.0336	1.59	0.00861	1.81	0.00159	1.42	0.255	1.19
RPL30	0.295	1.08	0.713	0.65	0.632	0.94	0.67	1.05	0.151	0.87	0.425	1.01	0.987	1.04	0.732	0.93	0.111	1.39	0.124	1.16	0.134	1.19
RPL31P11	0.0695	1.22	0.0605	0.53	0.0883	0.81	0.054	0.68	0.395	0.89	0.896	0.96	0.556	1.1	0.0141	1.61	0.0555	1.32	0.0231	1.28	0.285	1.15
RPL8	0.0869	1.13	0.2	0.91	0.209	1.01	0.3	1.14	0.288	0.93	0.0236	1.13	0.759	1.11	0.788	0.9	0.0277	1.66	0.123	1.13	0.325	1.14
RPRD2	0.0062	1.35	0.211	0.57	0.187	0.83	0.0333	0.67	0.136	0.85	0.796	0.97	0.959	0.99	0.0181	1.64	0.00497	1.87	0.00198	1.4	0.23	1.2
RPS27	0.0392	1.26	0.07	0.53	0.071	0.8	0.0176	0.65	0.241	0.86	0.907	0.93	0.497	1.07	0.0505	1.49	0.059	1.32	0.0146	1.32	0.0787	1.32
RPTN	0.0136	1.31	0.174	0.55	0.161	0.83	0.0439	0.68	0.114	0.82	0.776	0.98	0.767	1.03	0.0684	1.46	0.0226	1.45	0.00241	1.4	0.218	1.21
RRM2B	0.126	1.14	0.926	0.79	0.415	0.97	0.6	1.03	0.442	0.94	0.632	0.95	0.926	1.03	0.676	0.93	0.194	1.43	0.0982	1.19	0.113	1.21
RRNAD1	0.0263	1.27	0.0627	0.54	0.0527	0.81	0.0387	0.68	0.415	0.9	0.995	0.95	0.45	1.13	0.0375	1.42	0.0563	1.34	0.0307	1.27	0.409	1.11
RSPO2	0.23	1.11	0.763	0.8	0.622	0.96	0.503	1.07	0.543	0.96	0.655	0.95	0.963	1.01	0.597	0.89	0.116	1.57	0.229	1.14	0.441	1.07
RUNX1T1	0.354	1.07	0.928	0.69	0.709	0.96	0.426	1.12	0.369	0.93	0.366	1.03	0.768	1.08	0.943	0.96	0.0793	1.59	0.269	1.12	0.874	0.98
RUSC1	0.022	1.31	0.0925	0.52	0.0764	0.8	0.0224	0.64	0.16	0.83	0.564	1.02	0.454	1.12	0.149	1.28	0.0363	1.32	0.0264	1.3	0.136	1.28
RXFP4	0.0165	1.32	0.128	0.54	0.117	0.82	0.0433	0.66	0.241	0.86	0.598	1.02	0.555	1.1	0.0907	1.33	0.0405	1.33	0.018	1.31	0.187	1.24
RXRG	0.0462	1.23	0.0975	0.57	0.108	0.83	0.0855	0.71	0.164	0.84	0.898	0.94	0.57	1.1	0.0157	1.58	0.0709	1.45	0.106	1.2	0.328	1.14
RYR2	0.00373	1.34	0.542	0.73	0.625	0.96	0.456	0.91	0.0908	0.77	0.81	0.95	0.619	0.96	0.489	1.11	0.795	0.82	0.348	1.1	0.265	1.13
S100A1	0.0149	1.31	0.119	0.54	0.107	0.81	0.0231	0.66	0.0926	0.81	0.869	0.96	0.641	1.05	0.0763	1.44	0.0217	1.43	0.00381	1.38	0.151	1.25
S100A10	0.00689	1.35	0.266	0.57	0.222	0.83	0.046	0.67	0.195	0.86	0.597	1	0.765	1.02	0.0336	1.59	0.00861	1.81	0.00159	1.42	0.255	1.19
S100A11	0.0136	1.31	0.174	0.55	0.161	0.83	0.0439	0.68	0.114	0.82	0.776	0.98	0.767	1.03	0.0684	1.46	0.0226	1.45	0.00241	1.4	0.218	1.21
S100A12	0.0149	1.31	0.119	0.54	0.107	0.81	0.0231	0.66	0.0926	0.81	0.869	0.96	0.641	1.05	0.0763	1.44	0.0217	1.43	0.00381	1.38	0.151	1.25
S100A13	0.0149	1.31	0.119	0.54	0.107	0.81	0.0231	0.66	0.0926	0.81	0.869	0.96	0.641	1.05	0.0763	1.44	0.0217	1.43	0.00381	1.38	0.151	1.25
S100A14	0.0149	1.31	0.119	0.54	0.107	0.81	0.0231	0.66	0.0926	0.81	0.869	0.96	0.641	1.05	0.0763	1.44	0.0217	1.43	0.00381	1.38	0.151	1.25
S100A16	0.0149	1.31	0.119	0.54	0.107	0.81	0.0231	0.66	0.0926	0.81	0.869	0.96	0.641	1.05	0.0763	1.44	0.0217	1.43	0.00381	1.38	0.151	1.25
S100A2	0.0149	1.31	0.119	0.54	0.107	0.81	0.0231	0.66	0.0926	0.81	0.869	0.96	0.641	1.05	0.0763	1.44	0.0217	1.43	0.00381	1.38	0.151	1.25
S100A3	0.0149	1.31	0.119	0.54	0.107	0.81	0.0231	0.66	0.0926	0.81	0.869	0.96	0.641	1.05	0.0763	1.44	0.0217	1.43	0.00381	1.38	0.151	1.25
S100A4	0.0149	1.31	0.119	0.54	0.107	0.81	0.0231	0.66	0.0926	0.81	0.869	0.96	0.641	1.05	0.0763	1.44	0.0217	1.43	0.00381	1.38	0.151	1.25
S100A5	0.0149	1.31	0.119	0.54	0.107	0.81	0.0231	0.66	0.0926	0.81	0.869	0.96	0.641	1.05	0.0763	1.44	0.0217	1.43	0.00381	1.38	0.151	1.25
S100A6	0.0149	1.31	0.119	0.54	0.107	0.81	0.0231	0.66	0.0926	0.81	0.869	0.96	0.641	1.05	0.0763	1.44	0.0217	1.43	0.00381	1.38	0.151	1.25
S100A7	0.0149	1.31	0.119	0.54	0.107	0.81	0.0231	0.66	0.0926	0.81	0.869	0.96	0.641	1.05	0.0763	1.44	0.0217	1.43	0.00381	1.38	0.151	1.25
S100A7A	0.0149	1.31	0.119	0.54	0.107	0.81	0.0231	0.66	0.0926	0.81	0.869	0.96	0.641	1.05	0.0763	1.44	0.0217	1.43	0.00381	1.38	0.151	1.25
S100A7L2	0.0149	1.31	0.119	0.54	0.107	0.81	0.0231	0.66	0.0926	0.81	0.869	0.96	0.641	1.05	0.0763	1.44	0.0217	1.43	0.00381	1.38	0.151	1.25
S100A8	0.0149	1.31	0.119	0.54	0.107	0.81	0.0231	0.66	0.0926	0.81	0.869	0.96	0.641	1.05	0.0763	1.44	0.0217	1.43	0.00381	1.38	0.151	1.25
S100A9	0.0149	1.31	0.119	0.54	0.107	0.81	0.0231	0.66	0.0926	0.81	0.869	0.96	0.641	1.05	0.0763	1.44	0.0217	1.43	0.00381	1.38	0.151	1.25
SAMD12	0.0836	1.17	0.959	0.78	0.404	0.95	0.587	0.99	0.83	1.01	0.671	0.93	0.957	1.02	0.988	0.97	0.0492	1.75	0.112	1.19	0.106	1.23
SCAMP3	0.0508	1.24	0.0643	0.53	0.0506	0.8	0.0232	0.65	0.272	0.86	0.794	0.97	0.392	1.15	0.0907	1.33	0.0344	1.35	0.0499	1.26	0.185	1.25
SCCPDH	0.00221	1.35	0.304	0.72	0.822	0.92	0.243	0.86	0.0572	0.76	0.717	0.9	0.189	1.2	0.246	1.18	0.858	0.79	0.13	1.15	0.475	1.06
SCNM1	0.0062	1.35	0.211	0.57	0.187	0.83	0.0333	0.67	0.136	0.85	0.796	0.97	0.959	0.99	0.0181	1.64	0.00497	1.87	0.00198	1.4	0.23	1.2
SCRIB	0.042	1.16	0.203	0.91	0.248	1.01	0.423	1.12	0.166	0.9	0.0252	1.13	0.586	1.14	0.921	0.91	0.031	1.64	0.138	1.13	0.444	1.11
SCRT1	0.0869	1.13	0.2	0.91	0.209	1.01	0.3	1.14	0.288	0.93	0.0236	1.13	0.759	1.11	0.788	0.9	0.0277	1.66	0.123	1.13	0.325	1.14
SCXA	0.0869	1.13	0.2	0.91	0.209	1.01	0.3	1.14	0.288	0.93	0.0236	1.13	0.759	1.11	0.788	0.9	0.0277	1.66	0.123	1.13	0.325	1.14
SCXB	0.0869	1.13	0.2	0.91	0.209	1.01	0.3	1.14	0.288	0.93	0.0236	1.13	0.759	1.11	0.788	0.9	0.0277	1.66	0.123	1.13	0.325	1.14
SDC2	0.159	1.11	0.781	0.67	0.848	0.94	0.842	1.02	0.268	0.91	0.298	1.05	0.48	1.14	0.88	1	0.108	1.42	0.152	1.14	0.424	1.07
SDCCAG8	0.00111	1.38	0.435	0.73	0.976	0.93	0.429	0.91	0.136	0.79	0.834	0.91	0.231	1.18	0.287	1.16	0.652	0.75	0.126	1.16	0.447	1.07
SDE2	0.0536	1.21	0.179	0.68	0.663	0.96	0.681	0.99	0.117	0.78	0.616	1.01	0.53	1.01	0.843	1.05	0.794	0.72	0.337	1.1	0.35	1.12
SDHC	0.0744	1.22	0.108	0.54	0.163	0.81	0.0908	0.68	0.502	0.91	0.935	0.93	0.54	1.1	0.015	1.6	0.0985	1.22	0.0313	1.28	0.176	1.21
SEC22B	0.0124	1.27	0.19	0.61	0.248	0.86	0.0652	0.7	0.0591	0.81	0.604	0.89	0.82	0.95	0.0704	1.44	0.0199	1.71	0.00191	1.37	0.0702	1.31
SEC61A2	0.692	1	0.0608	0.91	0.0807	0.97	0.392	0.84	0.481	1.05	0.0803	1.1	0.226	0.73	0.234	1.22	0.00132	1.8	0.000348	1.27	0.000246	1.51
SELENBP1	0.00689	1.35	0.266	0.57	0.222	0.83	0.046	0.67	0.195	0.86	0.597	1	0.765	1.02	0.0336	1.59	0.00861	1.81	0.00159	1.42	0.255	1.19
SEMA4A	0.0389	1.25	0.091	0.54	0.0801	0.81	0.0441	0.67	0.382	0.89	0.829	0.97	0.486	1.12	0.053	1.38	0.0383	1.36	0.0349	1.27	0.247	1.22
SEMA6C	0.00535	1.35	0.251	0.59	0.149	0.83	0.0364	0.69	0.205	0.87	0.934	0.96	0.748	1.03	0.0164	1.66	0.00809	1.82	0.00309	1.38	0.377	1.13
SETDB1	0.0062	1.35	0.211	0.57	0.187	0.83	0.0333	0.67	0.136	0.85	0.796	0.97	0.959	0.99	0.0181	1.64	0.00497	1.87	0.00198	1.4	0.23	1.2
SF3B4	0.0129	1.29	0.3	0.61	0.164	0.85	0.0863	0.7	0.105	0.83	0.83	0.97	0.975	1.01	0.104	1.34	0.00359	1.95	0.00498	1.33	0.194	1.22
SFMBT2	0.717	1	0.0313	0.97	0.0621	1.02	0.328	0.97	0.519	1.04	0.0316	1.13	0.213	0.72	0.207	1.24	0.00434	1.73	0.000167	1.3	0.000942	1.45
SFRP1	0.152	1.11	0.709	0.83	0.77	0.96	0.858	0.92	0.622	0.94	0.465	1.05	0.614	0.92	0.868	1	0.0195	1.54	0.0563	1.14	0.0716	1.27
SFT2D2	0.0904	1.19	0.0526	0.56	0.111	0.84	0.0813	0.71	0.113	0.82	0.631	0.91	0.374	1.15	0.064	1.43	0.125	1.35	0.132	1.17	0.489	1.08
SFTA1P	0.6	1.01	0.0404	0.93	0.0658	0.98	0.369	0.85	0.497	1.05	0.0547	1.11	0.184	0.72	0.2	1.24	0.00152	1.8	0.000327	1.27	0.000489	1.48
SH2D1B	0.0523	1.23	0.0661	0.54	0.105	0.82	0.0314	0.67	0.342	0.88	0.904	0.93	0.604	1.09	0.0103	1.65	0.0749	1.3	0.0342	1.26	0.244	1.17
SH2D2A	0.0263	1.27	0.0627	0.54	0.0527	0.81	0.0387	0.68	0.415	0.9	0.995	0.95	0.45	1.13	0.0375	1.42	0.0563	1.34	0.0307	1.27	0.409	1.11
SH3BP5L	0.00195	1.35	0.249	0.72	0.747	0.92	0.195	0.86	0.0382	0.75	0.554	0.88	0.275	1.16	0.167	1.22	0.995	0.81	0.14	1.15	0.438	1.07
SHARPIN	0.0517	1.15	0.167	0.93	0.218	1.02	0.316	1.15	0.235	0.92	0.0181	1.15	0.581	1.14	0.977	0.93	0.0425	1.61	0.122	1.13	0.411	1.12
SHC1	0.0369	1.26	0.033	0.51	0.0466	0.79	0.0112	0.63	0.235	0.85	0.99	0.94	0.312	1.17	0.0425	1.5	0.0544	1.3	0.0257	1.3	0.139	1.27
SHE	0.0369	1.26	0.033	0.51	0.0466	0.79	0.0112	0.63	0.235	0.85	0.99	0.94	0.312	1.17	0.0425	1.5	0.0544	1.3	0.0257	1.3	0.139	1.27
SIPA1L2	0.0158	1.27	0.326	0.69	0.956	0.93	0.371	0.89	0.192	0.81	0.531	1.01	0.531	0.98	0.445	1.17	0.83	0.71	0.164	1.14	0.241	1.13
SLA	0.0711	1.14	0.226	0.87	0.217	1	0.433	1.07	0.324	0.93	0.0987	1.07	0.352	1.2	0.537	0.84	0.0791	1.51	0.135	1.15	0.13	1.24
SLAMF1	0.0213	1.28	0.0239	0.52	0.0815	0.81	0.058	0.69	0.424	0.9	1	0.94	0.484	1.12	0.0085	1.67	0.117	1.28	0.0194	1.3	0.337	1.13
SLAMF6	0.0213	1.28	0.0239	0.52	0.0815	0.81	0.058	0.69	0.424	0.9	1	0.94	0.484	1.12	0.0085	1.67	0.117	1.28	0.0194	1.3	0.337	1.13
SLAMF7	0.0347	1.26	0.0446	0.54	0.0988	0.81	0.0643	0.68	0.476	0.9	0.92	0.95	0.537	1.1	0.0165	1.61	0.116	1.26	0.039	1.26	0.329	1.13
SLAMF8	0.0309	1.26	0.0463	0.53	0.128	0.83	0.0998	0.71	0.507	0.92	0.751	0.98	0.366	1.16	0.00421	1.73	0.21	1.16	0.0342	1.27	0.411	1.11
SLAMF9	0.0309	1.26	0.0463	0.53	0.128	0.83	0.0998	0.71	0.507	0.92	0.751	0.98	0.366	1.16	0.00421	1.73	0.21	1.16	0.0342	1.27	0.411	1.11
SLC20A2	0.0479	1.16	0.847	0.81	0.879	0.96	0.994	0.9	0.57	0.94	0.413	1.06	0.879	0.97	0.872	1.05	0.0282	1.57	0.00848	1.2	0.0496	1.29
SLC25A32	0.106	1.15	0.799	0.77	0.501	0.95	0.771	0.99	0.283	0.9	0.871	0.92	0.975	1.01	0.766	0.93	0.118	1.55	0.0788	1.2	0.163	1.18
SLC25A44	0.0389	1.25	0.091	0.54	0.0801	0.81	0.0441	0.67	0.382	0.89	0.829	0.97	0.486	1.12	0.053	1.38	0.0383	1.36	0.0349	1.27	0.247	1.22
SLC26A7	0.323	1.07	0.799	0.69	0.886	0.94	0.561	1.08	0.47	0.95	0.353	1.04	0.683	1.1	0.912	0.97	0.145	1.41	0.251	1.12	0.932	0.98
SLC27A3	0.0149	1.31	0.119	0.54	0.107	0.81	0.0231	0.66	0.0926	0.81	0.869	0.96	0.641	1.05	0.0763	1.44	0.0217	1.43	0.00381	1.38	0.151	1.25
SLC30A8	0.107	1.15	0.783	0.82	0.475	0.96	0.56	1.02	0.687	0.98	0.456	0.97	0.829	0.98	0.812	0.91	0.0259	1.89	0.215	1.14	0.237	1.15
SLC35F3	0.0262	1.25	0.335	0.7	0.612	0.95	0.519	0.91	0.167	0.8	0.753	0.98	0.724	0.94	0.731	1.07	0.901	0.71	0.356	1.1	0.196	1.15
SLC39A1	0.0392	1.26	0.07	0.53	0.071	0.8	0.0176	0.65	0.241	0.86	0.907	0.93	0.497	1.07	0.0505	1.49	0.059	1.32	0.0146	1.32	0.0787	1.32
SLC39A4	0.0869	1.13	0.2	0.91	0.209	1.01	0.3	1.14	0.288	0.93	0.0236	1.13	0.759	1.11	0.788	0.9	0.0277	1.66	0.123	1.13	0.325	1.14
SLC45A4	0.146	1.1	0.256	0.88	0.364	0.99	0.683	1.04	0.29	0.93	0.0539	1.09	0.31	1.2	0.663	0.85	0.0698	1.55	0.176	1.12	0.175	1.22
SLC50A1	0.0369	1.26	0.033	0.51	0.0466	0.79	0.0112	0.63	0.235	0.85	0.99	0.94	0.312	1.17	0.0425	1.5	0.0544	1.3	0.0257	1.3	0.139	1.27
SLC52A2	0.0869	1.13	0.2	0.91	0.209	1.01	0.3	1.14	0.288	0.93	0.0236	1.13	0.759	1.11	0.788	0.9	0.0277	1.66	0.123	1.13	0.325	1.14
SLC6A12	0.0542	1.14	0.921	0.8	0.725	0.88	0.0583	0.59	0.382	0.91	0.436	0.9	0.0831	0.74	0.851	1.06	0.865	0.91	0.00633	1.23	2.36e-05	1.57
SLC6A13	0.0542	1.14	0.921	0.8	0.725	0.88	0.0583	0.59	0.382	0.91	0.436	0.9	0.0831	0.74	0.851	1.06	0.865	0.91	0.00633	1.23	2.36e-05	1.57
SLURP1	0.0672	1.14	0.323	0.88	0.31	1	0.617	1.07	0.18	0.9	0.0349	1.12	0.383	1.18	0.989	0.94	0.0633	1.58	0.145	1.13	0.292	1.15
SMCP	0.0136	1.31	0.174	0.55	0.161	0.83	0.0439	0.68	0.114	0.82	0.776	0.98	0.767	1.03	0.0684	1.46	0.0226	1.45	0.00241	1.4	0.218	1.21
SMG5	0.0389	1.25	0.091	0.54	0.0801	0.81	0.0441	0.67	0.382	0.89	0.829	0.97	0.486	1.12	0.053	1.38	0.0383	1.36	0.0349	1.27	0.247	1.22
SMYD3	0.00221	1.35	0.304	0.72	0.822	0.92	0.243	0.86	0.0572	0.76	0.717	0.9	0.189	1.2	0.246	1.18	0.858	0.79	0.13	1.15	0.475	1.06
SNAP47	0.0169	1.27	0.33	0.7	0.836	0.94	0.607	0.98	0.125	0.79	0.457	1.02	0.462	1.02	0.522	1.13	0.628	0.69	0.136	1.16	0.436	1.07
SNAPIN	0.0149	1.31	0.119	0.54	0.107	0.81	0.0231	0.66	0.0926	0.81	0.869	0.96	0.641	1.05	0.0763	1.44	0.0217	1.43	0.00381	1.38	0.151	1.25
SNORA14B	0.0275	1.25	0.348	0.69	0.545	0.95	0.625	0.92	0.248	0.82	0.802	0.98	0.641	0.95	0.794	1.05	0.837	0.69	0.327	1.11	0.128	1.19
SNTB1	0.0465	1.2	0.924	0.8	0.403	0.95	0.76	0.97	0.838	1.02	0.525	0.97	0.868	1.05	0.769	0.9	0.0701	1.5	0.169	1.16	0.124	1.23
SNX27	0.00689	1.35	0.266	0.57	0.222	0.83	0.046	0.67	0.195	0.86	0.597	1	0.765	1.02	0.0336	1.59	0.00861	1.81	0.00159	1.42	0.255	1.19
SNX31	0.167	1.13	0.837	0.85	0.24	1	0.298	1.14	0.367	0.91	0.811	0.95	0.952	1.01	0.97	1	0.142	1.45	0.273	1.12	0.288	1.11
SPAG1	0.166	1.13	0.938	0.7	0.274	0.99	0.281	1.14	0.396	0.92	0.719	0.96	0.795	1.07	0.673	0.91	0.112	1.45	0.162	1.15	0.111	1.19
SPATC1	0.0517	1.15	0.167	0.93	0.218	1.02	0.316	1.15	0.235	0.92	0.0181	1.15	0.581	1.14	0.977	0.93	0.0425	1.61	0.122	1.13	0.411	1.12
SPHAR	0.0204	1.26	0.262	0.71	0.942	0.95	0.595	0.99	0.127	0.8	0.607	1	0.635	0.97	0.651	1.13	0.548	0.69	0.181	1.14	0.412	1.08
SPRR1A	0.0136	1.31	0.174	0.55	0.161	0.83	0.0439	0.68	0.114	0.82	0.776	0.98	0.767	1.03	0.0684	1.46	0.0226	1.45	0.00241	1.4	0.218	1.21
SPRR1B	0.0136	1.31	0.174	0.55	0.161	0.83	0.0439	0.68	0.114	0.82	0.776	0.98	0.767	1.03	0.0684	1.46	0.0226	1.45	0.00241	1.4	0.218	1.21
SPRR2A	0.0136	1.31	0.174	0.55	0.161	0.83	0.0439	0.68	0.114	0.82	0.776	0.98	0.767	1.03	0.0684	1.46	0.0226	1.45	0.00241	1.4	0.218	1.21
SPRR2B	0.0149	1.31	0.119	0.54	0.107	0.81	0.0231	0.66	0.0926	0.81	0.869	0.96	0.641	1.05	0.0763	1.44	0.0217	1.43	0.00381	1.38	0.151	1.25
SPRR2D	0.0136	1.31	0.174	0.55	0.161	0.83	0.0439	0.68	0.114	0.82	0.776	0.98	0.767	1.03	0.0684	1.46	0.0226	1.45	0.00241	1.4	0.218	1.21
SPRR2E	0.0136	1.31	0.174	0.55	0.161	0.83	0.0439	0.68	0.114	0.82	0.776	0.98	0.767	1.03	0.0684	1.46	0.0226	1.45	0.00241	1.4	0.218	1.21
SPRR2F	0.0136	1.31	0.174	0.55	0.161	0.83	0.0439	0.68	0.114	0.82	0.776	0.98	0.767	1.03	0.0684	1.46	0.0226	1.45	0.00241	1.4	0.218	1.21
SPRR2G	0.0149	1.31	0.119	0.54	0.107	0.81	0.0231	0.66	0.0926	0.81	0.869	0.96	0.641	1.05	0.0763	1.44	0.0217	1.43	0.00381	1.38	0.151	1.25
SPRR3	0.0136	1.31	0.174	0.55	0.161	0.83	0.0439	0.68	0.114	0.82	0.776	0.98	0.767	1.03	0.0684	1.46	0.0226	1.45	0.00241	1.4	0.218	1.21
SPRR4	0.0159	1.3	0.189	0.56	0.131	0.83	0.0496	0.7	0.124	0.83	0.981	0.95	0.631	1.06	0.0794	1.45	0.0484	1.32	0.00169	1.4	0.245	1.2
SPRTN	0.0158	1.27	0.326	0.69	0.956	0.93	0.371	0.89	0.192	0.81	0.531	1.01	0.531	0.98	0.445	1.17	0.83	0.71	0.164	1.14	0.241	1.13
SPTA1	0.0704	1.21	0.209	0.58	0.169	0.84	0.155	0.75	0.419	0.91	0.563	1.01	0.3	1.18	0.0122	1.56	0.0999	1.24	0.0519	1.23	0.394	1.12
SQLE	0.139	1.13	0.659	0.83	0.362	0.96	0.639	0.98	0.843	1.02	0.489	0.97	0.792	1.06	0.653	0.86	0.0707	1.5	0.147	1.17	0.17	1.2
SRP9	0.0898	1.19	0.163	0.67	0.623	0.96	0.764	1	0.123	0.78	0.591	1.01	0.699	0.98	0.687	1.08	1	0.76	0.326	1.1	0.286	1.14
SSR2	0.0165	1.32	0.128	0.54	0.117	0.82	0.0433	0.66	0.241	0.86	0.598	1.02	0.555	1.1	0.0907	1.33	0.0405	1.33	0.018	1.31	0.187	1.24
ST3GAL1	0.0711	1.14	0.226	0.87	0.217	1	0.433	1.07	0.324	0.93	0.0987	1.07	0.352	1.2	0.537	0.84	0.0791	1.51	0.135	1.15	0.13	1.24
STK3	0.406	1.05	0.501	0.61	0.692	0.92	0.849	0.95	0.377	0.91	0.633	0.98	0.892	1.01	0.983	0.97	0.0804	1.42	0.12	1.17	0.153	1.19
SUSD4	0.0826	1.19	0.228	0.72	0.725	0.97	0.662	1.02	0.0877	0.76	0.809	0.93	0.486	1.02	0.927	0.98	0.893	0.76	0.501	1.07	0.48	1.08
SV2A	0.00899	1.31	0.197	0.59	0.157	0.84	0.0508	0.68	0.0882	0.82	0.987	0.95	0.868	1.02	0.0525	1.49	0.00621	1.89	0.00217	1.37	0.149	1.24
SYBU	0.169	1.13	0.915	0.81	0.488	0.97	0.452	1.07	0.493	0.95	0.522	0.97	0.959	1.01	0.571	0.87	0.0816	1.62	0.197	1.15	0.289	1.13
SYT11	0.0165	1.32	0.128	0.54	0.117	0.82	0.0433	0.66	0.241	0.86	0.598	1.02	0.555	1.1	0.0907	1.33	0.0405	1.33	0.018	1.31	0.187	1.24
TACC1	0.191	1.1	0.604	0.9	0.4	1.02	0.623	1.03	0.296	0.87	0.0607	1.17	0.196	0.84	0.0857	0.85	0.00518	1.76	0.482	1.05	0.0282	1.33
TADA1	0.122	1.17	0.0494	0.55	0.0806	0.83	0.0475	0.69	0.186	0.85	0.671	0.91	0.455	1.12	0.0386	1.5	0.128	1.33	0.184	1.16	0.545	1.07
TAF1A	0.0435	1.21	0.119	0.71	0.856	0.94	0.498	1.02	0.125	0.8	0.823	0.93	0.37	1.05	0.708	1.04	0.629	0.73	0.431	1.08	0.988	0.97
TAF2	0.0528	1.19	0.773	0.81	0.267	0.97	0.581	1.01	0.687	0.99	0.544	0.96	0.973	1.02	0.732	0.89	0.0305	1.82	0.182	1.16	0.1	1.24
TAF3	0.717	1	0.0313	0.97	0.0621	1.02	0.328	0.97	0.519	1.04	0.0316	1.13	0.213	0.72	0.207	1.24	0.00434	1.73	0.000167	1.3	0.000942	1.45
TAF5L	0.0204	1.26	0.262	0.71	0.942	0.95	0.595	0.99	0.127	0.8	0.607	1	0.635	0.97	0.651	1.13	0.548	0.69	0.181	1.14	0.412	1.08
TAGLN2	0.0309	1.26	0.0463	0.53	0.128	0.83	0.0998	0.71	0.507	0.92	0.751	0.98	0.366	1.16	0.00421	1.73	0.21	1.16	0.0342	1.27	0.411	1.11
TARBP1	0.0262	1.25	0.335	0.7	0.612	0.95	0.519	0.91	0.167	0.8	0.753	0.98	0.724	0.94	0.731	1.07	0.901	0.71	0.356	1.1	0.196	1.15
TARS2	0.0062	1.35	0.211	0.57	0.187	0.83	0.0333	0.67	0.136	0.85	0.796	0.97	0.959	0.99	0.0181	1.64	0.00497	1.87	0.00198	1.4	0.23	1.2
TATDN1	0.139	1.13	0.659	0.83	0.362	0.96	0.639	0.98	0.843	1.02	0.489	0.97	0.792	1.06	0.653	0.86	0.0707	1.5	0.147	1.17	0.17	1.2
TBC1D31	0.077	1.17	0.798	0.83	0.396	0.96	0.59	1.01	0.734	1	0.498	0.98	0.871	1.05	0.558	0.86	0.0679	1.53	0.226	1.14	0.137	1.22
TBCE	0.0564	1.2	0.366	0.7	0.686	0.94	0.476	0.9	0.42	0.85	0.973	0.93	0.47	0.98	0.561	1.09	0.722	0.69	0.521	1.08	0.175	1.16
TBX19	0.0904	1.19	0.0526	0.56	0.111	0.84	0.0813	0.71	0.113	0.82	0.631	0.91	0.374	1.15	0.064	1.43	0.125	1.35	0.132	1.17	0.489	1.08
TCHH	0.0136	1.31	0.174	0.55	0.161	0.83	0.0439	0.68	0.114	0.82	0.776	0.98	0.767	1.03	0.0684	1.46	0.0226	1.45	0.00241	1.4	0.218	1.21
TCHHL1	0.0136	1.31	0.174	0.55	0.161	0.83	0.0439	0.68	0.114	0.82	0.776	0.98	0.767	1.03	0.0684	1.46	0.0226	1.45	0.00241	1.4	0.218	1.21
TDRD10	0.0369	1.26	0.033	0.51	0.0466	0.79	0.0112	0.63	0.235	0.85	0.99	0.94	0.312	1.17	0.0425	1.5	0.0544	1.3	0.0257	1.3	0.139	1.27
TDRKH	0.00689	1.35	0.266	0.57	0.222	0.83	0.046	0.67	0.195	0.86	0.597	1	0.765	1.02	0.0336	1.59	0.00861	1.81	0.00159	1.42	0.255	1.19
TFB2M	0.00221	1.35	0.304	0.72	0.822	0.92	0.243	0.86	0.0572	0.76	0.717	0.9	0.189	1.2	0.246	1.18	0.858	0.79	0.13	1.15	0.475	1.06
TG	0.108	1.12	0.308	0.84	0.234	0.99	0.409	1.06	0.408	0.94	0.163	1.04	0.355	1.2	0.64	0.85	0.116	1.46	0.172	1.14	0.173	1.21
THBS3	0.0369	1.26	0.033	0.51	0.0466	0.79	0.0112	0.63	0.235	0.85	0.99	0.94	0.312	1.17	0.0425	1.5	0.0544	1.3	0.0257	1.3	0.139	1.27
THEM4	0.00689	1.35	0.266	0.57	0.222	0.83	0.046	0.67	0.195	0.86	0.597	1	0.765	1.02	0.0336	1.59	0.00861	1.81	0.00159	1.42	0.255	1.19
THEM5	0.00689	1.35	0.266	0.57	0.222	0.83	0.046	0.67	0.195	0.86	0.597	1	0.765	1.02	0.0336	1.59	0.00861	1.81	0.00159	1.42	0.255	1.19
THEM6	0.0672	1.14	0.323	0.88	0.31	1	0.617	1.07	0.18	0.9	0.0349	1.12	0.383	1.18	0.989	0.94	0.0633	1.58	0.145	1.13	0.292	1.15
TIGD5	0.0317	1.17	0.293	0.88	0.248	1	0.552	1.09	0.144	0.89	0.0422	1.11	0.497	1.16	0.857	0.98	0.0477	1.59	0.0866	1.15	0.371	1.13
TIPRL	0.0904	1.19	0.0526	0.56	0.111	0.84	0.0813	0.71	0.113	0.82	0.631	0.91	0.374	1.15	0.064	1.43	0.125	1.35	0.132	1.17	0.489	1.08
TLR5	0.121	1.16	0.123	0.69	0.939	0.94	0.421	0.98	0.13	0.79	0.678	0.91	0.355	1.06	0.999	0.99	0.595	0.72	0.491	1.07	0.516	1.07
TM2D2	0.0569	1.16	0.651	0.89	0.624	1.01	0.789	1.01	0.32	0.87	0.141	1.14	0.34	0.87	0.281	0.91	0.0287	1.65	0.184	1.09	0.0331	1.32
TMCO1	0.0462	1.23	0.0975	0.57	0.108	0.83	0.0855	0.71	0.164	0.84	0.898	0.94	0.57	1.1	0.0157	1.58	0.0709	1.45	0.106	1.2	0.328	1.14
TMEM249	0.0869	1.13	0.2	0.91	0.209	1.01	0.3	1.14	0.288	0.93	0.0236	1.13	0.759	1.11	0.788	0.9	0.0277	1.66	0.123	1.13	0.325	1.14
TMEM63A	0.0295	1.25	0.165	0.67	0.749	0.95	0.768	1	0.119	0.78	0.823	0.98	0.699	0.98	0.786	1.05	0.906	0.73	0.353	1.1	0.44	1.1
TMEM65	0.139	1.13	0.659	0.83	0.362	0.96	0.639	0.98	0.843	1.02	0.489	0.97	0.792	1.06	0.653	0.86	0.0707	1.5	0.147	1.17	0.17	1.2
TMEM67	0.291	1.08	0.891	0.68	0.606	0.96	0.491	1.1	0.348	0.93	0.216	1.09	0.787	1.07	0.737	1.02	0.0428	1.74	0.104	1.16	0.714	1
TMEM71	0.0778	1.13	0.369	0.85	0.242	1	0.435	1.07	0.282	0.91	0.193	1.03	0.488	1.16	0.638	0.86	0.174	1.39	0.202	1.13	0.149	1.23
TMEM74	0.169	1.13	0.915	0.81	0.488	0.97	0.452	1.07	0.493	0.95	0.522	0.97	0.959	1.01	0.571	0.87	0.0816	1.62	0.197	1.15	0.289	1.13
TMEM75	0.178	1.12	0.93	0.67	0.297	0.96	0.565	1.02	0.52	0.93	0.535	0.96	0.789	1.08	0.384	0.77	0.171	1.4	0.0335	1.25	0.0476	1.35
TMEM79	0.0389	1.25	0.091	0.54	0.0801	0.81	0.0441	0.67	0.382	0.89	0.829	0.97	0.486	1.12	0.053	1.38	0.0383	1.36	0.0349	1.27	0.247	1.22
TMOD4	0.00689	1.35	0.266	0.57	0.222	0.83	0.046	0.67	0.195	0.86	0.597	1	0.765	1.02	0.0336	1.59	0.00861	1.81	0.00159	1.42	0.255	1.19
TNFAIP8L2	0.0062	1.35	0.211	0.57	0.187	0.83	0.0333	0.67	0.136	0.85	0.796	0.97	0.959	0.99	0.0181	1.64	0.00497	1.87	0.00198	1.4	0.23	1.2
TNFRSF11B	0.0528	1.19	0.773	0.81	0.267	0.97	0.581	1.01	0.687	0.99	0.544	0.96	0.973	1.02	0.732	0.89	0.0305	1.82	0.182	1.16	0.1	1.24
TNFSF10	0.444	1.02	0.15	0.51	0.201	0.78	0.0272	0.53	0.685	0.95	0.825	1.05	0.2	0.86	0.441	1.16	0.545	0.97	0.0147	1.19	0.0405	1.23
TOMM20	0.0275	1.25	0.348	0.69	0.545	0.95	0.625	0.92	0.248	0.82	0.802	0.98	0.641	0.95	0.794	1.05	0.837	0.69	0.327	1.11	0.128	1.19
TOMM40L	0.0408	1.25	0.0519	0.53	0.0796	0.8	0.0349	0.65	0.504	0.91	0.838	0.92	0.452	1.13	0.0238	1.56	0.127	1.22	0.0506	1.25	0.233	1.17
TONSL	0.0869	1.13	0.2	0.91	0.209	1.01	0.3	1.14	0.288	0.93	0.0236	1.13	0.759	1.11	0.788	0.9	0.0277	1.66	0.123	1.13	0.325	1.14
TOP1MT	0.0578	1.14	0.338	0.86	0.286	0.99	0.575	1.07	0.203	0.9	0.0543	1.1	0.531	1.15	0.801	0.98	0.0718	1.54	0.12	1.14	0.271	1.16
TP53BP2	0.0536	1.21	0.122	0.68	0.976	0.94	0.465	0.97	0.22	0.82	0.865	0.92	0.294	1.07	0.988	0.99	0.609	0.72	0.452	1.08	0.338	1.11
TP53INP1	0.178	1.11	0.912	0.68	0.67	0.96	0.678	1.06	0.197	0.89	0.309	1.04	0.553	1.12	0.91	0.99	0.0559	1.62	0.163	1.14	0.378	1.07
TPM3	0.0369	1.26	0.033	0.51	0.0466	0.79	0.0112	0.63	0.235	0.85	0.99	0.94	0.312	1.17	0.0425	1.5	0.0544	1.3	0.0257	1.3	0.139	1.27
TRAPPC9	0.107	1.12	0.319	0.88	0.308	0.99	0.799	1.03	0.3	0.93	0.0919	1.08	0.223	1.25	0.699	0.89	0.0463	1.6	0.21	1.11	0.135	1.24
TRHR	0.169	1.13	0.915	0.81	0.488	0.97	0.452	1.07	0.493	0.95	0.522	0.97	0.959	1.01	0.571	0.87	0.0816	1.62	0.197	1.15	0.289	1.13
TRIB1	0.139	1.13	0.659	0.83	0.362	0.96	0.639	0.98	0.843	1.02	0.489	0.97	0.792	1.06	0.653	0.86	0.0707	1.5	0.147	1.17	0.17	1.2
TRIM11	0.0137	1.28	0.194	0.69	0.891	0.95	0.664	0.99	0.0805	0.77	0.402	1.03	0.492	1.02	0.68	1.11	0.698	0.7	0.214	1.13	0.401	1.1
TRIM17	0.0137	1.28	0.194	0.69	0.891	0.95	0.664	0.99	0.0805	0.77	0.402	1.03	0.492	1.02	0.68	1.11	0.698	0.7	0.214	1.13	0.401	1.1
TRIM46	0.0369	1.26	0.033	0.51	0.0466	0.79	0.0112	0.63	0.235	0.85	0.99	0.94	0.312	1.17	0.0425	1.5	0.0544	1.3	0.0257	1.3	0.139	1.27
TRIM58	0.00195	1.35	0.249	0.72	0.747	0.92	0.195	0.86	0.0382	0.75	0.554	0.88	0.275	1.16	0.167	1.22	0.995	0.81	0.14	1.15	0.438	1.07
TRIM67	0.0158	1.27	0.326	0.69	0.956	0.93	0.371	0.89	0.192	0.81	0.531	1.01	0.531	0.98	0.445	1.17	0.83	0.71	0.164	1.14	0.241	1.13
TRMT12	0.139	1.13	0.659	0.83	0.362	0.96	0.639	0.98	0.843	1.02	0.489	0.97	0.792	1.06	0.653	0.86	0.0707	1.5	0.147	1.17	0.17	1.2
TRPS1	0.0619	1.19	0.544	0.86	0.337	0.98	0.329	1.14	0.406	0.93	0.383	0.98	0.586	0.94	0.742	0.9	0.0619	1.76	0.102	1.18	0.206	1.17
TSACC	0.0389	1.25	0.091	0.54	0.0801	0.81	0.0441	0.67	0.382	0.89	0.829	0.97	0.486	1.12	0.053	1.38	0.0383	1.36	0.0349	1.27	0.247	1.22
TSNARE1	0.078	1.13	0.282	0.87	0.342	0.99	0.771	1.04	0.192	0.9	0.0645	1.09	0.32	1.2	0.895	0.92	0.0698	1.55	0.177	1.12	0.213	1.19
TSNAX	0.0158	1.27	0.326	0.69	0.956	0.93	0.371	0.89	0.192	0.81	0.531	1.01	0.531	0.98	0.445	1.17	0.83	0.71	0.164	1.14	0.241	1.13
TSPYL5	0.129	1.12	0.734	0.68	0.912	0.93	0.835	1.04	0.371	0.93	0.284	1.05	0.262	1.21	0.87	1.01	0.244	1.34	0.0962	1.16	0.577	1.02
TSTA3	0.042	1.16	0.203	0.91	0.248	1.01	0.423	1.12	0.166	0.9	0.0252	1.13	0.586	1.14	0.921	0.91	0.031	1.64	0.138	1.13	0.444	1.11
TSTD1	0.0408	1.25	0.0519	0.53	0.0796	0.8	0.0349	0.65	0.504	0.91	0.838	0.92	0.452	1.13	0.0238	1.56	0.127	1.22	0.0506	1.25	0.233	1.17
TTC13	0.0102	1.29	0.323	0.7	0.919	0.93	0.316	0.89	0.246	0.82	0.539	1.02	0.529	0.98	0.513	1.15	0.98	0.73	0.225	1.13	0.36	1.09
TTC24	0.0389	1.25	0.091	0.54	0.0801	0.81	0.0441	0.67	0.382	0.89	0.829	0.97	0.486	1.12	0.053	1.38	0.0383	1.36	0.0349	1.27	0.247	1.22
TUBAL3	0.7	1	0.0231	0.97	0.0377	1.02	0.274	0.97	0.647	1.02	0.0153	1.17	0.12	0.7	0.215	1.25	0.0022	1.82	7.1e-05	1.32	0.000387	1.49
TUBB8	0.713	0.93	0.00977	1.03	0.0167	1.04	0.2	1	0.434	1.05	0.0133	1.16	0.207	0.73	0.0517	1.36	0.00793	1.48	0.000395	1.28	0.000688	1.44
TUFT1	0.00689	1.35	0.266	0.57	0.222	0.83	0.046	0.67	0.195	0.86	0.597	1	0.765	1.02	0.0336	1.59	0.00861	1.81	0.00159	1.42	0.255	1.19
TXNIP	0.0124	1.27	0.19	0.61	0.248	0.86	0.0652	0.7	0.0591	0.81	0.604	0.89	0.82	0.95	0.0704	1.44	0.0199	1.71	0.00191	1.37	0.0702	1.31
UAP1	0.0523	1.23	0.0661	0.54	0.105	0.82	0.0314	0.67	0.342	0.88	0.904	0.93	0.604	1.09	0.0103	1.65	0.0749	1.3	0.0342	1.26	0.244	1.17
UBAP2L	0.0369	1.26	0.033	0.51	0.0466	0.79	0.0112	0.63	0.235	0.85	0.99	0.94	0.312	1.17	0.0425	1.5	0.0544	1.3	0.0257	1.3	0.139	1.27
UBE2Q1	0.0369	1.26	0.033	0.51	0.0466	0.79	0.0112	0.63	0.235	0.85	0.99	0.94	0.312	1.17	0.0425	1.5	0.0544	1.3	0.0257	1.3	0.139	1.27
UBQLN4	0.0165	1.32	0.128	0.54	0.117	0.82	0.0433	0.66	0.241	0.86	0.598	1.02	0.555	1.1	0.0907	1.33	0.0405	1.33	0.018	1.31	0.187	1.24
UBR5	0.126	1.14	0.926	0.79	0.415	0.97	0.6	1.03	0.442	0.94	0.632	0.95	0.926	1.03	0.676	0.93	0.194	1.43	0.0982	1.19	0.113	1.21
UCK2	0.0829	1.19	0.0623	0.56	0.0725	0.83	0.0534	0.69	0.214	0.86	0.751	0.92	0.632	1.09	0.0173	1.57	0.131	1.33	0.169	1.17	0.466	1.09
UCN3	0.7	1	0.0231	0.97	0.0377	1.02	0.274	0.97	0.647	1.02	0.0153	1.17	0.12	0.7	0.215	1.25	0.0022	1.82	7.1e-05	1.32	0.000387	1.49
UFC1	0.0408	1.25	0.0519	0.53	0.0796	0.8	0.0349	0.65	0.504	0.91	0.838	0.92	0.452	1.13	0.0238	1.56	0.127	1.22	0.0506	1.25	0.233	1.17
UHMK1	0.0523	1.23	0.0661	0.54	0.105	0.82	0.0314	0.67	0.342	0.88	0.904	0.93	0.604	1.09	0.0103	1.65	0.0749	1.3	0.0342	1.26	0.244	1.17
UPF2	0.692	1	0.0608	0.91	0.0807	0.97	0.392	0.84	0.481	1.05	0.0803	1.1	0.226	0.73	0.234	1.22	0.00132	1.8	0.000348	1.27	0.000246	1.51
UQCRB	0.159	1.11	0.781	0.67	0.848	0.94	0.842	1.02	0.268	0.91	0.298	1.05	0.48	1.14	0.88	1	0.108	1.42	0.152	1.14	0.424	1.07
URB2	0.0204	1.26	0.262	0.71	0.942	0.95	0.595	0.99	0.127	0.8	0.607	1	0.635	0.97	0.651	1.13	0.548	0.69	0.181	1.14	0.412	1.08
URI1	0.67	1.02	0.666	0.7	0.616	0.88	0.672	0.77	0.683	1.07	0.907	0.95	0.798	0.94	0.778	1	0.0094	1.26	0.0935	1.13	0.0704	1.19
USF1	0.0408	1.25	0.0519	0.53	0.0796	0.8	0.0349	0.65	0.504	0.91	0.838	0.92	0.452	1.13	0.0238	1.56	0.127	1.22	0.0506	1.25	0.233	1.17
USP21	0.0408	1.25	0.0519	0.53	0.0796	0.8	0.0349	0.65	0.504	0.91	0.838	0.92	0.452	1.13	0.0238	1.56	0.127	1.22	0.0506	1.25	0.233	1.17
USP6NL	0.692	1	0.0608	0.91	0.0807	0.97	0.392	0.84	0.481	1.05	0.0803	1.1	0.226	0.73	0.234	1.22	0.00132	1.8	0.000348	1.27	0.000246	1.51
UTP23	0.107	1.15	0.783	0.82	0.475	0.96	0.56	1.02	0.687	0.98	0.456	0.97	0.829	0.98	0.812	0.91	0.0259	1.89	0.215	1.14	0.237	1.15
VANGL2	0.0213	1.28	0.0239	0.52	0.0815	0.81	0.058	0.69	0.424	0.9	1	0.94	0.484	1.12	0.0085	1.67	0.117	1.28	0.0194	1.3	0.337	1.13
VDAC3	0.0445	1.16	0.753	0.81	0.776	0.96	0.994	0.9	0.612	0.95	0.394	1.06	0.724	0.94	0.847	1.05	0.0253	1.59	0.00683	1.21	0.0349	1.31
VHLL	0.0389	1.25	0.091	0.54	0.0801	0.81	0.0441	0.67	0.382	0.89	0.829	0.97	0.486	1.12	0.053	1.38	0.0383	1.36	0.0349	1.27	0.247	1.22
VPS13B	0.244	1.11	0.754	0.69	0.365	0.98	0.341	1.12	0.387	0.92	0.973	0.93	0.866	1.06	0.741	0.93	0.112	1.45	0.24	1.14	0.17	1.16
VPS28	0.0869	1.13	0.2	0.91	0.209	1.01	0.3	1.14	0.288	0.93	0.0236	1.13	0.759	1.11	0.788	0.9	0.0277	1.66	0.123	1.13	0.325	1.14
VPS45	0.00614	1.34	0.333	0.6	0.254	0.85	0.103	0.72	0.0955	0.82	0.665	1	0.947	1	0.0707	1.38	0.00287	1.96	0.00281	1.37	0.255	1.2
VPS72	0.00689	1.35	0.266	0.57	0.222	0.83	0.046	0.67	0.195	0.86	0.597	1	0.765	1.02	0.0336	1.59	0.00861	1.81	0.00159	1.42	0.255	1.19
VSIG8	0.0309	1.26	0.0463	0.53	0.128	0.83	0.0998	0.71	0.507	0.92	0.751	0.98	0.366	1.16	0.00421	1.73	0.21	1.16	0.0342	1.27	0.411	1.11
VSTM2B	0.9	0.97	0.494	0.69	0.364	0.87	0.436	0.72	0.383	1.13	0.611	0.9	0.47	0.99	0.876	1.04	0.0308	1.22	0.0989	1.13	0.309	1.08
WDR26	0.0323	1.24	0.147	0.67	0.752	0.92	0.478	0.95	0.321	0.83	0.632	0.89	0.343	1.05	0.753	1.05	0.572	0.7	0.326	1.1	0.55	1.06
WDR37	0.713	0.93	0.00977	1.03	0.0167	1.04	0.2	1	0.434	1.05	0.0133	1.16	0.207	0.73	0.0517	1.36	0.00793	1.48	0.000395	1.28	0.000688	1.44
WDR64	0.00107	1.38	0.42	0.74	0.953	0.93	0.345	0.9	0.087	0.77	0.886	0.92	0.28	1.17	0.254	1.18	0.713	0.77	0.142	1.15	0.588	1.04
WDYHV1	0.205	1.11	0.834	0.8	0.526	0.93	0.646	0.96	0.993	1.04	0.608	0.95	0.774	1.06	0.899	0.94	0.108	1.44	0.089	1.2	0.18	1.19
WISP1	0.0711	1.14	0.226	0.87	0.217	1	0.433	1.07	0.324	0.93	0.0987	1.07	0.352	1.2	0.537	0.84	0.0791	1.51	0.135	1.15	0.13	1.24
WNK1	0.0771	1.13	0.929	0.79	0.668	0.88	0.0745	0.6	0.478	0.92	0.589	0.93	0.0609	0.73	0.767	1.07	0.702	0.95	0.00434	1.24	3.18e-05	1.55
WNT3A	0.0308	1.23	0.155	0.67	0.806	0.92	0.374	0.94	0.0634	0.77	0.697	0.99	0.281	1.07	0.443	1.15	0.523	0.66	0.183	1.14	0.756	1.01
WNT9A	0.0146	1.28	0.215	0.68	0.978	0.93	0.468	0.95	0.0721	0.77	0.57	1	0.335	1.04	0.591	1.12	0.669	0.68	0.179	1.14	0.581	1.04
YWHAZ	0.167	1.13	0.837	0.85	0.24	1	0.298	1.14	0.367	0.91	0.811	0.95	0.952	1.01	0.97	1	0.142	1.45	0.273	1.12	0.288	1.11
YY1AP1	0.0165	1.32	0.128	0.54	0.117	0.82	0.0433	0.66	0.241	0.86	0.598	1.02	0.555	1.1	0.0907	1.33	0.0405	1.33	0.018	1.31	0.187	1.24
ZBTB18	0.00036	1.44	0.518	0.75	0.906	0.94	0.349	0.89	0.0479	0.75	0.901	0.95	0.324	1.15	0.361	1.14	0.679	0.75	0.0922	1.17	0.497	1.05
ZBTB7B	0.0369	1.26	0.033	0.51	0.0466	0.79	0.0112	0.63	0.235	0.85	0.99	0.94	0.312	1.17	0.0425	1.5	0.0544	1.3	0.0257	1.3	0.139	1.27
ZC3H3	0.0317	1.17	0.293	0.88	0.248	1	0.552	1.09	0.144	0.89	0.0422	1.11	0.497	1.16	0.857	0.98	0.0477	1.59	0.0866	1.15	0.371	1.13
ZFAT	0.0711	1.14	0.226	0.87	0.217	1	0.433	1.07	0.324	0.93	0.0987	1.07	0.352	1.2	0.537	0.84	0.0791	1.51	0.135	1.15	0.13	1.24
ZFP41	0.0578	1.14	0.338	0.86	0.286	0.99	0.575	1.07	0.203	0.9	0.0543	1.1	0.531	1.15	0.801	0.98	0.0718	1.54	0.12	1.14	0.271	1.16
ZFPM2	0.153	1.13	0.652	0.76	0.641	0.94	0.832	0.99	0.323	0.92	0.979	0.91	0.971	1.02	0.793	0.95	0.164	1.5	0.0968	1.19	0.274	1.11
ZHX1	0.139	1.13	0.659	0.83	0.362	0.96	0.639	0.98	0.843	1.02	0.489	0.97	0.792	1.06	0.653	0.86	0.0707	1.5	0.147	1.17	0.17	1.2
ZHX2	0.077	1.17	0.798	0.83	0.396	0.96	0.59	1.01	0.734	1	0.498	0.98	0.871	1.05	0.558	0.86	0.0679	1.53	0.226	1.14	0.137	1.22
ZMAT4	0.0947	1.13	0.76	0.8	0.836	0.95	0.762	0.92	0.659	0.94	0.614	1.03	0.593	0.92	0.935	1.02	0.074	1.44	0.0054	1.2	0.0523	1.29
ZMYND11	0.713	0.93	0.00977	1.03	0.0167	1.04	0.2	1	0.434	1.05	0.0133	1.16	0.207	0.73	0.0517	1.36	0.00793	1.48	0.000395	1.28	0.000688	1.44
ZNF124	0.00494	1.31	0.345	0.74	0.84	0.94	0.193	0.86	0.107	0.79	0.631	0.89	0.359	1.14	0.378	1.15	0.956	0.8	0.278	1.11	0.602	1.04
ZNF16	0.0869	1.13	0.2	0.91	0.209	1.01	0.3	1.14	0.288	0.93	0.0236	1.13	0.759	1.11	0.788	0.9	0.0277	1.66	0.123	1.13	0.325	1.14
ZNF250	0.0869	1.13	0.2	0.91	0.209	1.01	0.3	1.14	0.288	0.93	0.0236	1.13	0.759	1.11	0.788	0.9	0.0277	1.66	0.123	1.13	0.325	1.14
ZNF251	0.0869	1.13	0.2	0.91	0.209	1.01	0.3	1.14	0.288	0.93	0.0236	1.13	0.759	1.11	0.788	0.9	0.0277	1.66	0.123	1.13	0.325	1.14
ZNF252P	0.0869	1.13	0.2	0.91	0.209	1.01	0.3	1.14	0.288	0.93	0.0236	1.13	0.759	1.11	0.788	0.9	0.0277	1.66	0.123	1.13	0.325	1.14
ZNF34	0.0869	1.13	0.2	0.91	0.209	1.01	0.3	1.14	0.288	0.93	0.0236	1.13	0.759	1.11	0.788	0.9	0.0277	1.66	0.123	1.13	0.325	1.14
ZNF496	0.00428	1.32	0.444	0.74	0.985	0.94	0.339	0.89	0.0731	0.77	0.904	0.92	0.26	1.17	0.29	1.17	0.995	0.81	0.208	1.13	0.534	1.05
ZNF517	0.0869	1.13	0.2	0.91	0.209	1.01	0.3	1.14	0.288	0.93	0.0236	1.13	0.759	1.11	0.788	0.9	0.0277	1.66	0.123	1.13	0.325	1.14
ZNF572	0.139	1.13	0.659	0.83	0.362	0.96	0.639	0.98	0.843	1.02	0.489	0.97	0.792	1.06	0.653	0.86	0.0707	1.5	0.147	1.17	0.17	1.2
ZNF623	0.042	1.16	0.203	0.91	0.248	1.01	0.423	1.12	0.166	0.9	0.0252	1.13	0.586	1.14	0.921	0.91	0.031	1.64	0.138	1.13	0.444	1.11
ZNF669	0.00494	1.31	0.345	0.74	0.84	0.94	0.193	0.86	0.107	0.79	0.631	0.89	0.359	1.14	0.378	1.15	0.956	0.8	0.278	1.11	0.602	1.04
ZNF670	0.0026	1.33	0.229	0.72	0.685	0.92	0.131	0.84	0.086	0.78	0.47	0.87	0.271	1.17	0.327	1.16	0.809	0.78	0.182	1.13	0.54	1.04
ZNF672	0.00195	1.35	0.249	0.72	0.747	0.92	0.195	0.86	0.0382	0.75	0.554	0.88	0.275	1.16	0.167	1.22	0.995	0.81	0.14	1.15	0.438	1.07
ZNF678	0.0146	1.28	0.215	0.68	0.978	0.93	0.468	0.95	0.0721	0.77	0.57	1	0.335	1.04	0.591	1.12	0.669	0.68	0.179	1.14	0.581	1.04
ZNF687	0.00689	1.35	0.266	0.57	0.222	0.83	0.046	0.67	0.195	0.86	0.597	1	0.765	1.02	0.0336	1.59	0.00861	1.81	0.00159	1.42	0.255	1.19
ZNF692	0.00195	1.35	0.249	0.72	0.747	0.92	0.195	0.86	0.0382	0.75	0.554	0.88	0.275	1.16	0.167	1.22	0.995	0.81	0.14	1.15	0.438	1.07
ZNF695	0.0026	1.33	0.229	0.72	0.685	0.92	0.131	0.84	0.086	0.78	0.47	0.87	0.271	1.17	0.327	1.16	0.809	0.78	0.182	1.13	0.54	1.04
ZNF696	0.0578	1.14	0.338	0.86	0.286	0.99	0.575	1.07	0.203	0.9	0.0543	1.1	0.531	1.15	0.801	0.98	0.0718	1.54	0.12	1.14	0.271	1.16
ZNF7	0.0869	1.13	0.2	0.91	0.209	1.01	0.3	1.14	0.288	0.93	0.0236	1.13	0.759	1.11	0.788	0.9	0.0277	1.66	0.123	1.13	0.325	1.14
ZNF706	0.102	1.16	0.801	0.79	0.51	0.96	0.551	1.06	0.418	0.93	0.765	0.94	0.812	1.06	0.745	0.95	0.283	1.35	0.154	1.16	0.203	1.14
ZNF707	0.042	1.16	0.203	0.91	0.248	1.01	0.423	1.12	0.166	0.9	0.0252	1.13	0.586	1.14	0.921	0.91	0.031	1.64	0.138	1.13	0.444	1.11
ZP4	0.00379	1.33	0.407	0.71	0.834	0.92	0.311	0.83	0.143	0.79	1	0.93	0.492	0.99	0.461	1.13	0.92	0.81	0.458	1.09	0.408	1.07

## Sheet: Hoja4
	Basophils	Basophils	B-cells	B-cells	CD4+ memory T-cells	CD4+ memory T-cells	CD8+ T-cells	CD8+ T-cells	Eosinophils	Eosinophils	Macrophages	Macrophages	Mesenchymal stem cells	Mesenchymal stem cells	Natural killer T-cells	Natural killer T-cells	Regulatory T-cells	Regulatory T-cells	Type 1 T-helper cells	Type 1 T-helper cells	Type 2 T-helper cells	Type 2 T-helper cells
	-log10(p-value)	log2(FC)	-log10(p-value)	log2(FC)	-log10(p-value)	log2(FC)	-log10(p-value)	log2(FC)	-log10(p-value)	log2(FC)	-log10(p-value)	log2(FC)	-log10(p-value)	log2(FC)	-log10(p-value)	log2(FC)	-log10(p-value)	log2(FC)	-log10(p-value)	log2(FC)	-log10(p-value)	log2(FC)
ETV6	1.1891	0.189034	0.140261	-0.434403	0.0491485	-0.136062	0.632644	-0.494109	0.860121	-0.234465	0.966576	-0.268817	0.260428	-0.268817	0.0584886	0.0703893	0.0604807	-0.120294	1.85078	0.275007	6.36957	0.790772
ADIPOR2	1.00043	0.163499	0.08302	-0.340075	0.0846002	-0.200913	1.44855	-0.836501	0.197226	-0.0439433	0.320572	-0.152003	0.876148	-0.395929	0.0655015	0.0703893	0.137869	-0.136062	2.35164	0.31034	4.63078	0.659925
ERC1	1.00043	0.163499	0.08302	-0.340075	0.0846002	-0.200913	1.44855	-0.836501	0.197226	-0.0439433	0.320572	-0.152003	0.876148	-0.395929	0.0655015	0.0703893	0.137869	-0.136062	2.35164	0.31034	4.63078	0.659925
B4GALNT3	1.266	0.189034	0.0357404	-0.321928	0.139662	-0.184425	1.23433	-0.761213	0.417937	-0.136062	0.360514	-0.152003	1.0804	-0.434403	0.0700704	0.0840643	0.0629839	-0.136062	2.1986	0.298658	4.62709	0.650765
CCDC77	1.266	0.189034	0.0357404	-0.321928	0.139662	-0.184425	1.23433	-0.761213	0.417937	-0.136062	0.360514	-0.152003	1.0804	-0.434403	0.0700704	0.0840643	0.0629839	-0.136062	2.1986	0.298658	4.62709	0.650765
FAM138D	1.266	0.189034	0.0357404	-0.321928	0.139662	-0.184425	1.23433	-0.761213	0.417937	-0.136062	0.360514	-0.152003	1.0804	-0.434403	0.0700704	0.0840643	0.0629839	-0.136062	2.1986	0.298658	4.62709	0.650765
IQSEC3	1.266	0.189034	0.0357404	-0.321928	0.139662	-0.184425	1.23433	-0.761213	0.417937	-0.136062	0.360514	-0.152003	1.0804	-0.434403	0.0700704	0.0840643	0.0629839	-0.136062	2.1986	0.298658	4.62709	0.650765
KDM5A	1.266	0.189034	0.0357404	-0.321928	0.139662	-0.184425	1.23433	-0.761213	0.417937	-0.136062	0.360514	-0.152003	1.0804	-0.434403	0.0700704	0.0840643	0.0629839	-0.136062	2.1986	0.298658	4.62709	0.650765
NINJ2	1.266	0.189034	0.0357404	-0.321928	0.139662	-0.184425	1.23433	-0.761213	0.417937	-0.136062	0.360514	-0.152003	1.0804	-0.434403	0.0700704	0.0840643	0.0629839	-0.136062	2.1986	0.298658	4.62709	0.650765
SLC6A12	1.266	0.189034	0.0357404	-0.321928	0.139662	-0.184425	1.23433	-0.761213	0.417937	-0.136062	0.360514	-0.152003	1.0804	-0.434403	0.0700704	0.0840643	0.0629839	-0.136062	2.1986	0.298658	4.62709	0.650765
SLC6A13	1.266	0.189034	0.0357404	-0.321928	0.139662	-0.184425	1.23433	-0.761213	0.417937	-0.136062	0.360514	-0.152003	1.0804	-0.434403	0.0700704	0.0840643	0.0629839	-0.136062	2.1986	0.298658	4.62709	0.650765
CACNA1C	0.931814	0.15056	0.16813	-0.286304	0.226945	-0.168123	1.48017	-0.810966	0.303644	-0.0740006	0.124939	-0.104697	0.673664	-0.358454	0.00348833	0.0143553	0.111821	-0.120294	2.23284	0.298658	4.55129	0.641546
DCP1B	0.931814	0.15056	0.16813	-0.286304	0.226945	-0.168123	1.48017	-0.810966	0.303644	-0.0740006	0.124939	-0.104697	0.673664	-0.358454	0.00348833	0.0143553	0.111821	-0.120294	2.23284	0.298658	4.55129	0.641546
LINC00940	0.931814	0.15056	0.16813	-0.286304	0.226945	-0.168123	1.48017	-0.810966	0.303644	-0.0740006	0.124939	-0.104697	0.673664	-0.358454	0.00348833	0.0143553	0.111821	-0.120294	2.23284	0.298658	4.55129	0.641546
RAD52	1.11295	0.176323	0.0319843	-0.340075	0.175224	-0.184425	1.12784	-0.736966	0.320572	-0.120294	0.229885	-0.104697	1.21538	-0.454032	0.115205	0.0976108	0.153663	-0.0740006	2.36251	0.31034	4.49757	0.632268
WNK1	1.11295	0.176323	0.0319843	-0.340075	0.175224	-0.184425	1.12784	-0.736966	0.320572	-0.120294	0.229885	-0.104697	1.21538	-0.454032	0.115205	0.0976108	0.153663	-0.0740006	2.36251	0.31034	4.49757	0.632268
DYRK4	0.649752	0.111031	0.357535	-0.184425	0.441291	-0.120294	0.737549	-0.643856	0.288193	-0.0439433	0.0136762	-0.0588937	1.05849	-0.415037	0.0443122	0.0285692	0.177832	-0.0291463	2.14267	0.298658	4.29499	0.613532
CACNA2D4	1.11295	0.176323	0.154282	-0.304006	0.176526	-0.184425	1.37161	-0.785875	0.29243	-0.0740006	0.239578	-0.136062	0.838632	-0.37707	0.0254883	0.0143553	0.167491	-0.104697	2.18842	0.298658	4.27819	0.62293
LRTM2	1.11295	0.176323	0.154282	-0.304006	0.176526	-0.184425	1.37161	-0.785875	0.29243	-0.0740006	0.239578	-0.136062	0.838632	-0.37707	0.0254883	0.0143553	0.167491	-0.104697	2.18842	0.298658	4.27819	0.62293
AKAP3	0.818156	0.137504	0.254925	-0.217591	0.307153	-0.136062	0.879426	-0.666576	0.36251	-0.0740006	0.0132283	-0.0588937	0.946922	-0.395929	0.0118872	0.0426443	0.104577	-0.0588937	2.08725	0.286881	4.05799	0.594549
C12ORF4	0.818156	0.137504	0.254925	-0.217591	0.307153	-0.136062	0.879426	-0.666576	0.36251	-0.0740006	0.0132283	-0.0588937	0.946922	-0.395929	0.0118872	0.0426443	0.104577	-0.0588937	2.08725	0.286881	4.05799	0.594549
RAD51AP1	0.818156	0.137504	0.254925	-0.217591	0.307153	-0.136062	0.879426	-0.666576	0.36251	-0.0740006	0.0132283	-0.0588937	0.946922	-0.395929	0.0118872	0.0426443	0.104577	-0.0588937	2.08725	0.286881	4.05799	0.594549
CAMK1D	0.156145	0	1.03763	-0.168123	0.939302	-0.0588937	0.302771	-0.286304	0.326979	0.0703893	0.910095	0.111031	0.614394	-0.454032	0.628932	0.286881	2.64397	0.815575	3.62342	0.356144	3.93554	0.632268
CCDC3	0.155523	0	1.17522	-0.120294	1.11691	-0.0439433	0.438899	-0.234465	0.229148	0.0426443	0.982967	0.111031	0.777284	-0.473931	0.525784	0.263034	2.65561	0.807355	3.32698	0.344828	3.65365	0.604071
CDC123	0.159894	0	1.2161	-0.136062	1.09313	-0.0439433	0.406714	-0.251539	0.317855	0.0703893	1.09528	0.137504	0.645892	-0.454032	0.630784	0.286881	2.87943	0.847997	3.45842	0.344828	3.60906	0.594549
CELF2	0.159894	0	1.2161	-0.136062	1.09313	-0.0439433	0.406714	-0.251539	0.317855	0.0703893	1.09528	0.137504	0.645892	-0.454032	0.630784	0.286881	2.87943	0.847997	3.45842	0.344828	3.60906	0.594549
DHTKD1	0.159894	0	1.2161	-0.136062	1.09313	-0.0439433	0.406714	-0.251539	0.317855	0.0703893	1.09528	0.137504	0.645892	-0.454032	0.630784	0.286881	2.87943	0.847997	3.45842	0.344828	3.60906	0.594549
ECHDC3	0.159894	0	1.2161	-0.136062	1.09313	-0.0439433	0.406714	-0.251539	0.317855	0.0703893	1.09528	0.137504	0.645892	-0.454032	0.630784	0.286881	2.87943	0.847997	3.45842	0.344828	3.60906	0.594549
MIR4480	0.159894	0	1.2161	-0.136062	1.09313	-0.0439433	0.406714	-0.251539	0.317855	0.0703893	1.09528	0.137504	0.645892	-0.454032	0.630784	0.286881	2.87943	0.847997	3.45842	0.344828	3.60906	0.594549
NUDT5	0.159894	0	1.2161	-0.136062	1.09313	-0.0439433	0.406714	-0.251539	0.317855	0.0703893	1.09528	0.137504	0.645892	-0.454032	0.630784	0.286881	2.87943	0.847997	3.45842	0.344828	3.60906	0.594549
PROSER2	0.159894	0	1.2161	-0.136062	1.09313	-0.0439433	0.406714	-0.251539	0.317855	0.0703893	1.09528	0.137504	0.645892	-0.454032	0.630784	0.286881	2.87943	0.847997	3.45842	0.344828	3.60906	0.594549
SEC61A2	0.159894	0	1.2161	-0.136062	1.09313	-0.0439433	0.406714	-0.251539	0.317855	0.0703893	1.09528	0.137504	0.645892	-0.454032	0.630784	0.286881	2.87943	0.847997	3.45842	0.344828	3.60906	0.594549
UPF2	0.159894	0	1.2161	-0.136062	1.09313	-0.0439433	0.406714	-0.251539	0.317855	0.0703893	1.09528	0.137504	0.645892	-0.454032	0.630784	0.286881	2.87943	0.847997	3.45842	0.344828	3.60906	0.594549
USP6NL	0.159894	0	1.2161	-0.136062	1.09313	-0.0439433	0.406714	-0.251539	0.317855	0.0703893	1.09528	0.137504	0.645892	-0.454032	0.630784	0.286881	2.87943	0.847997	3.45842	0.344828	3.60906	0.594549
KLF6	0.219683	-0.104697	1.73993	-0.0144996	2.10073	0.0840643	1	0.0565835	0.30103	0.0426443	1.70333	0.201634	1.14388	-0.535332	0.90309	0.367371	2.64782	0.678072	3.50446	0.367371	3.56067	0.584963
NET1	0.154902	0	1.63639	-0.0439433	1.42366	0.0285692	0.562249	-0.0439433	0.189096	0.0285692	1.81531	0.226509	0.920819	-0.514573	0.667562	0.321928	2.65758	0.863938	4.14874	0.400538	3.41229	0.575312
TUBAL3	0.154902	0	1.63639	-0.0439433	1.42366	0.0285692	0.562249	-0.0439433	0.189096	0.0285692	1.81531	0.226509	0.920819	-0.514573	0.667562	0.321928	2.65758	0.863938	4.14874	0.400538	3.41229	0.575312
UCN3	0.154902	0	1.63639	-0.0439433	1.42366	0.0285692	0.562249	-0.0439433	0.189096	0.0285692	1.81531	0.226509	0.920819	-0.514573	0.667562	0.321928	2.65758	0.863938	4.14874	0.400538	3.41229	0.575312
PFKP	0.0731433	-0.0740006	2.14752	0.0285692	1.88941	0.0703893	0.809668	0.0426443	0.308035	0.0426443	2.10902	0.238787	0.856985	-0.494109	0.90309	0.378512	2.81531	0.678072	3.61083	0.367371	3.37986	0.565597
PITRM1	0.0731433	-0.0740006	2.14752	0.0285692	1.88941	0.0703893	0.809668	0.0426443	0.308035	0.0426443	2.10902	0.238787	0.856985	-0.494109	0.90309	0.378512	2.81531	0.678072	3.61083	0.367371	3.37986	0.565597
OPTN	0.122629	0	1.02	-0.152003	1.04915	-0.0439433	0.414539	-0.217591	0.145694	0.0285692	0.850781	0.0976108	0.61261	-0.454032	0.492144	0.263034	2.36351	0.748461	3.66959	0.356144	3.34104	0.565597
LINC00709	0.221849	0.0143553	1.39362	-0.104697	1.18177	-0.0291463	0.432974	-0.234465	0.303644	0.0703893	1.26201	0.15056	0.735182	-0.473931	0.69897	0.31034	2.81816	0.847997	3.48545	0.344828	3.31069	0.565597
LINC00710	0.221849	0.0143553	1.39362	-0.104697	1.18177	-0.0291463	0.432974	-0.234465	0.303644	0.0703893	1.26201	0.15056	0.735182	-0.473931	0.69897	0.31034	2.81816	0.847997	3.48545	0.344828	3.31069	0.565597
SFTA1P	0.221849	0.0143553	1.39362	-0.104697	1.18177	-0.0291463	0.432974	-0.234465	0.303644	0.0703893	1.26201	0.15056	0.735182	-0.473931	0.69897	0.31034	2.81816	0.847997	3.48545	0.344828	3.31069	0.565597
LINC00702	0.0118872	-0.0439433	1.50724	-0.0439433	1.6517	0.0565835	0.636388	-0.0144996	0.330683	0.0426443	1.36754	0.163499	0.943095	-0.514573	1.03292	0.400538	2.32514	0.604071	3.6216	0.378512	3.28651	0.565597
AKR1C1	0.0241089	-0.0439433	1.27409	-0.0740006	1.41117	0.0285692	0.511449	-0.0439433	0.249492	0.0143553	1.42136	0.163499	0.832683	-0.494109	0.950782	0.378512	2.11407	0.575312	4.01909	0.400538	3.27491	0.565597
AKR1C2	0.0241089	-0.0439433	1.27409	-0.0740006	1.41117	0.0285692	0.511449	-0.0439433	0.249492	0.0143553	1.42136	0.163499	0.832683	-0.494109	0.950782	0.378512	2.11407	0.575312	4.01909	0.400538	3.27491	0.565597
AKR1C3	0.0241089	-0.0439433	1.27409	-0.0740006	1.41117	0.0285692	0.511449	-0.0439433	0.249492	0.0143553	1.42136	0.163499	0.832683	-0.494109	0.950782	0.378512	2.11407	0.575312	4.01909	0.400538	3.27491	0.565597
AKR1E2	0.0241089	-0.0439433	1.27409	-0.0740006	1.41117	0.0285692	0.511449	-0.0439433	0.249492	0.0143553	1.42136	0.163499	0.832683	-0.494109	0.950782	0.378512	2.11407	0.575312	4.01909	0.400538	3.27491	0.565597
LINC00703	0.0241089	-0.0439433	1.27409	-0.0740006	1.41117	0.0285692	0.511449	-0.0439433	0.249492	0.0143553	1.42136	0.163499	0.832683	-0.494109	0.950782	0.378512	2.11407	0.575312	4.01909	0.400538	3.27491	0.565597
LINC00704	0.0241089	-0.0439433	1.27409	-0.0740006	1.41117	0.0285692	0.511449	-0.0439433	0.249492	0.0143553	1.42136	0.163499	0.832683	-0.494109	0.950782	0.378512	2.11407	0.575312	4.01909	0.400538	3.27491	0.565597
LINC00705	0.0241089	-0.0439433	1.27409	-0.0740006	1.41117	0.0285692	0.511449	-0.0439433	0.249492	0.0143553	1.42136	0.163499	0.832683	-0.494109	0.950782	0.378512	2.11407	0.575312	4.01909	0.400538	3.27491	0.565597
ASB13	0.262013	0.0285692	1.67162	-0.0291463	1.37059	0.0285692	0.493495	-0.0439433	0.172631	0.0285692	1.77469	0.226509	0.742321	-0.473931	0.537602	0.286881	2.32057	0.765535	4.11014	0.400538	3.21968	0.555816
CALML3	0.262013	0.0285692	1.67162	-0.0291463	1.37059	0.0285692	0.493495	-0.0439433	0.172631	0.0285692	1.77469	0.226509	0.742321	-0.473931	0.537602	0.286881	2.32057	0.765535	4.11014	0.400538	3.21968	0.555816
CALML5	0.262013	0.0285692	1.67162	-0.0291463	1.37059	0.0285692	0.493495	-0.0439433	0.172631	0.0285692	1.77469	0.226509	0.742321	-0.473931	0.537602	0.286881	2.32057	0.765535	4.11014	0.400538	3.21968	0.555816
AKR1C4	0.0540393	-0.0291463	1.47108	-0.0588937	1.25571	0.0285692	0.551294	-0.0291463	0.303644	0.0703893	1.53611	0.176323	0.841638	-0.494109	0.823909	0.356144	2.70115	0.879706	3.81248	0.389567	3.21112	0.555816
AKR1CL1	0.0540393	-0.0291463	1.47108	-0.0588937	1.25571	0.0285692	0.551294	-0.0291463	0.303644	0.0703893	1.53611	0.176323	0.841638	-0.494109	0.823909	0.356144	2.70115	0.879706	3.81248	0.389567	3.21112	0.555816
ADARB2	0.14691	-0.104697	2.01011	0.0426443	1.77728	0.0565835	0.69897	0	0.36251	0.0703893	1.87615	0.214125	0.68403	-0.454032	1.28651	0.443607	2.10073	0.565597	3.4034	0.356144	3.16241	0.526069
DIP2C	0.14691	-0.104697	2.01011	0.0426443	1.77728	0.0565835	0.69897	0	0.36251	0.0703893	1.87615	0.214125	0.68403	-0.454032	1.28651	0.443607	2.10073	0.565597	3.4034	0.356144	3.16241	0.526069
GTPBP4	0.14691	-0.104697	2.01011	0.0426443	1.77728	0.0565835	0.69897	0	0.36251	0.0703893	1.87615	0.214125	0.68403	-0.454032	1.28651	0.443607	2.10073	0.565597	3.4034	0.356144	3.16241	0.526069
IDI1	0.14691	-0.104697	2.01011	0.0426443	1.77728	0.0565835	0.69897	0	0.36251	0.0703893	1.87615	0.214125	0.68403	-0.454032	1.28651	0.443607	2.10073	0.565597	3.4034	0.356144	3.16241	0.526069
IDI2	0.14691	-0.104697	2.01011	0.0426443	1.77728	0.0565835	0.69897	0	0.36251	0.0703893	1.87615	0.214125	0.68403	-0.454032	1.28651	0.443607	2.10073	0.565597	3.4034	0.356144	3.16241	0.526069
LARP4B	0.14691	-0.104697	2.01011	0.0426443	1.77728	0.0565835	0.69897	0	0.36251	0.0703893	1.87615	0.214125	0.68403	-0.454032	1.28651	0.443607	2.10073	0.565597	3.4034	0.356144	3.16241	0.526069
LINC00200	0.14691	-0.104697	2.01011	0.0426443	1.77728	0.0565835	0.69897	0	0.36251	0.0703893	1.87615	0.214125	0.68403	-0.454032	1.28651	0.443607	2.10073	0.565597	3.4034	0.356144	3.16241	0.526069
MIR5699	0.14691	-0.104697	2.01011	0.0426443	1.77728	0.0565835	0.69897	0	0.36251	0.0703893	1.87615	0.214125	0.68403	-0.454032	1.28651	0.443607	2.10073	0.565597	3.4034	0.356144	3.16241	0.526069
PRR26	0.14691	-0.104697	2.01011	0.0426443	1.77728	0.0565835	0.69897	0	0.36251	0.0703893	1.87615	0.214125	0.68403	-0.454032	1.28651	0.443607	2.10073	0.565597	3.4034	0.356144	3.16241	0.526069
TUBB8	0.14691	-0.104697	2.01011	0.0426443	1.77728	0.0565835	0.69897	0	0.36251	0.0703893	1.87615	0.214125	0.68403	-0.454032	1.28651	0.443607	2.10073	0.565597	3.4034	0.356144	3.16241	0.526069
WDR37	0.14691	-0.104697	2.01011	0.0426443	1.77728	0.0565835	0.69897	0	0.36251	0.0703893	1.87615	0.214125	0.68403	-0.454032	1.28651	0.443607	2.10073	0.565597	3.4034	0.356144	3.16241	0.526069
ZMYND11	0.14691	-0.104697	2.01011	0.0426443	1.77728	0.0565835	0.69897	0	0.36251	0.0703893	1.87615	0.214125	0.68403	-0.454032	1.28651	0.443607	2.10073	0.565597	3.4034	0.356144	3.16241	0.526069
LINC00700	0.173277	-0.104697	1.92812	0.0143553	1.65956	0.0565835	0.692504	0.0285692	0.273273	0.0426443	1.91364	0.226509	0.772113	-0.473931	1.08197	0.411426	2.53313	0.62293	3.59688	0.367371	3.03858	0.526069
LINC00701	0.173277	-0.104697	1.92812	0.0143553	1.65956	0.0565835	0.692504	0.0285692	0.273273	0.0426443	1.91364	0.226509	0.772113	-0.473931	1.08197	0.411426	2.53313	0.62293	3.59688	0.367371	3.03858	0.526069
ANKRD16	0.144481	0	1.50446	-0.0439433	1.20691	0.0285692	0.484126	-0.0439433	0.284833	0.0565835	1.50031	0.176323	0.67162	-0.473931	0.68403	0.31034	2.36251	0.790772	3.77728	0.378512	3.02595	0.536053
ATP5C1	0.144481	0	1.50446	-0.0439433	1.20691	0.0285692	0.484126	-0.0439433	0.284833	0.0565835	1.50031	0.176323	0.67162	-0.473931	0.68403	0.31034	2.36251	0.790772	3.77728	0.378512	3.02595	0.536053
FBXO18	0.144481	0	1.50446	-0.0439433	1.20691	0.0285692	0.484126	-0.0439433	0.284833	0.0565835	1.50031	0.176323	0.67162	-0.473931	0.68403	0.31034	2.36251	0.790772	3.77728	0.378512	3.02595	0.536053
GATA3	0.144481	0	1.50446	-0.0439433	1.20691	0.0285692	0.484126	-0.0439433	0.284833	0.0565835	1.50031	0.176323	0.67162	-0.473931	0.68403	0.31034	2.36251	0.790772	3.77728	0.378512	3.02595	0.536053
GDI2	0.144481	0	1.50446	-0.0439433	1.20691	0.0285692	0.484126	-0.0439433	0.284833	0.0565835	1.50031	0.176323	0.67162	-0.473931	0.68403	0.31034	2.36251	0.790772	3.77728	0.378512	3.02595	0.536053
IL15RA	0.144481	0	1.50446	-0.0439433	1.20691	0.0285692	0.484126	-0.0439433	0.284833	0.0565835	1.50031	0.176323	0.67162	-0.473931	0.68403	0.31034	2.36251	0.790772	3.77728	0.378512	3.02595	0.536053
IL2RA	0.144481	0	1.50446	-0.0439433	1.20691	0.0285692	0.484126	-0.0439433	0.284833	0.0565835	1.50031	0.176323	0.67162	-0.473931	0.68403	0.31034	2.36251	0.790772	3.77728	0.378512	3.02595	0.536053
ITIH2	0.144481	0	1.50446	-0.0439433	1.20691	0.0285692	0.484126	-0.0439433	0.284833	0.0565835	1.50031	0.176323	0.67162	-0.473931	0.68403	0.31034	2.36251	0.790772	3.77728	0.378512	3.02595	0.536053
ITIH5	0.144481	0	1.50446	-0.0439433	1.20691	0.0285692	0.484126	-0.0439433	0.284833	0.0565835	1.50031	0.176323	0.67162	-0.473931	0.68403	0.31034	2.36251	0.790772	3.77728	0.378512	3.02595	0.536053
KIN	0.144481	0	1.50446	-0.0439433	1.20691	0.0285692	0.484126	-0.0439433	0.284833	0.0565835	1.50031	0.176323	0.67162	-0.473931	0.68403	0.31034	2.36251	0.790772	3.77728	0.378512	3.02595	0.536053
LINC00707	0.144481	0	1.50446	-0.0439433	1.20691	0.0285692	0.484126	-0.0439433	0.284833	0.0565835	1.50031	0.176323	0.67162	-0.473931	0.68403	0.31034	2.36251	0.790772	3.77728	0.378512	3.02595	0.536053
MIR3155A	0.144481	0	1.50446	-0.0439433	1.20691	0.0285692	0.484126	-0.0439433	0.284833	0.0565835	1.50031	0.176323	0.67162	-0.473931	0.68403	0.31034	2.36251	0.790772	3.77728	0.378512	3.02595	0.536053
PFKFB3	0.144481	0	1.50446	-0.0439433	1.20691	0.0285692	0.484126	-0.0439433	0.284833	0.0565835	1.50031	0.176323	0.67162	-0.473931	0.68403	0.31034	2.36251	0.790772	3.77728	0.378512	3.02595	0.536053
PRKCQ	0.144481	0	1.50446	-0.0439433	1.20691	0.0285692	0.484126	-0.0439433	0.284833	0.0565835	1.50031	0.176323	0.67162	-0.473931	0.68403	0.31034	2.36251	0.790772	3.77728	0.378512	3.02595	0.536053
RBM17	0.144481	0	1.50446	-0.0439433	1.20691	0.0285692	0.484126	-0.0439433	0.284833	0.0565835	1.50031	0.176323	0.67162	-0.473931	0.68403	0.31034	2.36251	0.790772	3.77728	0.378512	3.02595	0.536053
SFMBT2	0.144481	0	1.50446	-0.0439433	1.20691	0.0285692	0.484126	-0.0439433	0.284833	0.0565835	1.50031	0.176323	0.67162	-0.473931	0.68403	0.31034	2.36251	0.790772	3.77728	0.378512	3.02595	0.536053
TAF3	0.144481	0	1.50446	-0.0439433	1.20691	0.0285692	0.484126	-0.0439433	0.284833	0.0565835	1.50031	0.176323	0.67162	-0.473931	0.68403	0.31034	2.36251	0.790772	3.77728	0.378512	3.02595	0.536053
FAM208B	0.172631	0.0143553	1.48945	-0.0588937	1.32698	0.0285692	0.514279	-0.0588937	0.242604	0.0426443	1.52578	0.201634	0.754487	-0.494109	0.630784	0.31034	2.10958	0.731183	3.91364	0.389567	3.01637	0.536053
LINC00708	0.079355	-0.0144996	1.09854	-0.168123	0.931814	-0.0588937	0.343902	-0.286304	0.371611	0.0840643	1.17587	0.137504	0.657577	-0.454032	0.954677	0.367371	2.36251	0.790772	3.72584	0.378512	2.87943	0.526069
ADAM2	0.958607	0.189034	0.239578	-0.168123	0.329754	0.0143553	0.186419	0.0143553	0.732828	-0.251539	0.701147	0.163499	0.371611	-0.152003	0.50307	-0.136062	1.49485	0.687061	0.872895	0.137504	2.17198	0.495695
ADAM32	1.01233	0.189034	0.216811	-0.168123	0.268411	0.0143553	0.186419	0.0143553	0.67162	-0.234465	0.879426	0.189034	0.299296	-0.136062	0.562249	-0.152003	1.53611	0.695994	0.718967	0.124328	1.95468	0.464668
GOLGA7	1.09098	0.189034	0.156767	-0.304006	0.14813	-0.0588937	0.0287242	-0.184425	0.244125	-0.104697	0.306273	0.0565835	0.249492	-0.120294	0.0218195	0.0143553	2.02826	0.713696	1.83565	0.250962	1.80134	0.443607
TACC1	0.718967	0.137504	0.218963	-0.152003	0.39794	0.0285692	0.205512	0.0426443	0.528708	-0.200913	1.21681	0.226509	0.707744	-0.251539	1.06702	-0.234465	2.28567	0.815575	0.316953	0.0703893	1.54975	0.411426
GINS4	1.04479	0.176323	0.175224	-0.286304	0.122053	-0.0588937	0.000869459	-0.152003	0.283997	-0.104697	0.36251	0.0703893	0.187755	-0.104697	0.0163737	0.0426443	1.83863	0.678072	1.80134	0.250962	1.52433	0.389567
PLEKHA2	0.832683	0.15056	0.385103	-0.104697	0.562249	0.0565835	0.279014	0.0703893	0.403403	-0.168123	1.36552	0.250962	0.917215	-0.304006	0.772113	-0.184425	2.45223	0.871844	0.531653	0.0976108	1.48945	0.400538
ADAM9	1.24489	0.214125	0.186419	-0.168123	0.204815	0.0143553	0.102923	0.0143553	0.49485	-0.200913	0.850781	0.189034	0.468521	-0.200913	0.551294	-0.136062	1.54212	0.722466	0.735182	0.124328	1.48017	0.400538
TM2D2	1.24489	0.214125	0.186419	-0.168123	0.204815	0.0143553	0.102923	0.0143553	0.49485	-0.200913	0.850781	0.189034	0.468521	-0.200913	0.551294	-0.136062	1.54212	0.722466	0.735182	0.124328	1.48017	0.400538
HPYR1	1.30103	0.201634	0.559091	-0.200913	0.649752	0	0.338187	0.111031	0.661544	-0.152003	0.920819	0.0840643	0.316053	0.214125	0.271646	-0.234465	0.910095	0.516015	0.79588	0.189034	0.954677	0.321928
CNIH3	1.31069	0.286881	0.823909	-0.599462	0.0670192	-0.120294	0.196543	-0.0588937	0.568636	-0.286304	0.0624821	-0.0892673	0.247952	0	0.371611	0.214125	0.140862	-0.473931	0.66354	0.176323	0.278189	0.0840643
SLC20A2	1.31966	0.214125	0.0721166	-0.304006	0.0560111	-0.0588937	0.00261362	-0.152003	0.244125	-0.0892673	0.38405	0.0840643	0.0560111	-0.0439433	0.0594835	0.0703893	1.54975	0.650765	2.0716	0.263034	1.30452	0.367371
DEPTOR	1.33255	0.263034	0.034328	-0.321928	0.394695	-0.0740006	0.119186	-0.0439433	0.076756	0.0285692	0.279841	-0.0439433	0.0614803	0.0703893	0.114074	-0.152003	1.15428	0.584963	0.772113	0.214125	0.906578	0.298658
DSCC1	1.33255	0.263034	0.034328	-0.321928	0.394695	-0.0740006	0.119186	-0.0439433	0.076756	0.0285692	0.279841	-0.0439433	0.0614803	0.0703893	0.114074	-0.152003	1.15428	0.584963	0.772113	0.214125	0.906578	0.298658
MRPL13	1.33255	0.263034	0.034328	-0.321928	0.394695	-0.0740006	0.119186	-0.0439433	0.076756	0.0285692	0.279841	-0.0439433	0.0614803	0.0703893	0.114074	-0.152003	1.15428	0.584963	0.772113	0.214125	0.906578	0.298658
ANK1	1.08355	0.189034	0.184422	-0.286304	0.120331	-0.0588937	0.00568285	-0.152003	0.208309	-0.0740006	0.419075	0.0840643	0.134304	-0.0740006	0.0268721	0.0285692	1.59688	0.669027	1.96257	0.263034	1.41229	0.378512
KAT6A	1.08355	0.189034	0.184422	-0.286304	0.120331	-0.0588937	0.00568285	-0.152003	0.208309	-0.0740006	0.419075	0.0840643	0.134304	-0.0740006	0.0268721	0.0285692	1.59688	0.669027	1.96257	0.263034	1.41229	0.378512
HTRA4	0.847712	0.15056	0.279014	-0.120294	0.442493	0.0426443	0.279014	0.0703893	0.436519	-0.168123	1.098	0.214125	0.590067	-0.234465	0.493495	-0.104697	1.94692	0.790772	0.688246	0.124328	1.40894	0.389567
AGPAT6	1.2668	0.214125	0.19382	-0.268817	0.151195	-0.0439433	0.0218195	-0.120294	0.322393	-0.120294	0.363512	0.0840643	0.236572	-0.120294	0.00130484	0.0426443	1.78781	0.695994	2.10846	0.275007	1.39903	0.378512
MIR486	1.2668	0.214125	0.19382	-0.268817	0.151195	-0.0439433	0.0218195	-0.120294	0.322393	-0.120294	0.363512	0.0840643	0.236572	-0.120294	0.00130484	0.0426443	1.78781	0.695994	2.10846	0.275007	1.39903	0.378512
NAALADL2	0.240332	0.0143553	0.69897	-0.888969	0.716699	-0.358454	1.23807	-0.836501	0.226214	-0.168123	0.0510982	0.0143553	0.787812	-0.234465	0.00612309	0.0565835	0.0268721	-0.104697	1.66154	0.214125	1.39686	0.31034
TNFSF10	0.352617	0.0285692	0.823909	-0.971431	0.696804	-0.358454	1.56543	-0.915936	0.164309	-0.0740006	0.0835461	0.0703893	0.69897	-0.217591	0.355561	0.214125	0.263603	-0.0439433	1.83268	0.250962	1.39254	0.298658
TMEM75	0.74958	0.163499	0.0315171	-0.577767	0.527244	-0.0588937	0.247952	0.0285692	0.283997	-0.104697	0.271646	-0.0588937	0.102923	0.111031	0.415669	-0.37707	0.767004	0.485427	1.47496	0.321928	1.32239	0.432959
CCAT1	0.545155	0.124328	0.103474	-0.340075	0.543634	-0.0740006	0.213249	-0.0740006	0.0589858	0.0285692	0.233587	-0.0740006	0.178486	0.124328	0.142065	-0.217591	0.79588	0.475085	1.29243	0.298658	1.32239	0.443607
NLGN1	0.239578	0.0143553	0.686133	-0.888969	0.563837	-0.340075	1.20831	-0.862496	0.179799	-0.0588937	0.0835461	0	1.00966	-0.286304	0.0824945	0.0840643	0.076756	-0.136062	1.84466	0.238787	1.3098	0.286881
MTBP	1.33255	0.263034	0.034328	-0.321928	0.394695	-0.0740006	0.119186	-0.0439433	0.076756	0.0285692	0.279841	-0.0439433	0.0614803	0.0703893	0.114074	-0.152003	1.15428	0.584963	0.772113	0.214125	0.906578	0.298658
CASC8	0.402305	0.0840643	0.00966115	-0.395929	0.364516	-0.104697	0.209012	-0.104697	0.0109954	0.0565835	0.144481	-0.120294	0.191114	0.124328	0.00833099	-0.0892673	0.632644	0.411426	1.57512	0.344828	1.29757	0.443607
PVT1	0.590067	0.137504	0.0545314	-0.621488	0.352617	-0.0892673	0.243364	0	0.189096	-0.0740006	0.179799	-0.0892673	0.112946	0.111031	0.235077	-0.251539	0.609065	0.422233	1.77469	0.356144	1.29671	0.422233
ZMAT4	1.02365	0.176323	0.119186	-0.321928	0.0777937	-0.0740006	0.118045	-0.120294	0.181115	-0.0892673	0.211832	0.0426443	0.226945	-0.120294	0.0291884	0.0285692	1.13077	0.526069	2.26761	0.263034	1.2815	0.367371
POU5F1B	0.785156	0.176323	0.188425	-0.286304	0.675718	-0.0439433	0.226945	-0.0439433	0.197226	-0.0588937	0.323306	-0.0439433	0.137272	0.111031	0.2652	-0.268817	0.767004	0.485427	1.39903	0.298658	1.22185	0.422233
LINC00977	0.549751	0.0976108	0.408935	-0.168123	0.725842	0	0.595166	0.176323	0.288193	-0.0740006	0.283997	-0.0892673	0.0670192	0.0143553	0.419075	-0.358454	0.774691	0.495695	0.954677	0.238787	1.18442	0.400538
NCALD	0.774691	0.176323	0.130768	-0.37707	0.313364	-0.0740006	0.195861	0	0.341035	-0.0892673	0.0958256	-0.104697	0.0974532	0.0703893	0.233587	-0.152003	0.759451	0.505891	1	0.250962	1.17849	0.333424
COL14A1	1.12378	0.226509	0.0352691	-0.358454	0.366532	-0.0892673	0.0746879	-0.0892673	0.00174066	0.0565835	0.196543	-0.0740006	0.134896	0.111031	0.12436	-0.168123	0.970616	0.536053	1.00524	0.250962	1.16941	0.378512
MECOM	0.402305	0.0426443	0.966576	-0.943416	0.596879	-0.340075	1.85699	-0.915936	0.251037	-0.136062	0.0710923	0.0143553	0.632644	-0.184425	0.0777937	0.0840643	0.274088	-0.0439433	1.51004	0.214125	1.16622	0.263034
SNTB1	1.33255	0.263034	0.034328	-0.321928	0.394695	-0.0740006	0.119186	-0.0439433	0.076756	0.0285692	0.279841	-0.0439433	0.0614803	0.0703893	0.114074	-0.152003	1.15428	0.584963	0.772113	0.214125	0.906578	0.298658
ALDH9A1	1.33536	0.298658	1.011	-0.810966	0.966576	-0.268817	1.06803	-0.494109	0.785156	-0.251539	0.0467237	-0.0892673	0.244125	0.137504	1.8041	0.659925	1.14935	0.536053	0.974694	0.263034	0.484126	0.189034
LRRC52	1.33536	0.298658	1.011	-0.810966	0.966576	-0.268817	1.06803	-0.494109	0.785156	-0.251539	0.0467237	-0.0892673	0.244125	0.137504	1.8041	0.659925	1.14935	0.536053	0.974694	0.263034	0.484126	0.189034
MGST3	1.33536	0.298658	1.011	-0.810966	0.966576	-0.268817	1.06803	-0.494109	0.785156	-0.251539	0.0467237	-0.0892673	0.244125	0.137504	1.8041	0.659925	1.14935	0.536053	0.974694	0.263034	0.484126	0.189034
RXRG	1.33536	0.298658	1.011	-0.810966	0.966576	-0.268817	1.06803	-0.494109	0.785156	-0.251539	0.0467237	-0.0892673	0.244125	0.137504	1.8041	0.659925	1.14935	0.536053	0.974694	0.263034	0.484126	0.189034
TMCO1	1.33536	0.298658	1.011	-0.810966	0.966576	-0.268817	1.06803	-0.494109	0.785156	-0.251539	0.0467237	-0.0892673	0.244125	0.137504	1.8041	0.659925	1.14935	0.536053	0.974694	0.263034	0.484126	0.189034
AP3M2	1.35164	0.214125	0.123205	-0.304006	0.110138	-0.0588937	0.00261362	-0.152003	0.213249	-0.0740006	0.404504	0.0840643	0.140261	-0.0892673	0.0721166	0.0703893	1.59688	0.669027	2.16558	0.275007	1.45717	0.389567
DKK4	1.35164	0.214125	0.123205	-0.304006	0.110138	-0.0588937	0.00261362	-0.152003	0.213249	-0.0740006	0.404504	0.0840643	0.140261	-0.0892673	0.0721166	0.0703893	1.59688	0.669027	2.16558	0.275007	1.45717	0.389567
IKBKB	1.35164	0.214125	0.123205	-0.304006	0.110138	-0.0588937	0.00261362	-0.152003	0.213249	-0.0740006	0.404504	0.0840643	0.140261	-0.0892673	0.0721166	0.0703893	1.59688	0.669027	2.16558	0.275007	1.45717	0.389567
PLAT	1.35164	0.214125	0.123205	-0.304006	0.110138	-0.0588937	0.00261362	-0.152003	0.213249	-0.0740006	0.404504	0.0840643	0.140261	-0.0892673	0.0721166	0.0703893	1.59688	0.669027	2.16558	0.275007	1.45717	0.389567
POLB	1.35164	0.214125	0.123205	-0.304006	0.110138	-0.0588937	0.00261362	-0.152003	0.213249	-0.0740006	0.404504	0.0840643	0.140261	-0.0892673	0.0721166	0.0703893	1.59688	0.669027	2.16558	0.275007	1.45717	0.389567
VDAC3	1.35164	0.214125	0.123205	-0.304006	0.110138	-0.0588937	0.00261362	-0.152003	0.213249	-0.0740006	0.404504	0.0840643	0.140261	-0.0892673	0.0721166	0.0703893	1.59688	0.669027	2.16558	0.275007	1.45717	0.389567
HHIPL2	1.36151	0.275007	0.924453	-0.494109	0.0675262	-0.0892673	0.302771	0.0285692	0.90309	-0.321928	0.0846002	-0.104697	0.431798	0.0703893	0.149967	0.0565835	0.201349	-0.454032	0.365523	0.111031	0.00524306	-0.0439433
TAF1A	1.36151	0.275007	0.924453	-0.494109	0.0675262	-0.0892673	0.302771	0.0285692	0.90309	-0.321928	0.0846002	-0.104697	0.431798	0.0703893	0.149967	0.0565835	0.201349	-0.454032	0.365523	0.111031	0.00524306	-0.0439433
EFR3A	1.36351	0.214125	0.844664	-0.152003	0.809668	0.0143553	0.522879	0.189034	0.360514	-0.0740006	1.24185	0.124328	0.304518	0.214125	0.288193	-0.268817	0.935542	0.545968	0.832683	0.189034	0.742321	0.275007
HHLA1	1.36351	0.214125	0.844664	-0.152003	0.809668	0.0143553	0.522879	0.189034	0.360514	-0.0740006	1.24185	0.124328	0.304518	0.214125	0.288193	-0.268817	0.935542	0.545968	0.832683	0.189034	0.742321	0.275007
KCNQ3	1.36351	0.214125	0.844664	-0.152003	0.809668	0.0143553	0.522879	0.189034	0.360514	-0.0740006	1.24185	0.124328	0.304518	0.214125	0.288193	-0.268817	0.935542	0.545968	0.832683	0.189034	0.742321	0.275007
OC90	1.36351	0.214125	0.844664	-0.152003	0.809668	0.0143553	0.522879	0.189034	0.360514	-0.0740006	1.24185	0.124328	0.304518	0.214125	0.288193	-0.268817	0.935542	0.545968	0.832683	0.189034	0.742321	0.275007
MPZ	1.37469	0.321928	1.27246	-0.943416	1.02045	-0.321928	1.29328	-0.599462	0.164944	-0.0892673	0.10902	-0.152003	0.425969	0.201634	1.54668	0.62293	0.835647	0.238787	1.38195	0.344828	0.838632	0.286881
CCDC166	1.37675	0.214125	0.692504	-0.136062	0.605548	0.0143553	0.37366	0.163499	0.779892	-0.152003	1.5986	0.176323	0.232102	0.189034	0.0357404	-0.136062	1.50864	0.713696	0.860121	0.176323	0.352617	0.15056
EPPK1	1.37675	0.214125	0.692504	-0.136062	0.605548	0.0143553	0.37366	0.163499	0.779892	-0.152003	1.5986	0.176323	0.232102	0.189034	0.0357404	-0.136062	1.50864	0.713696	0.860121	0.176323	0.352617	0.15056
FAM83H	1.37675	0.214125	0.692504	-0.136062	0.605548	0.0143553	0.37366	0.163499	0.779892	-0.152003	1.5986	0.176323	0.232102	0.189034	0.0357404	-0.136062	1.50864	0.713696	0.860121	0.176323	0.352617	0.15056
MAPK15	1.37675	0.214125	0.692504	-0.136062	0.605548	0.0143553	0.37366	0.163499	0.779892	-0.152003	1.5986	0.176323	0.232102	0.189034	0.0357404	-0.136062	1.50864	0.713696	0.860121	0.176323	0.352617	0.15056
MIR4664	1.37675	0.214125	0.692504	-0.136062	0.605548	0.0143553	0.37366	0.163499	0.779892	-0.152003	1.5986	0.176323	0.232102	0.189034	0.0357404	-0.136062	1.50864	0.713696	0.860121	0.176323	0.352617	0.15056
MIR937	1.37675	0.214125	0.692504	-0.136062	0.605548	0.0143553	0.37366	0.163499	0.779892	-0.152003	1.5986	0.176323	0.232102	0.189034	0.0357404	-0.136062	1.50864	0.713696	0.860121	0.176323	0.352617	0.15056
NRBP2	1.37675	0.214125	0.692504	-0.136062	0.605548	0.0143553	0.37366	0.163499	0.779892	-0.152003	1.5986	0.176323	0.232102	0.189034	0.0357404	-0.136062	1.50864	0.713696	0.860121	0.176323	0.352617	0.15056
PUF60	1.37675	0.214125	0.692504	-0.136062	0.605548	0.0143553	0.37366	0.163499	0.779892	-0.152003	1.5986	0.176323	0.232102	0.189034	0.0357404	-0.136062	1.50864	0.713696	0.860121	0.176323	0.352617	0.15056
SCRIB	1.37675	0.214125	0.692504	-0.136062	0.605548	0.0143553	0.37366	0.163499	0.779892	-0.152003	1.5986	0.176323	0.232102	0.189034	0.0357404	-0.136062	1.50864	0.713696	0.860121	0.176323	0.352617	0.15056
TSTA3	1.37675	0.214125	0.692504	-0.136062	0.605548	0.0143553	0.37366	0.163499	0.779892	-0.152003	1.5986	0.176323	0.232102	0.189034	0.0357404	-0.136062	1.50864	0.713696	0.860121	0.176323	0.352617	0.15056
ZNF623	1.37675	0.214125	0.692504	-0.136062	0.605548	0.0143553	0.37366	0.163499	0.779892	-0.152003	1.5986	0.176323	0.232102	0.189034	0.0357404	-0.136062	1.50864	0.713696	0.860121	0.176323	0.352617	0.15056
ZNF707	1.37675	0.214125	0.692504	-0.136062	0.605548	0.0143553	0.37366	0.163499	0.779892	-0.152003	1.5986	0.176323	0.232102	0.189034	0.0357404	-0.136062	1.50864	0.713696	0.860121	0.176323	0.352617	0.15056
OR10K1	1.383	0.31034	0.920819	-0.836501	0.987163	-0.268817	1.01682	-0.473931	0.238824	-0.0892673	0.159894	-0.0144996	0.712198	0.298658	1.64016	0.594549	0.835647	0.263034	1.17263	0.286881	0.460924	0.176323
OR10R2	1.383	0.31034	0.920819	-0.836501	0.987163	-0.268817	1.01682	-0.473931	0.238824	-0.0892673	0.159894	-0.0144996	0.712198	0.298658	1.64016	0.594549	0.835647	0.263034	1.17263	0.286881	0.460924	0.176323
PYHIN1	1.383	0.31034	0.920819	-0.836501	0.987163	-0.268817	1.01682	-0.473931	0.238824	-0.0892673	0.159894	-0.0144996	0.712198	0.298658	1.64016	0.594549	0.835647	0.263034	1.17263	0.286881	0.460924	0.176323
ADAMTS4	1.38934	0.321928	1.28483	-0.915936	1.09909	-0.321928	1.45717	-0.621488	0.297569	-0.136062	0.076756	-0.120294	0.344862	0.176323	1.62342	0.641546	0.896196	0.286881	1.29585	0.321928	0.632644	0.226509
APOA2	1.38934	0.321928	1.28483	-0.915936	1.09909	-0.321928	1.45717	-0.621488	0.297569	-0.136062	0.076756	-0.120294	0.344862	0.176323	1.62342	0.641546	0.896196	0.286881	1.29585	0.321928	0.632644	0.226509
ARHGAP30	1.38934	0.321928	1.28483	-0.915936	1.09909	-0.321928	1.45717	-0.621488	0.297569	-0.136062	0.076756	-0.120294	0.344862	0.176323	1.62342	0.641546	0.896196	0.286881	1.29585	0.321928	0.632644	0.226509
B4GALT3	1.38934	0.321928	1.28483	-0.915936	1.09909	-0.321928	1.45717	-0.621488	0.297569	-0.136062	0.076756	-0.120294	0.344862	0.176323	1.62342	0.641546	0.896196	0.286881	1.29585	0.321928	0.632644	0.226509
CD244	1.38934	0.321928	1.28483	-0.915936	1.09909	-0.321928	1.45717	-0.621488	0.297569	-0.136062	0.076756	-0.120294	0.344862	0.176323	1.62342	0.641546	0.896196	0.286881	1.29585	0.321928	0.632644	0.226509
DEDD	1.38934	0.321928	1.28483	-0.915936	1.09909	-0.321928	1.45717	-0.621488	0.297569	-0.136062	0.076756	-0.120294	0.344862	0.176323	1.62342	0.641546	0.896196	0.286881	1.29585	0.321928	0.632644	0.226509
F11R	1.38934	0.321928	1.28483	-0.915936	1.09909	-0.321928	1.45717	-0.621488	0.297569	-0.136062	0.076756	-0.120294	0.344862	0.176323	1.62342	0.641546	0.896196	0.286881	1.29585	0.321928	0.632644	0.226509
FCER1G	1.38934	0.321928	1.28483	-0.915936	1.09909	-0.321928	1.45717	-0.621488	0.297569	-0.136062	0.076756	-0.120294	0.344862	0.176323	1.62342	0.641546	0.896196	0.286881	1.29585	0.321928	0.632644	0.226509
ITLN1	1.38934	0.321928	1.28483	-0.915936	1.09909	-0.321928	1.45717	-0.621488	0.297569	-0.136062	0.076756	-0.120294	0.344862	0.176323	1.62342	0.641546	0.896196	0.286881	1.29585	0.321928	0.632644	0.226509
ITLN2	1.38934	0.321928	1.28483	-0.915936	1.09909	-0.321928	1.45717	-0.621488	0.297569	-0.136062	0.076756	-0.120294	0.344862	0.176323	1.62342	0.641546	0.896196	0.286881	1.29585	0.321928	0.632644	0.226509
KLHDC9	1.38934	0.321928	1.28483	-0.915936	1.09909	-0.321928	1.45717	-0.621488	0.297569	-0.136062	0.076756	-0.120294	0.344862	0.176323	1.62342	0.641546	0.896196	0.286881	1.29585	0.321928	0.632644	0.226509
LY9	1.38934	0.321928	1.28483	-0.915936	1.09909	-0.321928	1.45717	-0.621488	0.297569	-0.136062	0.076756	-0.120294	0.344862	0.176323	1.62342	0.641546	0.896196	0.286881	1.29585	0.321928	0.632644	0.226509
MIR5187	1.38934	0.321928	1.28483	-0.915936	1.09909	-0.321928	1.45717	-0.621488	0.297569	-0.136062	0.076756	-0.120294	0.344862	0.176323	1.62342	0.641546	0.896196	0.286881	1.29585	0.321928	0.632644	0.226509
NDUFS2	1.38934	0.321928	1.28483	-0.915936	1.09909	-0.321928	1.45717	-0.621488	0.297569	-0.136062	0.076756	-0.120294	0.344862	0.176323	1.62342	0.641546	0.896196	0.286881	1.29585	0.321928	0.632644	0.226509
NIT1	1.38934	0.321928	1.28483	-0.915936	1.09909	-0.321928	1.45717	-0.621488	0.297569	-0.136062	0.076756	-0.120294	0.344862	0.176323	1.62342	0.641546	0.896196	0.286881	1.29585	0.321928	0.632644	0.226509
NR1I3	1.38934	0.321928	1.28483	-0.915936	1.09909	-0.321928	1.45717	-0.621488	0.297569	-0.136062	0.076756	-0.120294	0.344862	0.176323	1.62342	0.641546	0.896196	0.286881	1.29585	0.321928	0.632644	0.226509
PCP4L1	1.38934	0.321928	1.28483	-0.915936	1.09909	-0.321928	1.45717	-0.621488	0.297569	-0.136062	0.076756	-0.120294	0.344862	0.176323	1.62342	0.641546	0.896196	0.286881	1.29585	0.321928	0.632644	0.226509
PFDN2	1.38934	0.321928	1.28483	-0.915936	1.09909	-0.321928	1.45717	-0.621488	0.297569	-0.136062	0.076756	-0.120294	0.344862	0.176323	1.62342	0.641546	0.896196	0.286881	1.29585	0.321928	0.632644	0.226509
PPOX	1.38934	0.321928	1.28483	-0.915936	1.09909	-0.321928	1.45717	-0.621488	0.297569	-0.136062	0.076756	-0.120294	0.344862	0.176323	1.62342	0.641546	0.896196	0.286881	1.29585	0.321928	0.632644	0.226509
PVRL4	1.38934	0.321928	1.28483	-0.915936	1.09909	-0.321928	1.45717	-0.621488	0.297569	-0.136062	0.076756	-0.120294	0.344862	0.176323	1.62342	0.641546	0.896196	0.286881	1.29585	0.321928	0.632644	0.226509
TOMM40L	1.38934	0.321928	1.28483	-0.915936	1.09909	-0.321928	1.45717	-0.621488	0.297569	-0.136062	0.076756	-0.120294	0.344862	0.176323	1.62342	0.641546	0.896196	0.286881	1.29585	0.321928	0.632644	0.226509
TSTD1	1.38934	0.321928	1.28483	-0.915936	1.09909	-0.321928	1.45717	-0.621488	0.297569	-0.136062	0.076756	-0.120294	0.344862	0.176323	1.62342	0.641546	0.896196	0.286881	1.29585	0.321928	0.632644	0.226509
UFC1	1.38934	0.321928	1.28483	-0.915936	1.09909	-0.321928	1.45717	-0.621488	0.297569	-0.136062	0.076756	-0.120294	0.344862	0.176323	1.62342	0.641546	0.896196	0.286881	1.29585	0.321928	0.632644	0.226509
USF1	1.38934	0.321928	1.28483	-0.915936	1.09909	-0.321928	1.45717	-0.621488	0.297569	-0.136062	0.076756	-0.120294	0.344862	0.176323	1.62342	0.641546	0.896196	0.286881	1.29585	0.321928	0.632644	0.226509
USP21	1.38934	0.321928	1.28483	-0.915936	1.09909	-0.321928	1.45717	-0.621488	0.297569	-0.136062	0.076756	-0.120294	0.344862	0.176323	1.62342	0.641546	0.896196	0.286881	1.29585	0.321928	0.632644	0.226509
CREB3L4	1.40671	0.333424	1.1549	-0.915936	1.14874	-0.321928	1.75449	-0.621488	0.617983	-0.217591	0.0423927	-0.104697	0.303644	0.0976108	1.29671	0.575312	1.22915	0.400538	1.83565	0.400538	1.10403	0.400538
CRTC2	1.40671	0.333424	1.1549	-0.915936	1.14874	-0.321928	1.75449	-0.621488	0.617983	-0.217591	0.0423927	-0.104697	0.303644	0.0976108	1.29671	0.575312	1.22915	0.400538	1.83565	0.400538	1.10403	0.400538
DENND4B	1.40671	0.333424	1.1549	-0.915936	1.14874	-0.321928	1.75449	-0.621488	0.617983	-0.217591	0.0423927	-0.104697	0.303644	0.0976108	1.29671	0.575312	1.22915	0.400538	1.83565	0.400538	1.10403	0.400538
CCNE1	0.173925	0.0285692	0.176526	-0.514573	0.210419	-0.184425	0.172631	-0.37707	0.165579	0.0976108	0.0423927	-0.0740006	0.0979971	-0.0892673	0.10902	0	2.02687	0.333424	1.02919	0.176323	1.15243	0.250962
URI1	0.173925	0.0285692	0.176526	-0.514573	0.210419	-0.184425	0.172631	-0.37707	0.165579	0.0976108	0.0423927	-0.0740006	0.0979971	-0.0892673	0.10902	0	2.02687	0.333424	1.02919	0.176323	1.15243	0.250962
SFRP1	0.818156	0.15056	0.149354	-0.268817	0.113509	-0.0588937	0.0665127	-0.120294	0.20621	-0.0892673	0.332547	0.0703893	0.211832	-0.120294	0.0614803	0	1.70997	0.62293	1.24949	0.189034	1.14509	0.344828
HAS2	1.08725	0.226509	0.196543	-0.251539	0.562249	-0.0291463	0.38934	0.124328	0.282329	-0.0439433	0.314258	-0.0439433	0.0423927	0.0143553	0.258061	-0.234465	0.987163	0.565597	0.785156	0.214125	1.11748	0.367371
GATAD2B	1.40671	0.333424	1.1549	-0.915936	1.14874	-0.321928	1.75449	-0.621488	0.617983	-0.217591	0.0423927	-0.104697	0.303644	0.0976108	1.29671	0.575312	1.22915	0.400538	1.83565	0.400538	1.10403	0.400538
JTB	1.40671	0.333424	1.1549	-0.915936	1.14874	-0.321928	1.75449	-0.621488	0.617983	-0.217591	0.0423927	-0.104697	0.303644	0.0976108	1.29671	0.575312	1.22915	0.400538	1.83565	0.400538	1.10403	0.400538
NUP210L	1.40671	0.333424	1.1549	-0.915936	1.14874	-0.321928	1.75449	-0.621488	0.617983	-0.217591	0.0423927	-0.104697	0.303644	0.0976108	1.29671	0.575312	1.22915	0.400538	1.83565	0.400538	1.10403	0.400538
RAB13	1.40671	0.333424	1.1549	-0.915936	1.14874	-0.321928	1.75449	-0.621488	0.617983	-0.217591	0.0423927	-0.104697	0.303644	0.0976108	1.29671	0.575312	1.22915	0.400538	1.83565	0.400538	1.10403	0.400538
RPS27	1.40671	0.333424	1.1549	-0.915936	1.14874	-0.321928	1.75449	-0.621488	0.617983	-0.217591	0.0423927	-0.104697	0.303644	0.0976108	1.29671	0.575312	1.22915	0.400538	1.83565	0.400538	1.10403	0.400538
SLC39A1	1.40671	0.333424	1.1549	-0.915936	1.14874	-0.321928	1.75449	-0.621488	0.617983	-0.217591	0.0423927	-0.104697	0.303644	0.0976108	1.29671	0.575312	1.22915	0.400538	1.83565	0.400538	1.10403	0.400538
APOA1BP	1.41005	0.321928	1.04096	-0.888969	1.09637	-0.304006	1.35556	-0.577767	0.417937	-0.168123	0.0814455	-0.0439433	0.313364	0.163499	1.27572	0.464668	1.4168	0.443607	1.45717	0.344828	0.607303	0.286881
BCAN	1.41005	0.321928	1.04096	-0.888969	1.09637	-0.304006	1.35556	-0.577767	0.417937	-0.168123	0.0814455	-0.0439433	0.313364	0.163499	1.27572	0.464668	1.4168	0.443607	1.45717	0.344828	0.607303	0.286881
BGLAP	1.41005	0.321928	1.04096	-0.888969	1.09637	-0.304006	1.35556	-0.577767	0.417937	-0.168123	0.0814455	-0.0439433	0.313364	0.163499	1.27572	0.464668	1.4168	0.443607	1.45717	0.344828	0.607303	0.286881
MIR1205	0.730487	0.163499	0.178486	-0.286304	0.677781	-0.0439433	0.333482	0.0426443	0.176526	-0.0588937	0.17134	-0.104697	0.0181814	0.0565835	0.244125	-0.286304	0.609065	0.422233	1.23062	0.286881	1.04479	0.378512
MIR1207	0.730487	0.163499	0.178486	-0.286304	0.677781	-0.0439433	0.333482	0.0426443	0.176526	-0.0588937	0.17134	-0.104697	0.0181814	0.0565835	0.244125	-0.286304	0.609065	0.422233	1.23062	0.286881	1.04479	0.378512
MIR1208	0.730487	0.163499	0.178486	-0.286304	0.677781	-0.0439433	0.333482	0.0426443	0.176526	-0.0588937	0.17134	-0.104697	0.0181814	0.0565835	0.244125	-0.286304	0.609065	0.422233	1.23062	0.286881	1.04479	0.378512
C1ORF61	1.41005	0.321928	1.04096	-0.888969	1.09637	-0.304006	1.35556	-0.577767	0.417937	-0.168123	0.0814455	-0.0439433	0.313364	0.163499	1.27572	0.464668	1.4168	0.443607	1.45717	0.344828	0.607303	0.286881
RIMS2	0.958607	0.201634	0.08302	-0.395929	0.367543	-0.0740006	0.200659	0	0.381952	-0.0892673	0.0315171	-0.136062	0.0589858	0.0426443	0.161781	-0.136062	0.866461	0.575312	1.18243	0.286881	1.01863	0.298658
FAM49B	0.744727	0.137504	0.480172	-0.120294	0.69897	0	0.563837	0.189034	0.368556	-0.104697	0.353596	-0.0740006	0.0347983	0.0703893	0.260428	-0.304006	0.627088	0.443607	0.950782	0.226509	1.0013	0.356144
GSDMC	0.744727	0.137504	0.480172	-0.120294	0.69897	0	0.563837	0.189034	0.368556	-0.104697	0.353596	-0.0740006	0.0347983	0.0703893	0.260428	-0.304006	0.627088	0.443607	0.950782	0.226509	1.0013	0.356144
COLEC10	1.27737	0.250962	0.111821	-0.304006	0.573489	-0.0439433	0.235824	0.0143553	0.163043	-0.0144996	0.264401	-0.0588937	0.0118872	0.0285692	0.135489	-0.168123	1.5157	0.863938	0.739929	0.214125	1	0.31034
ENPP2	1.27737	0.250962	0.111821	-0.304006	0.573489	-0.0439433	0.235824	0.0143553	0.163043	-0.0144996	0.264401	-0.0588937	0.0118872	0.0285692	0.135489	-0.168123	1.5157	0.863938	0.739929	0.214125	1	0.31034
MAL2	1.27737	0.250962	0.111821	-0.304006	0.573489	-0.0439433	0.235824	0.0143553	0.163043	-0.0144996	0.264401	-0.0588937	0.0118872	0.0285692	0.135489	-0.168123	1.5157	0.863938	0.739929	0.214125	1	0.31034
NOV	1.27737	0.250962	0.111821	-0.304006	0.573489	-0.0439433	0.235824	0.0143553	0.163043	-0.0144996	0.264401	-0.0588937	0.0118872	0.0285692	0.135489	-0.168123	1.5157	0.863938	0.739929	0.214125	1	0.31034
TAF2	1.27737	0.250962	0.111821	-0.304006	0.573489	-0.0439433	0.235824	0.0143553	0.163043	-0.0144996	0.264401	-0.0588937	0.0118872	0.0285692	0.135489	-0.168123	1.5157	0.863938	0.739929	0.214125	1	0.31034
TNFRSF11B	1.27737	0.250962	0.111821	-0.304006	0.573489	-0.0439433	0.235824	0.0143553	0.163043	-0.0144996	0.264401	-0.0588937	0.0118872	0.0285692	0.135489	-0.168123	1.5157	0.863938	0.739929	0.214125	1	0.31034
C19ORF12	0.10902	0.0143553	0.14813	-0.514573	0.211125	-0.184425	0.170696	-0.37707	0.254925	0.124328	0.0150229	-0.104697	0.177832	-0.0740006	0.0899095	0	1.82974	0.298658	0.924453	0.163499	0.987163	0.214125
PLEKHF1	0.10902	0.0143553	0.14813	-0.514573	0.211125	-0.184425	0.170696	-0.37707	0.254925	0.124328	0.0150229	-0.104697	0.177832	-0.0740006	0.0899095	0	1.82974	0.298658	0.924453	0.163499	0.987163	0.214125
EXT1	1.07779	0.226509	0.0181814	-0.358454	0.393619	-0.0740006	0.231362	-0.0144996	0.0809219	0.0143553	0.173277	-0.104697	0.0190881	0.0285692	0.00524306	-0.0439433	1.30803	0.807355	0.950782	0.250962	0.974694	0.298658
SAMD12	1.07779	0.226509	0.0181814	-0.358454	0.393619	-0.0740006	0.231362	-0.0144996	0.0809219	0.0143553	0.173277	-0.104697	0.0190881	0.0285692	0.00524306	-0.0439433	1.30803	0.807355	0.950782	0.250962	0.974694	0.298658
C1ORF85	1.41005	0.321928	1.04096	-0.888969	1.09637	-0.304006	1.35556	-0.577767	0.417937	-0.168123	0.0814455	-0.0439433	0.313364	0.163499	1.27572	0.464668	1.4168	0.443607	1.45717	0.344828	0.607303	0.286881
FBXO43	0.779892	0.176323	0.0277972	-0.514573	0.562249	-0.0144996	0.551294	0.189034	0.402305	-0.120294	0.143271	-0.0588937	0.0996329	0.0976108	0.171985	-0.136062	0.950782	0.536053	0.790485	0.201634	0.954677	0.250962
MIR4471	0.779892	0.176323	0.0277972	-0.514573	0.562249	-0.0144996	0.551294	0.189034	0.402305	-0.120294	0.143271	-0.0588937	0.0996329	0.0976108	0.171985	-0.136062	0.950782	0.536053	0.790485	0.201634	0.954677	0.250962
POLR2K	0.779892	0.176323	0.0277972	-0.514573	0.562249	-0.0144996	0.551294	0.189034	0.402305	-0.120294	0.143271	-0.0588937	0.0996329	0.0976108	0.171985	-0.136062	0.950782	0.536053	0.790485	0.201634	0.954677	0.250962
RGS22	0.779892	0.176323	0.0277972	-0.514573	0.562249	-0.0144996	0.551294	0.189034	0.402305	-0.120294	0.143271	-0.0588937	0.0996329	0.0976108	0.171985	-0.136062	0.950782	0.536053	0.790485	0.201634	0.954677	0.250962
RNF19A	0.779892	0.176323	0.0277972	-0.514573	0.562249	-0.0144996	0.551294	0.189034	0.402305	-0.120294	0.143271	-0.0588937	0.0996329	0.0976108	0.171985	-0.136062	0.950782	0.536053	0.790485	0.201634	0.954677	0.250962
SPAG1	0.779892	0.176323	0.0277972	-0.514573	0.562249	-0.0144996	0.551294	0.189034	0.402305	-0.120294	0.143271	-0.0588937	0.0996329	0.0976108	0.171985	-0.136062	0.950782	0.536053	0.790485	0.201634	0.954677	0.250962
ATP6V1C1	0.899629	0.189034	0.033389	-0.340075	0.381952	-0.0439433	0.221849	0.0426443	0.354578	-0.0892673	0.199283	-0.0740006	0.033389	0.0426443	0.170053	-0.104697	0.712198	0.516015	1.00789	0.250962	0.946922	0.275007
AZIN1	0.899629	0.189034	0.033389	-0.340075	0.381952	-0.0439433	0.221849	0.0426443	0.354578	-0.0892673	0.199283	-0.0740006	0.033389	0.0426443	0.170053	-0.104697	0.712198	0.516015	1.00789	0.250962	0.946922	0.275007
BAALC	0.899629	0.189034	0.033389	-0.340075	0.381952	-0.0439433	0.221849	0.0426443	0.354578	-0.0892673	0.199283	-0.0740006	0.033389	0.0426443	0.170053	-0.104697	0.712198	0.516015	1.00789	0.250962	0.946922	0.275007
CTHRC1	0.899629	0.189034	0.033389	-0.340075	0.381952	-0.0439433	0.221849	0.0426443	0.354578	-0.0892673	0.199283	-0.0740006	0.033389	0.0426443	0.170053	-0.104697	0.712198	0.516015	1.00789	0.250962	0.946922	0.275007
FZD6	0.899629	0.189034	0.033389	-0.340075	0.381952	-0.0439433	0.221849	0.0426443	0.354578	-0.0892673	0.199283	-0.0740006	0.033389	0.0426443	0.170053	-0.104697	0.712198	0.516015	1.00789	0.250962	0.946922	0.275007
MIR3151	0.899629	0.189034	0.033389	-0.340075	0.381952	-0.0439433	0.221849	0.0426443	0.354578	-0.0892673	0.199283	-0.0740006	0.033389	0.0426443	0.170053	-0.104697	0.712198	0.516015	1.00789	0.250962	0.946922	0.275007
MIR5680	0.899629	0.189034	0.033389	-0.340075	0.381952	-0.0439433	0.221849	0.0426443	0.354578	-0.0892673	0.199283	-0.0740006	0.033389	0.0426443	0.170053	-0.104697	0.712198	0.516015	1.00789	0.250962	0.946922	0.275007
RRM2B	0.899629	0.189034	0.033389	-0.340075	0.381952	-0.0439433	0.221849	0.0426443	0.354578	-0.0892673	0.199283	-0.0740006	0.033389	0.0426443	0.170053	-0.104697	0.712198	0.516015	1.00789	0.250962	0.946922	0.275007
UBR5	0.899629	0.189034	0.033389	-0.340075	0.381952	-0.0439433	0.221849	0.0426443	0.354578	-0.0892673	0.199283	-0.0740006	0.033389	0.0426443	0.170053	-0.104697	0.712198	0.516015	1.00789	0.250962	0.946922	0.275007
ASAP1	0.555955	0.0703893	0.306273	-0.340075	0.359519	-0.0740006	0.361511	0.0703893	0.291579	-0.0740006	0.673664	0.0143553	0.0716041	0.0840643	0.171985	-0.268817	0.598599	0.411426	0.886057	0.214125	0.928118	0.333424
MIR5194	0.555955	0.0703893	0.306273	-0.340075	0.359519	-0.0740006	0.361511	0.0703893	0.291579	-0.0740006	0.673664	0.0143553	0.0716041	0.0840643	0.171985	-0.268817	0.598599	0.411426	0.886057	0.214125	0.928118	0.333424
CCT3	1.41005	0.321928	1.04096	-0.888969	1.09637	-0.304006	1.35556	-0.577767	0.417937	-0.168123	0.0814455	-0.0439433	0.313364	0.163499	1.27572	0.464668	1.4168	0.443607	1.45717	0.344828	0.607303	0.286881
CRABP2	1.41005	0.321928	1.04096	-0.888969	1.09637	-0.304006	1.35556	-0.577767	0.417937	-0.168123	0.0814455	-0.0439433	0.313364	0.163499	1.27572	0.464668	1.4168	0.443607	1.45717	0.344828	0.607303	0.286881
GPATCH4	1.41005	0.321928	1.04096	-0.888969	1.09637	-0.304006	1.35556	-0.577767	0.417937	-0.168123	0.0814455	-0.0439433	0.313364	0.163499	1.27572	0.464668	1.4168	0.443607	1.45717	0.344828	0.607303	0.286881
HAPLN2	1.41005	0.321928	1.04096	-0.888969	1.09637	-0.304006	1.35556	-0.577767	0.417937	-0.168123	0.0814455	-0.0439433	0.313364	0.163499	1.27572	0.464668	1.4168	0.443607	1.45717	0.344828	0.607303	0.286881
IQGAP3	1.41005	0.321928	1.04096	-0.888969	1.09637	-0.304006	1.35556	-0.577767	0.417937	-0.168123	0.0814455	-0.0439433	0.313364	0.163499	1.27572	0.464668	1.4168	0.443607	1.45717	0.344828	0.607303	0.286881
COX6C	0.774691	0.176323	0.0352691	-0.494109	0.468521	-0.0144996	0.437707	0.176323	0.518557	-0.152003	0.0931265	-0.0740006	0.0675262	0.0840643	0.20412	-0.136062	1.12668	0.584963	0.721246	0.189034	0.899629	0.250962
LMNA	1.41005	0.321928	1.04096	-0.888969	1.09637	-0.304006	1.35556	-0.577767	0.417937	-0.168123	0.0814455	-0.0439433	0.313364	0.163499	1.27572	0.464668	1.4168	0.443607	1.45717	0.344828	0.607303	0.286881
MEF2D	1.41005	0.321928	1.04096	-0.888969	1.09637	-0.304006	1.35556	-0.577767	0.417937	-0.168123	0.0814455	-0.0439433	0.313364	0.163499	1.27572	0.464668	1.4168	0.443607	1.45717	0.344828	0.607303	0.286881
MEX3A	1.41005	0.321928	1.04096	-0.888969	1.09637	-0.304006	1.35556	-0.577767	0.417937	-0.168123	0.0814455	-0.0439433	0.313364	0.163499	1.27572	0.464668	1.4168	0.443607	1.45717	0.344828	0.607303	0.286881
NES	1.41005	0.321928	1.04096	-0.888969	1.09637	-0.304006	1.35556	-0.577767	0.417937	-0.168123	0.0814455	-0.0439433	0.313364	0.163499	1.27572	0.464668	1.4168	0.443607	1.45717	0.344828	0.607303	0.286881
COL22A1	1.14813	0.189034	0.645892	-0.200913	0.66354	0	0.363512	0.0976108	0.489455	-0.104697	1.00568	0.0976108	0.453457	0.263034	0.270026	-0.251539	1.10182	0.594549	0.869666	0.201634	0.886057	0.31034
FAM135B	1.14813	0.189034	0.645892	-0.200913	0.66354	0	0.363512	0.0976108	0.489455	-0.104697	1.00568	0.0976108	0.453457	0.263034	0.270026	-0.251539	1.10182	0.594549	0.869666	0.201634	0.886057	0.31034
KHDRBS3	1.14813	0.189034	0.645892	-0.200913	0.66354	0	0.363512	0.0976108	0.489455	-0.104697	1.00568	0.0976108	0.453457	0.263034	0.270026	-0.251539	1.10182	0.594549	0.869666	0.201634	0.886057	0.31034
MIR30B	1.14813	0.189034	0.645892	-0.200913	0.66354	0	0.363512	0.0976108	0.489455	-0.104697	1.00568	0.0976108	0.453457	0.263034	0.270026	-0.251539	1.10182	0.594549	0.869666	0.201634	0.886057	0.31034
MIR30D	1.14813	0.189034	0.645892	-0.200913	0.66354	0	0.363512	0.0976108	0.489455	-0.104697	1.00568	0.0976108	0.453457	0.263034	0.270026	-0.251539	1.10182	0.594549	0.869666	0.201634	0.886057	0.31034
NDRG1	1.14813	0.189034	0.645892	-0.200913	0.66354	0	0.363512	0.0976108	0.489455	-0.104697	1.00568	0.0976108	0.453457	0.263034	0.270026	-0.251539	1.10182	0.594549	0.869666	0.201634	0.886057	0.31034
SLA	1.14813	0.189034	0.645892	-0.200913	0.66354	0	0.363512	0.0976108	0.489455	-0.104697	1.00568	0.0976108	0.453457	0.263034	0.270026	-0.251539	1.10182	0.594549	0.869666	0.201634	0.886057	0.31034
ST3GAL1	1.14813	0.189034	0.645892	-0.200913	0.66354	0	0.363512	0.0976108	0.489455	-0.104697	1.00568	0.0976108	0.453457	0.263034	0.270026	-0.251539	1.10182	0.594549	0.869666	0.201634	0.886057	0.31034
WISP1	1.14813	0.189034	0.645892	-0.200913	0.66354	0	0.363512	0.0976108	0.489455	-0.104697	1.00568	0.0976108	0.453457	0.263034	0.270026	-0.251539	1.10182	0.594549	0.869666	0.201634	0.886057	0.31034
ZFAT	1.14813	0.189034	0.645892	-0.200913	0.66354	0	0.363512	0.0976108	0.489455	-0.104697	1.00568	0.0976108	0.453457	0.263034	0.270026	-0.251539	1.10182	0.594549	0.869666	0.201634	0.886057	0.31034
GRHL2	0.769551	0.176323	0.0371573	-0.358454	0.302771	-0.0740006	0.112946	-0.0144996	0.199971	-0.0144996	0.235077	-0.0740006	0.0241089	-0.0144996	0.0788339	-0.0740006	0.703335	0.485427	0.844664	0.226509	0.876148	0.263034
HRSP12	0.530178	0.111031	0.14691	-0.621488	0.199283	-0.0892673	0.173925	0.0703893	0.821023	-0.200913	0.371611	0.0143553	0.00568285	0.0565835	0.135489	-0.104697	0.954677	0.475085	0.906578	0.214125	0.872895	0.250962
LAPTM4B	0.530178	0.111031	0.14691	-0.621488	0.199283	-0.0892673	0.173925	0.0703893	0.821023	-0.200913	0.371611	0.0143553	0.00568285	0.0565835	0.135489	-0.104697	0.954677	0.475085	0.906578	0.214125	0.872895	0.250962
MATN2	0.530178	0.111031	0.14691	-0.621488	0.199283	-0.0892673	0.173925	0.0703893	0.821023	-0.200913	0.371611	0.0143553	0.00568285	0.0565835	0.135489	-0.104697	0.954677	0.475085	0.906578	0.214125	0.872895	0.250962
RPL30	0.530178	0.111031	0.14691	-0.621488	0.199283	-0.0892673	0.173925	0.0703893	0.821023	-0.200913	0.371611	0.0143553	0.00568285	0.0565835	0.135489	-0.104697	0.954677	0.475085	0.906578	0.214125	0.872895	0.250962
AGO2	0.931814	0.15056	0.440093	-0.234465	0.437707	-0.0291463	0.0731433	0.0143553	0.59176	-0.120294	1.06349	0.0976108	0.605548	0.298658	0.0555173	-0.136062	0.987163	0.584963	0.950782	0.189034	0.869666	0.31034
CHRAC1	0.931814	0.15056	0.440093	-0.234465	0.437707	-0.0291463	0.0731433	0.0143553	0.59176	-0.120294	1.06349	0.0976108	0.605548	0.298658	0.0555173	-0.136062	0.987163	0.584963	0.950782	0.189034	0.869666	0.31034
DENND3	0.931814	0.15056	0.440093	-0.234465	0.437707	-0.0291463	0.0731433	0.0143553	0.59176	-0.120294	1.06349	0.0976108	0.605548	0.298658	0.0555173	-0.136062	0.987163	0.584963	0.950782	0.189034	0.869666	0.31034
PTK2	0.931814	0.15056	0.440093	-0.234465	0.437707	-0.0291463	0.0731433	0.0143553	0.59176	-0.120294	1.06349	0.0976108	0.605548	0.298658	0.0555173	-0.136062	0.987163	0.584963	0.950782	0.189034	0.869666	0.31034
TRAPPC9	0.970616	0.163499	0.496209	-0.184425	0.511449	-0.0144996	0.0974532	0.0426443	0.522879	-0.104697	1.03668	0.111031	0.651695	0.321928	0.155523	-0.168123	1.33442	0.678072	0.677781	0.15056	0.869666	0.31034
PAQR6	1.41005	0.321928	1.04096	-0.888969	1.09637	-0.304006	1.35556	-0.577767	0.417937	-0.168123	0.0814455	-0.0439433	0.313364	0.163499	1.27572	0.464668	1.4168	0.443607	1.45717	0.344828	0.607303	0.286881
PMF1	1.41005	0.321928	1.04096	-0.888969	1.09637	-0.304006	1.35556	-0.577767	0.417937	-0.168123	0.0814455	-0.0439433	0.313364	0.163499	1.27572	0.464668	1.4168	0.443607	1.45717	0.344828	0.607303	0.286881
RHBG	1.41005	0.321928	1.04096	-0.888969	1.09637	-0.304006	1.35556	-0.577767	0.417937	-0.168123	0.0814455	-0.0439433	0.313364	0.163499	1.27572	0.464668	1.4168	0.443607	1.45717	0.344828	0.607303	0.286881
SEMA4A	1.41005	0.321928	1.04096	-0.888969	1.09637	-0.304006	1.35556	-0.577767	0.417937	-0.168123	0.0814455	-0.0439433	0.313364	0.163499	1.27572	0.464668	1.4168	0.443607	1.45717	0.344828	0.607303	0.286881
SLC25A44	1.41005	0.321928	1.04096	-0.888969	1.09637	-0.304006	1.35556	-0.577767	0.417937	-0.168123	0.0814455	-0.0439433	0.313364	0.163499	1.27572	0.464668	1.4168	0.443607	1.45717	0.344828	0.607303	0.286881
DERL1	1.11351	0.226509	0.0979971	-0.268817	0.402305	-0.0588937	0.229148	0.0143553	0.134304	0	0.302771	-0.0291463	0.0599818	0.0703893	0.253366	-0.217591	1.16813	0.613532	0.645892	0.189034	0.863279	0.286881
TBC1D31	1.11351	0.226509	0.0979971	-0.268817	0.402305	-0.0588937	0.229148	0.0143553	0.134304	0	0.302771	-0.0291463	0.0599818	0.0703893	0.253366	-0.217591	1.16813	0.613532	0.645892	0.189034	0.863279	0.286881
ZHX2	1.11351	0.226509	0.0979971	-0.268817	0.402305	-0.0588937	0.229148	0.0143553	0.134304	0	0.302771	-0.0291463	0.0599818	0.0703893	0.253366	-0.217591	1.16813	0.613532	0.645892	0.189034	0.863279	0.286881
SMG5	1.41005	0.321928	1.04096	-0.888969	1.09637	-0.304006	1.35556	-0.577767	0.417937	-0.168123	0.0814455	-0.0439433	0.313364	0.163499	1.27572	0.464668	1.4168	0.443607	1.45717	0.344828	0.607303	0.286881
TMEM79	1.41005	0.321928	1.04096	-0.888969	1.09637	-0.304006	1.35556	-0.577767	0.417937	-0.168123	0.0814455	-0.0439433	0.313364	0.163499	1.27572	0.464668	1.4168	0.443607	1.45717	0.344828	0.607303	0.286881
TSACC	1.41005	0.321928	1.04096	-0.888969	1.09637	-0.304006	1.35556	-0.577767	0.417937	-0.168123	0.0814455	-0.0439433	0.313364	0.163499	1.27572	0.464668	1.4168	0.443607	1.45717	0.344828	0.607303	0.286881
TTC24	1.41005	0.321928	1.04096	-0.888969	1.09637	-0.304006	1.35556	-0.577767	0.417937	-0.168123	0.0814455	-0.0439433	0.313364	0.163499	1.27572	0.464668	1.4168	0.443607	1.45717	0.344828	0.607303	0.286881
VHLL	1.41005	0.321928	1.04096	-0.888969	1.09637	-0.304006	1.35556	-0.577767	0.417937	-0.168123	0.0814455	-0.0439433	0.313364	0.163499	1.27572	0.464668	1.4168	0.443607	1.45717	0.344828	0.607303	0.286881
ARHGEF11	1.42481	0.321928	0.962574	-0.836501	1.06702	-0.286304	1.16115	-0.494109	0.304518	-0.120294	0.126679	-0.0291463	0.4698	0.226509	1.68613	0.555816	0.954677	0.275007	1.28735	0.321928	0.310691	0.137504
ETV3	1.42481	0.321928	0.962574	-0.836501	1.06702	-0.286304	1.16115	-0.494109	0.304518	-0.120294	0.126679	-0.0291463	0.4698	0.226509	1.68613	0.555816	0.954677	0.275007	1.28735	0.321928	0.310691	0.137504
ETV3L	1.42481	0.321928	0.962574	-0.836501	1.06702	-0.286304	1.16115	-0.494109	0.304518	-0.120294	0.126679	-0.0291463	0.4698	0.226509	1.68613	0.555816	0.954677	0.275007	1.28735	0.321928	0.310691	0.137504
ADAM15	1.43297	0.333424	1.48149	-0.971431	1.33161	-0.340075	1.95078	-0.666576	0.628932	-0.234465	0.00436481	-0.0892673	0.505845	0.226509	1.37161	0.584963	1.2644	0.378512	1.59007	0.378512	0.856985	0.344828
ADAR	1.43297	0.333424	1.48149	-0.971431	1.33161	-0.340075	1.95078	-0.666576	0.628932	-0.234465	0.00436481	-0.0892673	0.505845	0.226509	1.37161	0.584963	1.2644	0.378512	1.59007	0.378512	0.856985	0.344828
AQP10	1.43297	0.333424	1.48149	-0.971431	1.33161	-0.340075	1.95078	-0.666576	0.628932	-0.234465	0.00436481	-0.0892673	0.505845	0.226509	1.37161	0.584963	1.2644	0.378512	1.59007	0.378512	0.856985	0.344828
ATP8B2	1.43297	0.333424	1.48149	-0.971431	1.33161	-0.340075	1.95078	-0.666576	0.628932	-0.234465	0.00436481	-0.0892673	0.505845	0.226509	1.37161	0.584963	1.2644	0.378512	1.59007	0.378512	0.856985	0.344828
C1ORF189	1.43297	0.333424	1.48149	-0.971431	1.33161	-0.340075	1.95078	-0.666576	0.628932	-0.234465	0.00436481	-0.0892673	0.505845	0.226509	1.37161	0.584963	1.2644	0.378512	1.59007	0.378512	0.856985	0.344828
C1ORF43	1.43297	0.333424	1.48149	-0.971431	1.33161	-0.340075	1.95078	-0.666576	0.628932	-0.234465	0.00436481	-0.0892673	0.505845	0.226509	1.37161	0.584963	1.2644	0.378512	1.59007	0.378512	0.856985	0.344828
CHRNB2	1.43297	0.333424	1.48149	-0.971431	1.33161	-0.340075	1.95078	-0.666576	0.628932	-0.234465	0.00436481	-0.0892673	0.505845	0.226509	1.37161	0.584963	1.2644	0.378512	1.59007	0.378512	0.856985	0.344828
DCST1	1.43297	0.333424	1.48149	-0.971431	1.33161	-0.340075	1.95078	-0.666576	0.628932	-0.234465	0.00436481	-0.0892673	0.505845	0.226509	1.37161	0.584963	1.2644	0.378512	1.59007	0.378512	0.856985	0.344828
DCST2	1.43297	0.333424	1.48149	-0.971431	1.33161	-0.340075	1.95078	-0.666576	0.628932	-0.234465	0.00436481	-0.0892673	0.505845	0.226509	1.37161	0.584963	1.2644	0.378512	1.59007	0.378512	0.856985	0.344828
DPM3	1.43297	0.333424	1.48149	-0.971431	1.33161	-0.340075	1.95078	-0.666576	0.628932	-0.234465	0.00436481	-0.0892673	0.505845	0.226509	1.37161	0.584963	1.2644	0.378512	1.59007	0.378512	0.856985	0.344828
EFNA1	1.43297	0.333424	1.48149	-0.971431	1.33161	-0.340075	1.95078	-0.666576	0.628932	-0.234465	0.00436481	-0.0892673	0.505845	0.226509	1.37161	0.584963	1.2644	0.378512	1.59007	0.378512	0.856985	0.344828
EFNA3	1.43297	0.333424	1.48149	-0.971431	1.33161	-0.340075	1.95078	-0.666576	0.628932	-0.234465	0.00436481	-0.0892673	0.505845	0.226509	1.37161	0.584963	1.2644	0.378512	1.59007	0.378512	0.856985	0.344828
EFNA4	1.43297	0.333424	1.48149	-0.971431	1.33161	-0.340075	1.95078	-0.666576	0.628932	-0.234465	0.00436481	-0.0892673	0.505845	0.226509	1.37161	0.584963	1.2644	0.378512	1.59007	0.378512	0.856985	0.344828
FAM189B	1.43297	0.333424	1.48149	-0.971431	1.33161	-0.340075	1.95078	-0.666576	0.628932	-0.234465	0.00436481	-0.0892673	0.505845	0.226509	1.37161	0.584963	1.2644	0.378512	1.59007	0.378512	0.856985	0.344828
FLAD1	1.43297	0.333424	1.48149	-0.971431	1.33161	-0.340075	1.95078	-0.666576	0.628932	-0.234465	0.00436481	-0.0892673	0.505845	0.226509	1.37161	0.584963	1.2644	0.378512	1.59007	0.378512	0.856985	0.344828
GBA	1.43297	0.333424	1.48149	-0.971431	1.33161	-0.340075	1.95078	-0.666576	0.628932	-0.234465	0.00436481	-0.0892673	0.505845	0.226509	1.37161	0.584963	1.2644	0.378512	1.59007	0.378512	0.856985	0.344828
GBAP1	1.43297	0.333424	1.48149	-0.971431	1.33161	-0.340075	1.95078	-0.666576	0.628932	-0.234465	0.00436481	-0.0892673	0.505845	0.226509	1.37161	0.584963	1.2644	0.378512	1.59007	0.378512	0.856985	0.344828
HAX1	1.43297	0.333424	1.48149	-0.971431	1.33161	-0.340075	1.95078	-0.666576	0.628932	-0.234465	0.00436481	-0.0892673	0.505845	0.226509	1.37161	0.584963	1.2644	0.378512	1.59007	0.378512	0.856985	0.344828
IL6R	1.43297	0.333424	1.48149	-0.971431	1.33161	-0.340075	1.95078	-0.666576	0.628932	-0.234465	0.00436481	-0.0892673	0.505845	0.226509	1.37161	0.584963	1.2644	0.378512	1.59007	0.378512	0.856985	0.344828
KCNN3	1.43297	0.333424	1.48149	-0.971431	1.33161	-0.340075	1.95078	-0.666576	0.628932	-0.234465	0.00436481	-0.0892673	0.505845	0.226509	1.37161	0.584963	1.2644	0.378512	1.59007	0.378512	0.856985	0.344828
KRTCAP2	1.43297	0.333424	1.48149	-0.971431	1.33161	-0.340075	1.95078	-0.666576	0.628932	-0.234465	0.00436481	-0.0892673	0.505845	0.226509	1.37161	0.584963	1.2644	0.378512	1.59007	0.378512	0.856985	0.344828
LENEP	1.43297	0.333424	1.48149	-0.971431	1.33161	-0.340075	1.95078	-0.666576	0.628932	-0.234465	0.00436481	-0.0892673	0.505845	0.226509	1.37161	0.584963	1.2644	0.378512	1.59007	0.378512	0.856985	0.344828
MIR190B	1.43297	0.333424	1.48149	-0.971431	1.33161	-0.340075	1.95078	-0.666576	0.628932	-0.234465	0.00436481	-0.0892673	0.505845	0.226509	1.37161	0.584963	1.2644	0.378512	1.59007	0.378512	0.856985	0.344828
MIR4258	1.43297	0.333424	1.48149	-0.971431	1.33161	-0.340075	1.95078	-0.666576	0.628932	-0.234465	0.00436481	-0.0892673	0.505845	0.226509	1.37161	0.584963	1.2644	0.378512	1.59007	0.378512	0.856985	0.344828
MIR92B	1.43297	0.333424	1.48149	-0.971431	1.33161	-0.340075	1.95078	-0.666576	0.628932	-0.234465	0.00436481	-0.0892673	0.505845	0.226509	1.37161	0.584963	1.2644	0.378512	1.59007	0.378512	0.856985	0.344828
MTX1	1.43297	0.333424	1.48149	-0.971431	1.33161	-0.340075	1.95078	-0.666576	0.628932	-0.234465	0.00436481	-0.0892673	0.505845	0.226509	1.37161	0.584963	1.2644	0.378512	1.59007	0.378512	0.856985	0.344828
MUC1	1.43297	0.333424	1.48149	-0.971431	1.33161	-0.340075	1.95078	-0.666576	0.628932	-0.234465	0.00436481	-0.0892673	0.505845	0.226509	1.37161	0.584963	1.2644	0.378512	1.59007	0.378512	0.856985	0.344828
PBXIP1	1.43297	0.333424	1.48149	-0.971431	1.33161	-0.340075	1.95078	-0.666576	0.628932	-0.234465	0.00436481	-0.0892673	0.505845	0.226509	1.37161	0.584963	1.2644	0.378512	1.59007	0.378512	0.856985	0.344828
PMVK	1.43297	0.333424	1.48149	-0.971431	1.33161	-0.340075	1.95078	-0.666576	0.628932	-0.234465	0.00436481	-0.0892673	0.505845	0.226509	1.37161	0.584963	1.2644	0.378512	1.59007	0.378512	0.856985	0.344828
PYGO2	1.43297	0.333424	1.48149	-0.971431	1.33161	-0.340075	1.95078	-0.666576	0.628932	-0.234465	0.00436481	-0.0892673	0.505845	0.226509	1.37161	0.584963	1.2644	0.378512	1.59007	0.378512	0.856985	0.344828
SHC1	1.43297	0.333424	1.48149	-0.971431	1.33161	-0.340075	1.95078	-0.666576	0.628932	-0.234465	0.00436481	-0.0892673	0.505845	0.226509	1.37161	0.584963	1.2644	0.378512	1.59007	0.378512	0.856985	0.344828
SHE	1.43297	0.333424	1.48149	-0.971431	1.33161	-0.340075	1.95078	-0.666576	0.628932	-0.234465	0.00436481	-0.0892673	0.505845	0.226509	1.37161	0.584963	1.2644	0.378512	1.59007	0.378512	0.856985	0.344828
SLC50A1	1.43297	0.333424	1.48149	-0.971431	1.33161	-0.340075	1.95078	-0.666576	0.628932	-0.234465	0.00436481	-0.0892673	0.505845	0.226509	1.37161	0.584963	1.2644	0.378512	1.59007	0.378512	0.856985	0.344828
POP4	0.131944	0.0143553	0.274905	-0.535332	0.289037	-0.184425	0.378824	-0.473931	0.324222	0.15056	0.123782	-0.120294	0.327902	-0.0291463	0.0925886	0	1.80967	0.333424	1.01055	0.176323	0.832683	0.189034
MED30	0.954677	0.201634	0.12436	-0.304006	0.392545	-0.0588937	0.359519	0.0426443	0.0491485	0.0285692	0.302771	-0.0588937	0.0329203	0	0.134304	-0.168123	1.5157	0.863938	0.723538	0.201634	0.832683	0.275007
TDRD10	1.43297	0.333424	1.48149	-0.971431	1.33161	-0.340075	1.95078	-0.666576	0.628932	-0.234465	0.00436481	-0.0892673	0.505845	0.226509	1.37161	0.584963	1.2644	0.378512	1.59007	0.378512	0.856985	0.344828
THBS3	1.43297	0.333424	1.48149	-0.971431	1.33161	-0.340075	1.95078	-0.666576	0.628932	-0.234465	0.00436481	-0.0892673	0.505845	0.226509	1.37161	0.584963	1.2644	0.378512	1.59007	0.378512	0.856985	0.344828
TPM3	1.43297	0.333424	1.48149	-0.971431	1.33161	-0.340075	1.95078	-0.666576	0.628932	-0.234465	0.00436481	-0.0892673	0.505845	0.226509	1.37161	0.584963	1.2644	0.378512	1.59007	0.378512	0.856985	0.344828
LRRC6	1.10902	0.176323	0.432974	-0.234465	0.616185	0	0.361511	0.0976108	0.549751	-0.136062	0.714443	0.0426443	0.31158	0.214125	0.195179	-0.217591	0.759451	0.475085	0.694649	0.176323	0.826814	0.298658
PHF20L1	1.10902	0.176323	0.432974	-0.234465	0.616185	0	0.361511	0.0976108	0.549751	-0.136062	0.714443	0.0426443	0.31158	0.214125	0.195179	-0.217591	0.759451	0.475085	0.694649	0.176323	0.826814	0.298658
TMEM71	1.10902	0.176323	0.432974	-0.234465	0.616185	0	0.361511	0.0976108	0.549751	-0.136062	0.714443	0.0426443	0.31158	0.214125	0.195179	-0.217591	0.759451	0.475085	0.694649	0.176323	0.826814	0.298658
TRIM46	1.43297	0.333424	1.48149	-0.971431	1.33161	-0.340075	1.95078	-0.666576	0.628932	-0.234465	0.00436481	-0.0892673	0.505845	0.226509	1.37161	0.584963	1.2644	0.378512	1.59007	0.378512	0.856985	0.344828
UBAP2L	1.43297	0.333424	1.48149	-0.971431	1.33161	-0.340075	1.95078	-0.666576	0.628932	-0.234465	0.00436481	-0.0892673	0.505845	0.226509	1.37161	0.584963	1.2644	0.378512	1.59007	0.378512	0.856985	0.344828
UBE2Q1	1.43297	0.333424	1.48149	-0.971431	1.33161	-0.340075	1.95078	-0.666576	0.628932	-0.234465	0.00436481	-0.0892673	0.505845	0.226509	1.37161	0.584963	1.2644	0.378512	1.59007	0.378512	0.856985	0.344828
ZBTB7B	1.43297	0.333424	1.48149	-0.971431	1.33161	-0.340075	1.95078	-0.666576	0.628932	-0.234465	0.00436481	-0.0892673	0.505845	0.226509	1.37161	0.584963	1.2644	0.378512	1.59007	0.378512	0.856985	0.344828
MT1HL1	1.44129	0.263034	0.274905	-0.415037	0.123205	-0.0740006	0.306273	-0.0892673	0.619789	-0.304006	0.151195	-0.0291463	0.249492	-0.0291463	0.488117	0.226509	0.0974532	-0.454032	0.344862	0.111031	0.346787	0.0840643
CD48	1.45967	0.333424	1.35067	-0.888969	1.00524	-0.304006	1.19179	-0.556393	0.322393	-0.152003	0.0362122	-0.0740006	0.270026	0.137504	1.78252	0.687061	0.935542	0.333424	1.40894	0.333424	0.482804	0.176323
SLAMF7	1.45967	0.333424	1.35067	-0.888969	1.00524	-0.304006	1.19179	-0.556393	0.322393	-0.152003	0.0362122	-0.0740006	0.270026	0.137504	1.78252	0.687061	0.935542	0.333424	1.40894	0.333424	0.482804	0.176323
GNG4	1.4698	0.286881	0.393619	-0.494109	0.160522	-0.0740006	0.364516	-0.152003	0.5157	-0.268817	0.0952845	-0.0740006	0.352617	-0.0144996	0.345823	0.163499	0.183759	-0.535332	0.289037	0.111031	0.832683	0.238787
LYST	1.4698	0.286881	0.393619	-0.494109	0.160522	-0.0740006	0.364516	-0.152003	0.5157	-0.268817	0.0952845	-0.0740006	0.352617	-0.0144996	0.345823	0.163499	0.183759	-0.535332	0.289037	0.111031	0.832683	0.238787
PBX1	1.47886	0.321928	1.1209	-0.862496	1.05601	-0.268817	1.14026	-0.494109	0.841638	-0.251539	0.0545314	-0.0439433	0.103474	0.0840643	1.68194	0.565597	1.47625	0.594549	1.20551	0.298658	0.540608	0.214125
C1ORF110	1.48017	0.321928	1.4318	-0.943416	1.06248	-0.286304	1.54975	-0.577767	0.518557	-0.184425	0.0824945	-0.104697	0.262013	0.15056	2.28567	0.773996	1.12205	0.400538	1.76955	0.378512	0.600326	0.226509
NUF2	1.48017	0.321928	1.4318	-0.943416	1.06248	-0.286304	1.54975	-0.577767	0.518557	-0.184425	0.0824945	-0.104697	0.262013	0.15056	2.28567	0.773996	1.12205	0.400538	1.76955	0.378512	0.600326	0.226509
RGS4	1.48017	0.321928	1.4318	-0.943416	1.06248	-0.286304	1.54975	-0.577767	0.518557	-0.184425	0.0824945	-0.104697	0.262013	0.15056	2.28567	0.773996	1.12205	0.400538	1.76955	0.378512	0.600326	0.226509
RGS5	1.48017	0.321928	1.4318	-0.943416	1.06248	-0.286304	1.54975	-0.577767	0.518557	-0.184425	0.0824945	-0.104697	0.262013	0.15056	2.28567	0.773996	1.12205	0.400538	1.76955	0.378512	0.600326	0.226509
CDC42BPA	1.48678	0.31034	0.607303	-0.556393	0.12436	-0.0740006	0.176526	-0.0439433	0.974694	-0.358454	0.266001	0.0143553	0.337242	0.0285692	0.221849	0.15056	0.175874	-0.535332	0.882729	0.214125	0.454693	0.163499
ACTN2	1.4908	0.298658	0.408935	-0.473931	0.117475	-0.0892673	0.459671	-0.152003	0.675718	-0.304006	0.122629	-0.0588937	0.288193	-0.0291463	0.392545	0.189034	0.145087	-0.494109	0.259637	0.0976108	0.657577	0.189034
EDARADD	1.4908	0.298658	0.408935	-0.473931	0.117475	-0.0892673	0.459671	-0.152003	0.675718	-0.304006	0.122629	-0.0588937	0.288193	-0.0291463	0.392545	0.189034	0.145087	-0.494109	0.259637	0.0976108	0.657577	0.189034
ERO1LB	1.4908	0.298658	0.408935	-0.473931	0.117475	-0.0892673	0.459671	-0.152003	0.675718	-0.304006	0.122629	-0.0588937	0.288193	-0.0291463	0.392545	0.189034	0.145087	-0.494109	0.259637	0.0976108	0.657577	0.189034
GPR137B	1.4908	0.298658	0.408935	-0.473931	0.117475	-0.0892673	0.459671	-0.152003	0.675718	-0.304006	0.122629	-0.0588937	0.288193	-0.0291463	0.392545	0.189034	0.145087	-0.494109	0.259637	0.0976108	0.657577	0.189034
HEATR1	1.4908	0.298658	0.408935	-0.473931	0.117475	-0.0892673	0.459671	-0.152003	0.675718	-0.304006	0.122629	-0.0588937	0.288193	-0.0291463	0.392545	0.189034	0.145087	-0.494109	0.259637	0.0976108	0.657577	0.189034
LGALS8	1.4908	0.298658	0.408935	-0.473931	0.117475	-0.0892673	0.459671	-0.152003	0.675718	-0.304006	0.122629	-0.0588937	0.288193	-0.0291463	0.392545	0.189034	0.145087	-0.494109	0.259637	0.0976108	0.657577	0.189034
MIR1537	1.4908	0.298658	0.408935	-0.473931	0.117475	-0.0892673	0.459671	-0.152003	0.675718	-0.304006	0.122629	-0.0588937	0.288193	-0.0291463	0.392545	0.189034	0.145087	-0.494109	0.259637	0.0976108	0.657577	0.189034
NID1	1.4908	0.298658	0.408935	-0.473931	0.117475	-0.0892673	0.459671	-0.152003	0.675718	-0.304006	0.122629	-0.0588937	0.288193	-0.0291463	0.392545	0.189034	0.145087	-0.494109	0.259637	0.0976108	0.657577	0.189034
WDR26	1.4908	0.31034	0.832683	-0.577767	0.123782	-0.120294	0.320572	-0.0740006	0.493495	-0.268817	0.199283	-0.168123	0.464706	0.0703893	0.123205	0.0703893	0.242604	-0.514573	0.486782	0.137504	0.259637	0.0840643
EEF1D	1.49894	0.226509	0.533132	-0.184425	0.605548	0	0.258061	0.124328	0.841638	-0.168123	1.37469	0.15056	0.303644	0.214125	0.0670192	-0.0291463	1.32148	0.669027	1.06248	0.201634	0.430626	0.176323
GSDMD	1.49894	0.226509	0.533132	-0.184425	0.605548	0	0.258061	0.124328	0.841638	-0.168123	1.37469	0.15056	0.303644	0.214125	0.0670192	-0.0291463	1.32148	0.669027	1.06248	0.201634	0.430626	0.176323
MAFA	1.49894	0.226509	0.533132	-0.184425	0.605548	0	0.258061	0.124328	0.841638	-0.168123	1.37469	0.15056	0.303644	0.214125	0.0670192	-0.0291463	1.32148	0.669027	1.06248	0.201634	0.430626	0.176323
MROH6	1.49894	0.226509	0.533132	-0.184425	0.605548	0	0.258061	0.124328	0.841638	-0.168123	1.37469	0.15056	0.303644	0.214125	0.0670192	-0.0291463	1.32148	0.669027	1.06248	0.201634	0.430626	0.176323
STK3	0.391474	0.0703893	0.300162	-0.713119	0.159894	-0.120294	0.0710923	-0.0740006	0.423659	-0.136062	0.198596	-0.0291463	0.0496351	0.0143553	0.00744648	-0.0439433	1.09474	0.505891	0.920819	0.226509	0.815309	0.250962
KLF10	0.79588	0.176323	0.0599818	-0.286304	0.381952	-0.0439433	0.344862	0.0976108	0.307153	-0.0740006	0.327902	-0.0291463	0.0172766	0.0143553	0.329754	-0.217591	0.872895	0.565597	0.785156	0.214125	0.815309	0.250962
ODF1	0.79588	0.176323	0.0599818	-0.286304	0.381952	-0.0439433	0.344862	0.0976108	0.307153	-0.0740006	0.327902	-0.0291463	0.0172766	0.0143553	0.329754	-0.217591	0.872895	0.565597	0.785156	0.214125	0.815309	0.250962
EHF	0.326058	0.0565835	0.0381045	-0.200913	0.0819697	-0.104697	0.460924	-0.200913	0.104577	0.0285692	0.14752	-0.120294	0.0555173	-0.136062	0.173925	0.0143553	0.034328	-0.0740006	1.22475	0.163499	0.812479	0.176323
KCNK9	0.882729	0.15056	0.675718	-0.152003	0.600326	0	0.269218	0.0976108	0.366532	-0.0588937	1.35853	0.15056	0.607303	0.31034	0.262013	-0.251539	1.33442	0.678072	0.568636	0.137504	0.801343	0.298658
PCAT1	0.829738	0.176323	0.154902	-0.251539	0.457175	-0.0588937	0.227678	0.0143553	0.16813	-0.0144996	0.221849	-0.0588937	0.0109954	0.0426443	0.281498	-0.251539	0.954677	0.505891	0.742321	0.201634	0.790485	0.275007
DCAF13	0.974694	0.201634	0.0974532	-0.37707	0.300162	-0.0740006	0.112946	-0.0144996	0.548214	-0.152003	0.0599818	-0.120294	0.0109954	0.0143553	0.115771	-0.104697	0.928118	0.632268	1.10347	0.263034	0.787812	0.238787
SLC25A32	0.974694	0.201634	0.0974532	-0.37707	0.300162	-0.0740006	0.112946	-0.0144996	0.548214	-0.152003	0.0599818	-0.120294	0.0109954	0.0143553	0.115771	-0.104697	0.928118	0.632268	1.10347	0.263034	0.787812	0.238787
GGPS1	1.25414	0.263034	0.565431	-0.535332	0.170053	-0.0740006	0.209012	-0.104697	0.428291	-0.251539	0.00788851	-0.104697	0.242604	-0.0588937	0.207608	0.111031	0.0599818	-0.494109	0.353596	0.124328	0.774691	0.226509
MIR4753	1.25414	0.263034	0.565431	-0.535332	0.170053	-0.0740006	0.209012	-0.104697	0.428291	-0.251539	0.00788851	-0.104697	0.242604	-0.0588937	0.207608	0.111031	0.0599818	-0.494109	0.353596	0.124328	0.774691	0.226509
ANXA13	0.856985	0.176323	0.181115	-0.268817	0.441291	-0.0588937	0.194499	-0.0291463	0.0741724	0.0285692	0.310691	-0.0439433	0.101275	0.0840643	0.185087	-0.217591	1.15058	0.584963	0.832683	0.226509	0.769551	0.263034
C8ORF76	0.856985	0.176323	0.181115	-0.268817	0.441291	-0.0588937	0.194499	-0.0291463	0.0741724	0.0285692	0.310691	-0.0439433	0.101275	0.0840643	0.185087	-0.217591	1.15058	0.584963	0.832683	0.226509	0.769551	0.263034
FAM83A	0.856985	0.176323	0.181115	-0.268817	0.441291	-0.0588937	0.194499	-0.0291463	0.0741724	0.0285692	0.310691	-0.0439433	0.101275	0.0840643	0.185087	-0.217591	1.15058	0.584963	0.832683	0.226509	0.769551	0.263034
FAM84B	0.856985	0.176323	0.181115	-0.268817	0.441291	-0.0588937	0.194499	-0.0291463	0.0741724	0.0285692	0.310691	-0.0439433	0.101275	0.0840643	0.185087	-0.217591	1.15058	0.584963	0.832683	0.226509	0.769551	0.263034
FAM91A1	0.856985	0.176323	0.181115	-0.268817	0.441291	-0.0588937	0.194499	-0.0291463	0.0741724	0.0285692	0.310691	-0.0439433	0.101275	0.0840643	0.185087	-0.217591	1.15058	0.584963	0.832683	0.226509	0.769551	0.263034
FBXO32	0.856985	0.176323	0.181115	-0.268817	0.441291	-0.0588937	0.194499	-0.0291463	0.0741724	0.0285692	0.310691	-0.0439433	0.101275	0.0840643	0.185087	-0.217591	1.15058	0.584963	0.832683	0.226509	0.769551	0.263034
FER1L6	0.856985	0.176323	0.181115	-0.268817	0.441291	-0.0588937	0.194499	-0.0291463	0.0741724	0.0285692	0.310691	-0.0439433	0.101275	0.0840643	0.185087	-0.217591	1.15058	0.584963	0.832683	0.226509	0.769551	0.263034
KIAA0196	0.856985	0.176323	0.181115	-0.268817	0.441291	-0.0588937	0.194499	-0.0291463	0.0741724	0.0285692	0.310691	-0.0439433	0.101275	0.0840643	0.185087	-0.217591	1.15058	0.584963	0.832683	0.226509	0.769551	0.263034
KLHL38	0.856985	0.176323	0.181115	-0.268817	0.441291	-0.0588937	0.194499	-0.0291463	0.0741724	0.0285692	0.310691	-0.0439433	0.101275	0.0840643	0.185087	-0.217591	1.15058	0.584963	0.832683	0.226509	0.769551	0.263034
LINC00861	0.856985	0.176323	0.181115	-0.268817	0.441291	-0.0588937	0.194499	-0.0291463	0.0741724	0.0285692	0.310691	-0.0439433	0.101275	0.0840643	0.185087	-0.217591	1.15058	0.584963	0.832683	0.226509	0.769551	0.263034
LINC00964	0.856985	0.176323	0.181115	-0.268817	0.441291	-0.0588937	0.194499	-0.0291463	0.0741724	0.0285692	0.310691	-0.0439433	0.101275	0.0840643	0.185087	-0.217591	1.15058	0.584963	0.832683	0.226509	0.769551	0.263034
MIR4663	0.856985	0.176323	0.181115	-0.268817	0.441291	-0.0588937	0.194499	-0.0291463	0.0741724	0.0285692	0.310691	-0.0439433	0.101275	0.0840643	0.185087	-0.217591	1.15058	0.584963	0.832683	0.226509	0.769551	0.263034
MTSS1	0.856985	0.176323	0.181115	-0.268817	0.441291	-0.0588937	0.194499	-0.0291463	0.0741724	0.0285692	0.310691	-0.0439433	0.101275	0.0840643	0.185087	-0.217591	1.15058	0.584963	0.832683	0.226509	0.769551	0.263034
NDUFB9	0.856985	0.176323	0.181115	-0.268817	0.441291	-0.0588937	0.194499	-0.0291463	0.0741724	0.0285692	0.310691	-0.0439433	0.101275	0.0840643	0.185087	-0.217591	1.15058	0.584963	0.832683	0.226509	0.769551	0.263034
NSMCE2	0.856985	0.176323	0.181115	-0.268817	0.441291	-0.0588937	0.194499	-0.0291463	0.0741724	0.0285692	0.310691	-0.0439433	0.101275	0.0840643	0.185087	-0.217591	1.15058	0.584963	0.832683	0.226509	0.769551	0.263034
RNF139	0.856985	0.176323	0.181115	-0.268817	0.441291	-0.0588937	0.194499	-0.0291463	0.0741724	0.0285692	0.310691	-0.0439433	0.101275	0.0840643	0.185087	-0.217591	1.15058	0.584963	0.832683	0.226509	0.769551	0.263034
SQLE	0.856985	0.176323	0.181115	-0.268817	0.441291	-0.0588937	0.194499	-0.0291463	0.0741724	0.0285692	0.310691	-0.0439433	0.101275	0.0840643	0.185087	-0.217591	1.15058	0.584963	0.832683	0.226509	0.769551	0.263034
TATDN1	0.856985	0.176323	0.181115	-0.268817	0.441291	-0.0588937	0.194499	-0.0291463	0.0741724	0.0285692	0.310691	-0.0439433	0.101275	0.0840643	0.185087	-0.217591	1.15058	0.584963	0.832683	0.226509	0.769551	0.263034
TMEM65	0.856985	0.176323	0.181115	-0.268817	0.441291	-0.0588937	0.194499	-0.0291463	0.0741724	0.0285692	0.310691	-0.0439433	0.101275	0.0840643	0.185087	-0.217591	1.15058	0.584963	0.832683	0.226509	0.769551	0.263034
TRIB1	0.856985	0.176323	0.181115	-0.268817	0.441291	-0.0588937	0.194499	-0.0291463	0.0741724	0.0285692	0.310691	-0.0439433	0.101275	0.0840643	0.185087	-0.217591	1.15058	0.584963	0.832683	0.226509	0.769551	0.263034
TRMT12	0.856985	0.176323	0.181115	-0.268817	0.441291	-0.0588937	0.194499	-0.0291463	0.0741724	0.0285692	0.310691	-0.0439433	0.101275	0.0840643	0.185087	-0.217591	1.15058	0.584963	0.832683	0.226509	0.769551	0.263034
ZHX1	0.856985	0.176323	0.181115	-0.268817	0.441291	-0.0588937	0.194499	-0.0291463	0.0741724	0.0285692	0.310691	-0.0439433	0.101275	0.0840643	0.185087	-0.217591	1.15058	0.584963	0.832683	0.226509	0.769551	0.263034
ZNF572	0.856985	0.176323	0.181115	-0.268817	0.441291	-0.0588937	0.194499	-0.0291463	0.0741724	0.0285692	0.310691	-0.0439433	0.101275	0.0840643	0.185087	-0.217591	1.15058	0.584963	0.832683	0.226509	0.769551	0.263034
VPS13B	0.61261	0.15056	0.122629	-0.535332	0.437707	-0.0291463	0.467246	0.163499	0.412289	-0.120294	0.0118872	-0.104697	0.0624821	0.0840643	0.130182	-0.104697	0.950782	0.536053	0.619789	0.189034	0.769551	0.214125
NAPRT1	1.49894	0.226509	0.533132	-0.184425	0.605548	0	0.258061	0.124328	0.841638	-0.168123	1.37469	0.15056	0.303644	0.214125	0.0670192	-0.0291463	1.32148	0.669027	1.06248	0.201634	0.430626	0.176323
PYCRL	1.49894	0.226509	0.533132	-0.184425	0.605548	0	0.258061	0.124328	0.841638	-0.168123	1.37469	0.15056	0.303644	0.214125	0.0670192	-0.0291463	1.32148	0.669027	1.06248	0.201634	0.430626	0.176323
TG	0.966576	0.163499	0.511449	-0.251539	0.630784	-0.0144996	0.388277	0.0840643	0.38934	-0.0892673	0.787812	0.0565835	0.449772	0.263034	0.19382	-0.234465	0.935542	0.545968	0.764472	0.189034	0.761954	0.275007
DCSTAMP	0.798603	0.176323	0.17134	-0.415037	0.250264	-0.0892673	0.161151	0.0143553	0.332547	-0.0740006	0.0371573	-0.168123	0.0599818	0.0426443	0.145087	-0.120294	0.725842	0.536053	1.08725	0.263034	0.756962	0.214125
DPYS	0.798603	0.176323	0.17134	-0.415037	0.250264	-0.0892673	0.161151	0.0143553	0.332547	-0.0740006	0.0371573	-0.168123	0.0599818	0.0426443	0.145087	-0.120294	0.725842	0.536053	1.08725	0.263034	0.756962	0.214125
SLC45A4	0.835647	0.137504	0.59176	-0.184425	0.438899	-0.0144996	0.165579	0.0565835	0.537602	-0.104697	1.26841	0.124328	0.508638	0.263034	0.178486	-0.234465	1.15614	0.632268	0.754487	0.163499	0.756962	0.286881
B3GALNT2	1.24872	0.263034	0.436519	-0.514573	0.163676	-0.0892673	0.322393	-0.152003	0.376751	-0.234465	0.0118872	-0.104697	0.327902	-0.0291463	0.251037	0.124328	0.141463	-0.535332	0.283162	0.111031	0.756962	0.214125
TBCE	1.24872	0.263034	0.436519	-0.514573	0.163676	-0.0892673	0.322393	-0.152003	0.376751	-0.234465	0.0118872	-0.104697	0.327902	-0.0291463	0.251037	0.124328	0.141463	-0.535332	0.283162	0.111031	0.756962	0.214125
C1ORF192	1.12843	0.286881	0.966576	-0.888969	0.787812	-0.304006	1.04191	-0.556393	0.299296	-0.136062	0.0291884	-0.104697	0.267606	0.137504	1.82391	0.678072	1.00656	0.286881	1.50446	0.356144	0.754487	0.275007
SDHC	1.12843	0.286881	0.966576	-0.888969	0.787812	-0.304006	1.04191	-0.556393	0.299296	-0.136062	0.0291884	-0.104697	0.267606	0.137504	1.82391	0.678072	1.00656	0.286881	1.50446	0.356144	0.754487	0.275007
MYC	0.590067	0.137504	0.0814455	-0.340075	0.322393	-0.120294	0.0680339	-0.152003	0.0634863	0.0426443	0.113509	-0.120294	0.235824	0.15056	0.05061	-0.120294	0.463442	0.367371	1.16941	0.286881	0.752027	0.275007
ADCY8	1.15864	0.189034	0.638272	-0.184425	0.609065	-0.0144996	0.570248	0.176323	0.36251	-0.0740006	1.01863	0.0976108	0.218245	0.176323	0.438899	-0.304006	0.943095	0.526069	0.841638	0.201634	0.752027	0.275007
ATAD2	0.688246	0.15056	0.0788339	-0.321928	0.279014	-0.104697	0.189767	-0.0588937	0.00305075	0.0565835	0.216096	-0.0740006	0.111259	0.0840643	0.0462403	-0.0892673	0.966576	0.526069	1.05061	0.263034	0.744727	0.250962
WDYHV1	0.688246	0.15056	0.0788339	-0.321928	0.279014	-0.104697	0.189767	-0.0588937	0.00305075	0.0565835	0.216096	-0.0740006	0.111259	0.0840643	0.0462403	-0.0892673	0.966576	0.526069	1.05061	0.263034	0.744727	0.250962
RHPN1	1.49894	0.226509	0.533132	-0.184425	0.605548	0	0.258061	0.124328	0.841638	-0.168123	1.37469	0.15056	0.303644	0.214125	0.0670192	-0.0291463	1.32148	0.669027	1.06248	0.201634	0.430626	0.176323
TIGD5	1.49894	0.226509	0.533132	-0.184425	0.605548	0	0.258061	0.124328	0.841638	-0.168123	1.37469	0.15056	0.303644	0.214125	0.0670192	-0.0291463	1.32148	0.669027	1.06248	0.201634	0.430626	0.176323
ZC3H3	1.49894	0.226509	0.533132	-0.184425	0.605548	0	0.258061	0.124328	0.841638	-0.168123	1.37469	0.15056	0.303644	0.214125	0.0670192	-0.0291463	1.32148	0.669027	1.06248	0.201634	0.430626	0.176323
APCS	1.51004	0.333424	1.33442	-0.915936	0.89279	-0.268817	1.00087	-0.494109	0.294992	-0.120294	0.12436	-0.0291463	0.436519	0.214125	2.37572	0.790772	0.677781	0.214125	1.46597	0.344828	0.386158	0.15056
CLK2	1.29414	0.31034	1.19179	-0.915936	1.29585	-0.321928	1.63451	-0.621488	0.565431	-0.217591	0.100179	-0.0439433	0.406714	0.201634	1.04239	0.411426	1.46344	0.432959	1.3019	0.333424	0.732828	0.321928
HCN3	1.29414	0.31034	1.19179	-0.915936	1.29585	-0.321928	1.63451	-0.621488	0.565431	-0.217591	0.100179	-0.0439433	0.406714	0.201634	1.04239	0.411426	1.46344	0.432959	1.3019	0.333424	0.732828	0.321928
SCAMP3	1.29414	0.31034	1.19179	-0.915936	1.29585	-0.321928	1.63451	-0.621488	0.565431	-0.217591	0.100179	-0.0439433	0.406714	0.201634	1.04239	0.411426	1.46344	0.432959	1.3019	0.333424	0.732828	0.321928
ATP1A2	1.51004	0.333424	1.33442	-0.915936	0.89279	-0.268817	1.00087	-0.494109	0.294992	-0.120294	0.12436	-0.0291463	0.436519	0.214125	2.37572	0.790772	0.677781	0.214125	1.46597	0.344828	0.386158	0.15056
C1ORF204	1.51004	0.333424	1.33442	-0.915936	0.89279	-0.268817	1.00087	-0.494109	0.294992	-0.120294	0.12436	-0.0291463	0.436519	0.214125	2.37572	0.790772	0.677781	0.214125	1.46597	0.344828	0.386158	0.15056
CCDC19	1.51004	0.333424	1.33442	-0.915936	0.89279	-0.268817	1.00087	-0.494109	0.294992	-0.120294	0.12436	-0.0291463	0.436519	0.214125	2.37572	0.790772	0.677781	0.214125	1.46597	0.344828	0.386158	0.15056
CRP	1.51004	0.333424	1.33442	-0.915936	0.89279	-0.268817	1.00087	-0.494109	0.294992	-0.120294	0.12436	-0.0291463	0.436519	0.214125	2.37572	0.790772	0.677781	0.214125	1.46597	0.344828	0.386158	0.15056
DUSP23	1.51004	0.333424	1.33442	-0.915936	0.89279	-0.268817	1.00087	-0.494109	0.294992	-0.120294	0.12436	-0.0291463	0.436519	0.214125	2.37572	0.790772	0.677781	0.214125	1.46597	0.344828	0.386158	0.15056
FCRL6	1.51004	0.333424	1.33442	-0.915936	0.89279	-0.268817	1.00087	-0.494109	0.294992	-0.120294	0.12436	-0.0291463	0.436519	0.214125	2.37572	0.790772	0.677781	0.214125	1.46597	0.344828	0.386158	0.15056
IGSF8	1.51004	0.333424	1.33442	-0.915936	0.89279	-0.268817	1.00087	-0.494109	0.294992	-0.120294	0.12436	-0.0291463	0.436519	0.214125	2.37572	0.790772	0.677781	0.214125	1.46597	0.344828	0.386158	0.15056
IGSF9	1.51004	0.333424	1.33442	-0.915936	0.89279	-0.268817	1.00087	-0.494109	0.294992	-0.120294	0.12436	-0.0291463	0.436519	0.214125	2.37572	0.790772	0.677781	0.214125	1.46597	0.344828	0.386158	0.15056
KCNJ10	1.51004	0.333424	1.33442	-0.915936	0.89279	-0.268817	1.00087	-0.494109	0.294992	-0.120294	0.12436	-0.0291463	0.436519	0.214125	2.37572	0.790772	0.677781	0.214125	1.46597	0.344828	0.386158	0.15056
KCNJ9	1.51004	0.333424	1.33442	-0.915936	0.89279	-0.268817	1.00087	-0.494109	0.294992	-0.120294	0.12436	-0.0291463	0.436519	0.214125	2.37572	0.790772	0.677781	0.214125	1.46597	0.344828	0.386158	0.15056
PIGM	1.51004	0.333424	1.33442	-0.915936	0.89279	-0.268817	1.00087	-0.494109	0.294992	-0.120294	0.12436	-0.0291463	0.436519	0.214125	2.37572	0.790772	0.677781	0.214125	1.46597	0.344828	0.386158	0.15056
SLAMF8	1.51004	0.333424	1.33442	-0.915936	0.89279	-0.268817	1.00087	-0.494109	0.294992	-0.120294	0.12436	-0.0291463	0.436519	0.214125	2.37572	0.790772	0.677781	0.214125	1.46597	0.344828	0.386158	0.15056
SLAMF9	1.51004	0.333424	1.33442	-0.915936	0.89279	-0.268817	1.00087	-0.494109	0.294992	-0.120294	0.12436	-0.0291463	0.436519	0.214125	2.37572	0.790772	0.677781	0.214125	1.46597	0.344828	0.386158	0.15056
ANKRD46	0.759451	0.163499	0.0925886	-0.251539	0.707744	0	0.659556	0.214125	0.289037	-0.0892673	0.0624821	-0.0892673	0.0199966	0.0426443	0.048177	-0.0291463	0.790485	0.485427	0.61261	0.176323	0.725842	0.201634
TAGLN2	1.51004	0.333424	1.33442	-0.915936	0.89279	-0.268817	1.00087	-0.494109	0.294992	-0.120294	0.12436	-0.0291463	0.436519	0.214125	2.37572	0.790772	0.677781	0.214125	1.46597	0.344828	0.386158	0.15056
VSIG8	1.51004	0.333424	1.33442	-0.915936	0.89279	-0.268817	1.00087	-0.494109	0.294992	-0.120294	0.12436	-0.0291463	0.436519	0.214125	2.37572	0.790772	0.677781	0.214125	1.46597	0.344828	0.386158	0.15056
WNT3A	1.51145	0.298658	0.809668	-0.577767	0.093665	-0.120294	0.427128	-0.0892673	1.19791	-0.37707	0.156767	-0.0144996	0.551294	0.0976108	0.353596	0.201634	0.281498	-0.599462	0.737549	0.189034	0.121478	0.0143553
EPHX1	1.53018	0.321928	0.782516	-0.577767	0.125518	-0.0740006	0.114639	0	0.924453	-0.358454	0.0846002	-0.0291463	0.155523	-0.0291463	0.104577	0.0703893	0.0428718	-0.454032	0.452225	0.137504	0.356547	0.137504
LEFTY1	1.53018	0.321928	0.782516	-0.577767	0.125518	-0.0740006	0.114639	0	0.924453	-0.358454	0.0846002	-0.0291463	0.155523	-0.0291463	0.104577	0.0703893	0.0428718	-0.454032	0.452225	0.137504	0.356547	0.137504
TMEM63A	1.53018	0.321928	0.782516	-0.577767	0.125518	-0.0740006	0.114639	0	0.924453	-0.358454	0.0846002	-0.0291463	0.155523	-0.0291463	0.104577	0.0703893	0.0428718	-0.454032	0.452225	0.137504	0.356547	0.137504
PCNXL2	1.54975	0.321928	0.521434	-0.514573	0.034328	-0.0892673	0.305395	-0.120294	0.527244	-0.268817	0.221849	0.0143553	0.281498	-0.0291463	0.493495	0.263034	0.00877392	-0.454032	0.785156	0.189034	0.478862	0.137504
ARID4B	1.56067	0.321928	0.458421	-0.535332	0.263603	-0.0740006	0.20412	-0.120294	0.605548	-0.286304	0.0958256	-0.0291463	0.193142	-0.0740006	0.100179	0.0703893	0.0772745	-0.535332	0.485452	0.15056	0.89279	0.250962
RBM34	1.56067	0.321928	0.458421	-0.535332	0.263603	-0.0740006	0.20412	-0.120294	0.605548	-0.286304	0.0958256	-0.0291463	0.193142	-0.0740006	0.100179	0.0703893	0.0772745	-0.535332	0.485452	0.15056	0.89279	0.250962
SNORA14B	1.56067	0.321928	0.458421	-0.535332	0.263603	-0.0740006	0.20412	-0.120294	0.605548	-0.286304	0.0958256	-0.0291463	0.193142	-0.0740006	0.100179	0.0703893	0.0772745	-0.535332	0.485452	0.15056	0.89279	0.250962
DNAH14	1.04866	0.250962	0.987163	-0.621488	0.114074	-0.0740006	0.215383	-0.0439433	0.906578	-0.358454	0.115771	-0.0291463	0.181115	-0.0291463	0.161151	0.0976108	0.0705811	-0.434403	0.562249	0.15056	0.69897	0.226509
TOMM20	1.56067	0.321928	0.458421	-0.535332	0.263603	-0.0740006	0.20412	-0.120294	0.605548	-0.286304	0.0958256	-0.0291463	0.193142	-0.0740006	0.100179	0.0703893	0.0772745	-0.535332	0.485452	0.15056	0.89279	0.250962
ZNF706	0.9914	0.214125	0.0963675	-0.340075	0.29243	-0.0588937	0.258848	0.0840643	0.378824	-0.104697	0.116339	-0.0892673	0.090444	0.0840643	0.127844	-0.0740006	0.548214	0.432959	0.812479	0.214125	0.692504	0.189034
TRPS1	1.20831	0.250962	0.264401	-0.217591	0.47237	-0.0291463	0.482804	0.189034	0.391474	-0.104697	0.416801	-0.0291463	0.232102	-0.0892673	0.129596	-0.152003	1.20831	0.815575	0.9914	0.238787	0.686133	0.226509
GPR20	1.10791	0.176323	0.549751	-0.200913	0.465974	-0.0144996	0.112946	0.0565835	0.716699	-0.152003	1.19044	0.124328	0.49485	0.263034	0.048177	-0.120294	1.15614	0.632268	0.752027	0.163499	0.67162	0.250962
LINC00051	1.10791	0.176323	0.549751	-0.200913	0.465974	-0.0144996	0.112946	0.0565835	0.716699	-0.152003	1.19044	0.124328	0.49485	0.263034	0.048177	-0.120294	1.15614	0.632268	0.752027	0.163499	0.67162	0.250962
MROH5	1.10791	0.176323	0.549751	-0.200913	0.465974	-0.0144996	0.112946	0.0565835	0.716699	-0.152003	1.19044	0.124328	0.49485	0.263034	0.048177	-0.120294	1.15614	0.632268	0.752027	0.163499	0.67162	0.250962
PTP4A3	1.10791	0.176323	0.549751	-0.200913	0.465974	-0.0144996	0.112946	0.0565835	0.716699	-0.152003	1.19044	0.124328	0.49485	0.263034	0.048177	-0.120294	1.15614	0.632268	0.752027	0.163499	0.67162	0.250962
TSNARE1	1.10791	0.176323	0.549751	-0.200913	0.465974	-0.0144996	0.112946	0.0565835	0.716699	-0.152003	1.19044	0.124328	0.49485	0.263034	0.048177	-0.120294	1.15614	0.632268	0.752027	0.163499	0.67162	0.250962
KCNS2	0.555955	0.111031	0.238824	-0.643856	0.100727	-0.104697	0.0619809	-0.0144996	0.605548	-0.152003	0.360514	0.0285692	0.105684	0.111031	0.133122	-0.0892673	1.12148	0.516015	0.769551	0.189034	0.669586	0.189034
NIPAL2	0.555955	0.111031	0.238824	-0.643856	0.100727	-0.104697	0.0619809	-0.0144996	0.605548	-0.152003	0.360514	0.0285692	0.105684	0.111031	0.133122	-0.0892673	1.12148	0.516015	0.769551	0.189034	0.669586	0.189034
POP1	0.555955	0.111031	0.238824	-0.643856	0.100727	-0.104697	0.0619809	-0.0144996	0.605548	-0.152003	0.360514	0.0285692	0.105684	0.111031	0.133122	-0.0892673	1.12148	0.516015	0.769551	0.189034	0.669586	0.189034
C1ORF145	1.5784	0.321928	0.573489	-0.556393	0.076756	-0.0740006	0.232844	-0.0439433	1.32422	-0.415037	0.369572	0.0426443	0.329754	0.0285692	0.118615	0.111031	0.0835461	-0.514573	0.590067	0.176323	0.396856	0.137504
OBSCN	1.5784	0.321928	0.573489	-0.556393	0.076756	-0.0740006	0.232844	-0.0439433	1.32422	-0.415037	0.369572	0.0426443	0.329754	0.0285692	0.118615	0.111031	0.0835461	-0.514573	0.590067	0.176323	0.396856	0.137504
HDGF	1.58004	0.344828	1.20273	-0.888969	1.27819	-0.304006	1.41229	-0.556393	0.381952	-0.152003	0.00217692	-0.0740006	0.346787	0.176323	1.42597	0.505891	1.24949	0.422233	1.51286	0.344828	0.388277	0.15056
INSRR	1.58004	0.344828	1.20273	-0.888969	1.27819	-0.304006	1.41229	-0.556393	0.381952	-0.152003	0.00217692	-0.0740006	0.346787	0.176323	1.42597	0.505891	1.24949	0.422233	1.51286	0.344828	0.388277	0.15056
ISG20L2	1.58004	0.344828	1.20273	-0.888969	1.27819	-0.304006	1.41229	-0.556393	0.381952	-0.152003	0.00217692	-0.0740006	0.346787	0.176323	1.42597	0.505891	1.24949	0.422233	1.51286	0.344828	0.388277	0.15056
LRRC71	1.58004	0.344828	1.20273	-0.888969	1.27819	-0.304006	1.41229	-0.556393	0.381952	-0.152003	0.00217692	-0.0740006	0.346787	0.176323	1.42597	0.505891	1.24949	0.422233	1.51286	0.344828	0.388277	0.15056
MIR765	1.58004	0.344828	1.20273	-0.888969	1.27819	-0.304006	1.41229	-0.556393	0.381952	-0.152003	0.00217692	-0.0740006	0.346787	0.176323	1.42597	0.505891	1.24949	0.422233	1.51286	0.344828	0.388277	0.15056
MRPL24	1.58004	0.344828	1.20273	-0.888969	1.27819	-0.304006	1.41229	-0.556393	0.381952	-0.152003	0.00217692	-0.0740006	0.346787	0.176323	1.42597	0.505891	1.24949	0.422233	1.51286	0.344828	0.388277	0.15056
NTRK1	1.58004	0.344828	1.20273	-0.888969	1.27819	-0.304006	1.41229	-0.556393	0.381952	-0.152003	0.00217692	-0.0740006	0.346787	0.176323	1.42597	0.505891	1.24949	0.422233	1.51286	0.344828	0.388277	0.15056
PEAR1	1.58004	0.344828	1.20273	-0.888969	1.27819	-0.304006	1.41229	-0.556393	0.381952	-0.152003	0.00217692	-0.0740006	0.346787	0.176323	1.42597	0.505891	1.24949	0.422233	1.51286	0.344828	0.388277	0.15056
PRCC	1.58004	0.344828	1.20273	-0.888969	1.27819	-0.304006	1.41229	-0.556393	0.381952	-0.152003	0.00217692	-0.0740006	0.346787	0.176323	1.42597	0.505891	1.24949	0.422233	1.51286	0.344828	0.388277	0.15056
RRNAD1	1.58004	0.344828	1.20273	-0.888969	1.27819	-0.304006	1.41229	-0.556393	0.381952	-0.152003	0.00217692	-0.0740006	0.346787	0.176323	1.42597	0.505891	1.24949	0.422233	1.51286	0.344828	0.388277	0.15056
SH2D2A	1.58004	0.344828	1.20273	-0.888969	1.27819	-0.304006	1.41229	-0.556393	0.381952	-0.152003	0.00217692	-0.0740006	0.346787	0.176323	1.42597	0.505891	1.24949	0.422233	1.51286	0.344828	0.388277	0.15056
COA6	1.5817	0.321928	0.474955	-0.514573	0.213249	-0.0740006	0.284833	-0.136062	0.777284	-0.321928	0.123205	-0.0291463	0.140261	-0.0892673	0.136083	0.0976108	0.0452752	-0.494109	0.44855	0.137504	0.707744	0.201634
IRF2BP2	1.5817	0.321928	0.474955	-0.514573	0.213249	-0.0740006	0.284833	-0.136062	0.777284	-0.321928	0.123205	-0.0291463	0.140261	-0.0892673	0.136083	0.0976108	0.0452752	-0.494109	0.44855	0.137504	0.707744	0.201634
LINC00184	1.5817	0.321928	0.474955	-0.514573	0.213249	-0.0740006	0.284833	-0.136062	0.777284	-0.321928	0.123205	-0.0291463	0.140261	-0.0892673	0.136083	0.0976108	0.0452752	-0.494109	0.44855	0.137504	0.707744	0.201634
MIR4671	1.5817	0.321928	0.474955	-0.514573	0.213249	-0.0740006	0.284833	-0.136062	0.777284	-0.321928	0.123205	-0.0291463	0.140261	-0.0892673	0.136083	0.0976108	0.0452752	-0.494109	0.44855	0.137504	0.707744	0.201634
SLC35F3	1.5817	0.321928	0.474955	-0.514573	0.213249	-0.0740006	0.284833	-0.136062	0.777284	-0.321928	0.123205	-0.0291463	0.140261	-0.0892673	0.136083	0.0976108	0.0452752	-0.494109	0.44855	0.137504	0.707744	0.201634
TARBP1	1.5817	0.321928	0.474955	-0.514573	0.213249	-0.0740006	0.284833	-0.136062	0.777284	-0.321928	0.123205	-0.0291463	0.140261	-0.0892673	0.136083	0.0976108	0.0452752	-0.494109	0.44855	0.137504	0.707744	0.201634
DISC1	1.60555	0.333424	0.818156	-0.621488	0.0496351	-0.136062	0.581699	-0.251539	0.603801	-0.286304	0.2652	0	0.546682	0.0840643	0.37366	0.214125	0.161781	-0.556393	0.806875	0.201634	0.605548	0.189034
DUSP10	1.64207	0.31034	0.958607	-0.556393	0.0254883	-0.152003	0.496209	-0.268817	1.09691	-0.358454	0.0856568	-0.104697	0.555955	0.111031	0.0649968	-0.0291463	0.00877392	-0.268817	0.565431	0.137504	0.218963	0.0565835
ASH1L	1.65758	0.389567	1.03386	-0.943416	1.11691	-0.321928	1.64975	-0.643856	0.79588	-0.268817	0.248721	0.0285692	0.342944	0.163499	0.826814	0.356144	1.44009	0.400538	1.5784	0.378512	0.866461	0.356144
FDPS	1.65758	0.389567	1.03386	-0.943416	1.11691	-0.321928	1.64975	-0.643856	0.79588	-0.268817	0.248721	0.0285692	0.342944	0.163499	0.826814	0.356144	1.44009	0.400538	1.5784	0.378512	0.866461	0.356144
MIR555	1.65758	0.389567	1.03386	-0.943416	1.11691	-0.321928	1.64975	-0.643856	0.79588	-0.268817	0.248721	0.0285692	0.342944	0.163499	0.826814	0.356144	1.44009	0.400538	1.5784	0.378512	0.866461	0.356144
PKLR	1.65758	0.389567	1.03386	-0.943416	1.11691	-0.321928	1.64975	-0.643856	0.79588	-0.268817	0.248721	0.0285692	0.342944	0.163499	0.826814	0.356144	1.44009	0.400538	1.5784	0.378512	0.866461	0.356144
RUSC1	1.65758	0.389567	1.03386	-0.943416	1.11691	-0.321928	1.64975	-0.643856	0.79588	-0.268817	0.248721	0.0285692	0.342944	0.163499	0.826814	0.356144	1.44009	0.400538	1.5784	0.378512	0.866461	0.356144
ATP1A4	1.67162	0.356144	1.6216	-0.943416	1.08884	-0.304006	1.23657	-0.535332	0.372634	-0.152003	0	-0.0892673	0.315155	0.163499	2.07058	0.739848	0.931814	0.356144	1.7122	0.378512	0.47237	0.176323
CASQ1	1.67162	0.356144	1.6216	-0.943416	1.08884	-0.304006	1.23657	-0.535332	0.372634	-0.152003	0	-0.0892673	0.315155	0.163499	2.07058	0.739848	0.931814	0.356144	1.7122	0.378512	0.47237	0.176323
CD84	1.67162	0.356144	1.6216	-0.943416	1.08884	-0.304006	1.23657	-0.535332	0.372634	-0.152003	0	-0.0892673	0.315155	0.163499	2.07058	0.739848	0.931814	0.356144	1.7122	0.378512	0.47237	0.176323
COPA	1.67162	0.356144	1.6216	-0.943416	1.08884	-0.304006	1.23657	-0.535332	0.372634	-0.152003	0	-0.0892673	0.315155	0.163499	2.07058	0.739848	0.931814	0.356144	1.7122	0.378512	0.47237	0.176323
DCAF8	1.67162	0.356144	1.6216	-0.943416	1.08884	-0.304006	1.23657	-0.535332	0.372634	-0.152003	0	-0.0892673	0.315155	0.163499	2.07058	0.739848	0.931814	0.356144	1.7122	0.378512	0.47237	0.176323
NCSTN	1.67162	0.356144	1.6216	-0.943416	1.08884	-0.304006	1.23657	-0.535332	0.372634	-0.152003	0	-0.0892673	0.315155	0.163499	2.07058	0.739848	0.931814	0.356144	1.7122	0.378512	0.47237	0.176323
NHLH1	1.67162	0.356144	1.6216	-0.943416	1.08884	-0.304006	1.23657	-0.535332	0.372634	-0.152003	0	-0.0892673	0.315155	0.163499	2.07058	0.739848	0.931814	0.356144	1.7122	0.378512	0.47237	0.176323
PEA15	1.67162	0.356144	1.6216	-0.943416	1.08884	-0.304006	1.23657	-0.535332	0.372634	-0.152003	0	-0.0892673	0.315155	0.163499	2.07058	0.739848	0.931814	0.356144	1.7122	0.378512	0.47237	0.176323
PEX19	1.67162	0.356144	1.6216	-0.943416	1.08884	-0.304006	1.23657	-0.535332	0.372634	-0.152003	0	-0.0892673	0.315155	0.163499	2.07058	0.739848	0.931814	0.356144	1.7122	0.378512	0.47237	0.176323
SLAMF1	1.67162	0.356144	1.6216	-0.943416	1.08884	-0.304006	1.23657	-0.535332	0.372634	-0.152003	0	-0.0892673	0.315155	0.163499	2.07058	0.739848	0.931814	0.356144	1.7122	0.378512	0.47237	0.176323
SLAMF6	1.67162	0.356144	1.6216	-0.943416	1.08884	-0.304006	1.23657	-0.535332	0.372634	-0.152003	0	-0.0892673	0.315155	0.163499	2.07058	0.739848	0.931814	0.356144	1.7122	0.378512	0.47237	0.176323
VANGL2	1.67162	0.356144	1.6216	-0.943416	1.08884	-0.304006	1.23657	-0.535332	0.372634	-0.152003	0	-0.0892673	0.315155	0.163499	2.07058	0.739848	0.931814	0.356144	1.7122	0.378512	0.47237	0.176323
ABCB10	1.69037	0.333424	0.581699	-0.494109	0.0259491	-0.0740006	0.225483	-0.0144996	0.896196	-0.321928	0.216811	0	0.197226	-0.0439433	0.186419	0.176323	0.261219	-0.535332	0.742321	0.189034	0.385103	0.111031
ACTA1	1.69037	0.333424	0.581699	-0.494109	0.0259491	-0.0740006	0.225483	-0.0144996	0.896196	-0.321928	0.216811	0	0.197226	-0.0439433	0.186419	0.176323	0.261219	-0.535332	0.742321	0.189034	0.385103	0.111031
CCSAP	1.69037	0.333424	0.581699	-0.494109	0.0259491	-0.0740006	0.225483	-0.0144996	0.896196	-0.321928	0.216811	0	0.197226	-0.0439433	0.186419	0.176323	0.261219	-0.535332	0.742321	0.189034	0.385103	0.111031
NUP133	1.69037	0.333424	0.581699	-0.494109	0.0259491	-0.0740006	0.225483	-0.0144996	0.896196	-0.321928	0.216811	0	0.197226	-0.0439433	0.186419	0.176323	0.261219	-0.535332	0.742321	0.189034	0.385103	0.111031
RAB4A	1.69037	0.333424	0.581699	-0.494109	0.0259491	-0.0740006	0.225483	-0.0144996	0.896196	-0.321928	0.216811	0	0.197226	-0.0439433	0.186419	0.176323	0.261219	-0.535332	0.742321	0.189034	0.385103	0.111031
RHOU	1.69037	0.333424	0.581699	-0.494109	0.0259491	-0.0740006	0.225483	-0.0144996	0.896196	-0.321928	0.216811	0	0.197226	-0.0439433	0.186419	0.176323	0.261219	-0.535332	0.742321	0.189034	0.385103	0.111031
SPHAR	1.69037	0.333424	0.581699	-0.494109	0.0259491	-0.0740006	0.225483	-0.0144996	0.896196	-0.321928	0.216811	0	0.197226	-0.0439433	0.186419	0.176323	0.261219	-0.535332	0.742321	0.189034	0.385103	0.111031
TAF5L	1.69037	0.333424	0.581699	-0.494109	0.0259491	-0.0740006	0.225483	-0.0144996	0.896196	-0.321928	0.216811	0	0.197226	-0.0439433	0.186419	0.176323	0.261219	-0.535332	0.742321	0.189034	0.385103	0.111031
MTDH	0.5867	0.111031	0.076238	-0.577767	0.173277	-0.0740006	0.20204	0.0976108	0.679854	-0.168123	0.464706	0.0426443	0.076238	0.111031	0.0329203	-0.0588937	0.958607	0.495695	0.954677	0.214125	0.651695	0.176323
URB2	1.69037	0.333424	0.581699	-0.494109	0.0259491	-0.0740006	0.225483	-0.0144996	0.896196	-0.321928	0.216811	0	0.197226	-0.0439433	0.186419	0.176323	0.261219	-0.535332	0.742321	0.189034	0.385103	0.111031
GALNT2	1.72125	0.333424	0.555955	-0.514573	0.0141246	-0.0892673	0.259637	-0.0439433	0.752027	-0.304006	0.289883	0.0285692	0.30103	-0.0144996	0.273273	0.214125	0.180456	-0.514573	0.815309	0.201634	0.365523	0.111031
PGBD5	1.72125	0.333424	0.555955	-0.514573	0.0141246	-0.0892673	0.259637	-0.0439433	0.752027	-0.304006	0.289883	0.0285692	0.30103	-0.0144996	0.273273	0.214125	0.180456	-0.514573	0.815309	0.201634	0.365523	0.111031
NOTCH2	1.74232	0.321928	0.546682	-0.666576	0.4698	-0.200913	0.970616	-0.473931	1.09745	-0.286304	0.0798767	-0.120294	0.00966115	-0.0439433	1.38091	0.575312	1.36856	0.604071	2.41908	0.422233	1.0278	0.367371
MTR	1.76447	0.321928	0.346787	-0.434403	0.159267	-0.0740006	0.430626	-0.136062	0.821023	-0.340075	0.175874	-0.0291463	0.316053	-0.0144996	0.348722	0.176323	0.0634863	-0.454032	0.349692	0.124328	0.514279	0.15056
JMJD4	1.77211	0.344828	0.481486	-0.514573	0.0777937	-0.0892673	0.216811	-0.0291463	0.90309	-0.340075	0.340084	0.0285692	0.335358	0.0285692	0.282329	0.176323	0.20204	-0.535332	0.866461	0.214125	0.360514	0.0976108
SNAP47	1.77211	0.344828	0.481486	-0.514573	0.0777937	-0.0892673	0.216811	-0.0291463	0.90309	-0.340075	0.340084	0.0285692	0.335358	0.0285692	0.282329	0.176323	0.20204	-0.535332	0.866461	0.214125	0.360514	0.0976108
ARHGEF2	1.78252	0.400538	0.89279	-0.888969	0.931814	-0.286304	1.36351	-0.599462	0.617983	-0.217591	0.223299	0.0285692	0.255707	0.137504	1.04239	0.411426	1.39254	0.411426	1.74473	0.389567	0.728158	0.31034
DAP3	1.78252	0.400538	0.89279	-0.888969	0.931814	-0.286304	1.36351	-0.599462	0.617983	-0.217591	0.223299	0.0285692	0.255707	0.137504	1.04239	0.411426	1.39254	0.411426	1.74473	0.389567	0.728158	0.31034
GON4L	1.78252	0.400538	0.89279	-0.888969	0.931814	-0.286304	1.36351	-0.599462	0.617983	-0.217591	0.223299	0.0285692	0.255707	0.137504	1.04239	0.411426	1.39254	0.411426	1.74473	0.389567	0.728158	0.31034
KIAA0907	1.78252	0.400538	0.89279	-0.888969	0.931814	-0.286304	1.36351	-0.599462	0.617983	-0.217591	0.223299	0.0285692	0.255707	0.137504	1.04239	0.411426	1.39254	0.411426	1.74473	0.389567	0.728158	0.31034
LAMTOR2	1.78252	0.400538	0.89279	-0.888969	0.931814	-0.286304	1.36351	-0.599462	0.617983	-0.217591	0.223299	0.0285692	0.255707	0.137504	1.04239	0.411426	1.39254	0.411426	1.74473	0.389567	0.728158	0.31034
MSTO1	1.78252	0.400538	0.89279	-0.888969	0.931814	-0.286304	1.36351	-0.599462	0.617983	-0.217591	0.223299	0.0285692	0.255707	0.137504	1.04239	0.411426	1.39254	0.411426	1.74473	0.389567	0.728158	0.31034
RAB25	1.78252	0.400538	0.89279	-0.888969	0.931814	-0.286304	1.36351	-0.599462	0.617983	-0.217591	0.223299	0.0285692	0.255707	0.137504	1.04239	0.411426	1.39254	0.411426	1.74473	0.389567	0.728158	0.31034
RIT1	1.78252	0.400538	0.89279	-0.888969	0.931814	-0.286304	1.36351	-0.599462	0.617983	-0.217591	0.223299	0.0285692	0.255707	0.137504	1.04239	0.411426	1.39254	0.411426	1.74473	0.389567	0.728158	0.31034
RXFP4	1.78252	0.400538	0.89279	-0.888969	0.931814	-0.286304	1.36351	-0.599462	0.617983	-0.217591	0.223299	0.0285692	0.255707	0.137504	1.04239	0.411426	1.39254	0.411426	1.74473	0.389567	0.728158	0.31034
SSR2	1.78252	0.400538	0.89279	-0.888969	0.931814	-0.286304	1.36351	-0.599462	0.617983	-0.217591	0.223299	0.0285692	0.255707	0.137504	1.04239	0.411426	1.39254	0.411426	1.74473	0.389567	0.728158	0.31034
SYT11	1.78252	0.400538	0.89279	-0.888969	0.931814	-0.286304	1.36351	-0.599462	0.617983	-0.217591	0.223299	0.0285692	0.255707	0.137504	1.04239	0.411426	1.39254	0.411426	1.74473	0.389567	0.728158	0.31034
UBQLN4	1.78252	0.400538	0.89279	-0.888969	0.931814	-0.286304	1.36351	-0.599462	0.617983	-0.217591	0.223299	0.0285692	0.255707	0.137504	1.04239	0.411426	1.39254	0.411426	1.74473	0.389567	0.728158	0.31034
YY1AP1	1.78252	0.400538	0.89279	-0.888969	0.931814	-0.286304	1.36351	-0.599462	0.617983	-0.217591	0.223299	0.0285692	0.255707	0.137504	1.04239	0.411426	1.39254	0.411426	1.74473	0.389567	0.728158	0.31034
SPRR4	1.7986	0.378512	0.723538	-0.836501	0.882729	-0.268817	1.30452	-0.514573	0.906578	-0.268817	0.00833099	-0.0740006	0.199971	0.0840643	1.10018	0.536053	1.31515	0.400538	2.77211	0.485427	0.610834	0.263034
C1ORF131	1.80134	0.344828	0.486782	-0.535332	0.0195421	-0.104697	0.430626	-0.168123	0.716699	-0.304006	0.274905	0.0143553	0.274905	-0.0291463	0.35164	0.226509	0.0809219	-0.494109	0.785156	0.189034	0.617983	0.176323
EGLN1	1.80134	0.344828	0.486782	-0.535332	0.0195421	-0.104697	0.430626	-0.168123	0.716699	-0.304006	0.274905	0.0143553	0.274905	-0.0291463	0.35164	0.226509	0.0809219	-0.494109	0.785156	0.189034	0.617983	0.176323
EXOC8	1.80134	0.344828	0.486782	-0.535332	0.0195421	-0.104697	0.430626	-0.168123	0.716699	-0.304006	0.274905	0.0143553	0.274905	-0.0291463	0.35164	0.226509	0.0809219	-0.494109	0.785156	0.189034	0.617983	0.176323
FAM89A	1.80134	0.344828	0.486782	-0.535332	0.0195421	-0.104697	0.430626	-0.168123	0.716699	-0.304006	0.274905	0.0143553	0.274905	-0.0291463	0.35164	0.226509	0.0809219	-0.494109	0.785156	0.189034	0.617983	0.176323
GNPAT	1.80134	0.344828	0.486782	-0.535332	0.0195421	-0.104697	0.430626	-0.168123	0.716699	-0.304006	0.274905	0.0143553	0.274905	-0.0291463	0.35164	0.226509	0.0809219	-0.494109	0.785156	0.189034	0.617983	0.176323
LINC00582	1.80134	0.344828	0.486782	-0.535332	0.0195421	-0.104697	0.430626	-0.168123	0.716699	-0.304006	0.274905	0.0143553	0.274905	-0.0291463	0.35164	0.226509	0.0809219	-0.494109	0.785156	0.189034	0.617983	0.176323
MAP10	1.80134	0.344828	0.486782	-0.535332	0.0195421	-0.104697	0.430626	-0.168123	0.716699	-0.304006	0.274905	0.0143553	0.274905	-0.0291463	0.35164	0.226509	0.0809219	-0.494109	0.785156	0.189034	0.617983	0.176323
MIR1182	1.80134	0.344828	0.486782	-0.535332	0.0195421	-0.104697	0.430626	-0.168123	0.716699	-0.304006	0.274905	0.0143553	0.274905	-0.0291463	0.35164	0.226509	0.0809219	-0.494109	0.785156	0.189034	0.617983	0.176323
NTPCR	1.80134	0.344828	0.486782	-0.535332	0.0195421	-0.104697	0.430626	-0.168123	0.716699	-0.304006	0.274905	0.0143553	0.274905	-0.0291463	0.35164	0.226509	0.0809219	-0.494109	0.785156	0.189034	0.617983	0.176323
SIPA1L2	1.80134	0.344828	0.486782	-0.535332	0.0195421	-0.104697	0.430626	-0.168123	0.716699	-0.304006	0.274905	0.0143553	0.274905	-0.0291463	0.35164	0.226509	0.0809219	-0.494109	0.785156	0.189034	0.617983	0.176323
SPRTN	1.80134	0.344828	0.486782	-0.535332	0.0195421	-0.104697	0.430626	-0.168123	0.716699	-0.304006	0.274905	0.0143553	0.274905	-0.0291463	0.35164	0.226509	0.0809219	-0.494109	0.785156	0.189034	0.617983	0.176323
TRIM67	1.80134	0.344828	0.486782	-0.535332	0.0195421	-0.104697	0.430626	-0.168123	0.716699	-0.304006	0.274905	0.0143553	0.274905	-0.0291463	0.35164	0.226509	0.0809219	-0.494109	0.785156	0.189034	0.617983	0.176323
TSNAX	1.80134	0.344828	0.486782	-0.535332	0.0195421	-0.104697	0.430626	-0.168123	0.716699	-0.304006	0.274905	0.0143553	0.274905	-0.0291463	0.35164	0.226509	0.0809219	-0.494109	0.785156	0.189034	0.617983	0.176323
CHTOP	1.82681	0.389567	0.924453	-0.888969	0.970616	-0.304006	1.63639	-0.599462	1.03339	-0.304006	0.0609802	-0.0588937	0.193142	0.0703893	1.11748	0.526069	1.66354	0.516015	2.41908	0.464668	0.821023	0.321928
ILF2	1.82681	0.389567	0.924453	-0.888969	0.970616	-0.304006	1.63639	-0.599462	1.03339	-0.304006	0.0609802	-0.0588937	0.193142	0.0703893	1.11748	0.526069	1.66354	0.516015	2.41908	0.464668	0.821023	0.321928
INTS3	1.82681	0.389567	0.924453	-0.888969	0.970616	-0.304006	1.63639	-0.599462	1.03339	-0.304006	0.0609802	-0.0588937	0.193142	0.0703893	1.11748	0.526069	1.66354	0.516015	2.41908	0.464668	0.821023	0.321928
LELP1	1.82681	0.389567	0.924453	-0.888969	0.970616	-0.304006	1.63639	-0.599462	1.03339	-0.304006	0.0609802	-0.0588937	0.193142	0.0703893	1.11748	0.526069	1.66354	0.516015	2.41908	0.464668	0.821023	0.321928
LOR	1.82681	0.389567	0.924453	-0.888969	0.970616	-0.304006	1.63639	-0.599462	1.03339	-0.304006	0.0609802	-0.0588937	0.193142	0.0703893	1.11748	0.526069	1.66354	0.516015	2.41908	0.464668	0.821023	0.321928
NPR1	1.82681	0.389567	0.924453	-0.888969	0.970616	-0.304006	1.63639	-0.599462	1.03339	-0.304006	0.0609802	-0.0588937	0.193142	0.0703893	1.11748	0.526069	1.66354	0.516015	2.41908	0.464668	0.821023	0.321928
PGLYRP3	1.82681	0.389567	0.924453	-0.888969	0.970616	-0.304006	1.63639	-0.599462	1.03339	-0.304006	0.0609802	-0.0588937	0.193142	0.0703893	1.11748	0.526069	1.66354	0.516015	2.41908	0.464668	0.821023	0.321928
PGLYRP4	1.82681	0.389567	0.924453	-0.888969	0.970616	-0.304006	1.63639	-0.599462	1.03339	-0.304006	0.0609802	-0.0588937	0.193142	0.0703893	1.11748	0.526069	1.66354	0.516015	2.41908	0.464668	0.821023	0.321928
PRR9	1.82681	0.389567	0.924453	-0.888969	0.970616	-0.304006	1.63639	-0.599462	1.03339	-0.304006	0.0609802	-0.0588937	0.193142	0.0703893	1.11748	0.526069	1.66354	0.516015	2.41908	0.464668	0.821023	0.321928
S100A1	1.82681	0.389567	0.924453	-0.888969	0.970616	-0.304006	1.63639	-0.599462	1.03339	-0.304006	0.0609802	-0.0588937	0.193142	0.0703893	1.11748	0.526069	1.66354	0.516015	2.41908	0.464668	0.821023	0.321928
S100A12	1.82681	0.389567	0.924453	-0.888969	0.970616	-0.304006	1.63639	-0.599462	1.03339	-0.304006	0.0609802	-0.0588937	0.193142	0.0703893	1.11748	0.526069	1.66354	0.516015	2.41908	0.464668	0.821023	0.321928
S100A13	1.82681	0.389567	0.924453	-0.888969	0.970616	-0.304006	1.63639	-0.599462	1.03339	-0.304006	0.0609802	-0.0588937	0.193142	0.0703893	1.11748	0.526069	1.66354	0.516015	2.41908	0.464668	0.821023	0.321928
S100A14	1.82681	0.389567	0.924453	-0.888969	0.970616	-0.304006	1.63639	-0.599462	1.03339	-0.304006	0.0609802	-0.0588937	0.193142	0.0703893	1.11748	0.526069	1.66354	0.516015	2.41908	0.464668	0.821023	0.321928
S100A16	1.82681	0.389567	0.924453	-0.888969	0.970616	-0.304006	1.63639	-0.599462	1.03339	-0.304006	0.0609802	-0.0588937	0.193142	0.0703893	1.11748	0.526069	1.66354	0.516015	2.41908	0.464668	0.821023	0.321928
S100A2	1.82681	0.389567	0.924453	-0.888969	0.970616	-0.304006	1.63639	-0.599462	1.03339	-0.304006	0.0609802	-0.0588937	0.193142	0.0703893	1.11748	0.526069	1.66354	0.516015	2.41908	0.464668	0.821023	0.321928
S100A3	1.82681	0.389567	0.924453	-0.888969	0.970616	-0.304006	1.63639	-0.599462	1.03339	-0.304006	0.0609802	-0.0588937	0.193142	0.0703893	1.11748	0.526069	1.66354	0.516015	2.41908	0.464668	0.821023	0.321928
S100A4	1.82681	0.389567	0.924453	-0.888969	0.970616	-0.304006	1.63639	-0.599462	1.03339	-0.304006	0.0609802	-0.0588937	0.193142	0.0703893	1.11748	0.526069	1.66354	0.516015	2.41908	0.464668	0.821023	0.321928
S100A5	1.82681	0.389567	0.924453	-0.888969	0.970616	-0.304006	1.63639	-0.599462	1.03339	-0.304006	0.0609802	-0.0588937	0.193142	0.0703893	1.11748	0.526069	1.66354	0.516015	2.41908	0.464668	0.821023	0.321928
S100A6	1.82681	0.389567	0.924453	-0.888969	0.970616	-0.304006	1.63639	-0.599462	1.03339	-0.304006	0.0609802	-0.0588937	0.193142	0.0703893	1.11748	0.526069	1.66354	0.516015	2.41908	0.464668	0.821023	0.321928
S100A7	1.82681	0.389567	0.924453	-0.888969	0.970616	-0.304006	1.63639	-0.599462	1.03339	-0.304006	0.0609802	-0.0588937	0.193142	0.0703893	1.11748	0.526069	1.66354	0.516015	2.41908	0.464668	0.821023	0.321928
S100A7A	1.82681	0.389567	0.924453	-0.888969	0.970616	-0.304006	1.63639	-0.599462	1.03339	-0.304006	0.0609802	-0.0588937	0.193142	0.0703893	1.11748	0.526069	1.66354	0.516015	2.41908	0.464668	0.821023	0.321928
S100A7L2	1.82681	0.389567	0.924453	-0.888969	0.970616	-0.304006	1.63639	-0.599462	1.03339	-0.304006	0.0609802	-0.0588937	0.193142	0.0703893	1.11748	0.526069	1.66354	0.516015	2.41908	0.464668	0.821023	0.321928
NACAP1	0.856985	0.189034	0.101275	-0.358454	0.220404	-0.0740006	0.14691	0.0285692	0.221849	-0.0144996	0.14691	-0.0892673	0.0282604	0.0285692	0.0423927	-0.0291463	0.539102	0.400538	0.66354	0.201634	0.630784	0.163499
AARD	0.970616	0.201634	0.106238	-0.286304	0.323306	-0.0588937	0.251812	0.0285692	0.163043	-0.0291463	0.341035	-0.0439433	0.0814455	-0.0291463	0.090444	-0.136062	1.5867	0.918386	0.667562	0.189034	0.625252	0.201634
EIF3H	0.970616	0.201634	0.106238	-0.286304	0.323306	-0.0588937	0.251812	0.0285692	0.163043	-0.0291463	0.341035	-0.0439433	0.0814455	-0.0291463	0.090444	-0.136062	1.5867	0.918386	0.667562	0.189034	0.625252	0.201634
MIR3610	0.970616	0.201634	0.106238	-0.286304	0.323306	-0.0588937	0.251812	0.0285692	0.163043	-0.0291463	0.341035	-0.0439433	0.0814455	-0.0291463	0.090444	-0.136062	1.5867	0.918386	0.667562	0.189034	0.625252	0.201634
RAD21	0.970616	0.201634	0.106238	-0.286304	0.323306	-0.0588937	0.251812	0.0285692	0.163043	-0.0291463	0.341035	-0.0439433	0.0814455	-0.0291463	0.090444	-0.136062	1.5867	0.918386	0.667562	0.189034	0.625252	0.201634
SLC30A8	0.970616	0.201634	0.106238	-0.286304	0.323306	-0.0588937	0.251812	0.0285692	0.163043	-0.0291463	0.341035	-0.0439433	0.0814455	-0.0291463	0.090444	-0.136062	1.5867	0.918386	0.667562	0.189034	0.625252	0.201634
UTP23	0.970616	0.201634	0.106238	-0.286304	0.323306	-0.0588937	0.251812	0.0285692	0.163043	-0.0291463	0.341035	-0.0439433	0.0814455	-0.0291463	0.090444	-0.136062	1.5867	0.918386	0.667562	0.189034	0.625252	0.201634
S100A8	1.82681	0.389567	0.924453	-0.888969	0.970616	-0.304006	1.63639	-0.599462	1.03339	-0.304006	0.0609802	-0.0588937	0.193142	0.0703893	1.11748	0.526069	1.66354	0.516015	2.41908	0.464668	0.821023	0.321928
S100A9	1.82681	0.389567	0.924453	-0.888969	0.970616	-0.304006	1.63639	-0.599462	1.03339	-0.304006	0.0609802	-0.0588937	0.193142	0.0703893	1.11748	0.526069	1.66354	0.516015	2.41908	0.464668	0.821023	0.321928
SLC27A3	1.82681	0.389567	0.924453	-0.888969	0.970616	-0.304006	1.63639	-0.599462	1.03339	-0.304006	0.0609802	-0.0588937	0.193142	0.0703893	1.11748	0.526069	1.66354	0.516015	2.41908	0.464668	0.821023	0.321928
SNAPIN	1.82681	0.389567	0.924453	-0.888969	0.970616	-0.304006	1.63639	-0.599462	1.03339	-0.304006	0.0609802	-0.0588937	0.193142	0.0703893	1.11748	0.526069	1.66354	0.516015	2.41908	0.464668	0.821023	0.321928
SPRR2B	1.82681	0.389567	0.924453	-0.888969	0.970616	-0.304006	1.63639	-0.599462	1.03339	-0.304006	0.0609802	-0.0588937	0.193142	0.0703893	1.11748	0.526069	1.66354	0.516015	2.41908	0.464668	0.821023	0.321928
SPRR2G	1.82681	0.389567	0.924453	-0.888969	0.970616	-0.304006	1.63639	-0.599462	1.03339	-0.304006	0.0609802	-0.0588937	0.193142	0.0703893	1.11748	0.526069	1.66354	0.516015	2.41908	0.464668	0.821023	0.321928
AGT	1.83565	0.356144	0.492144	-0.514573	0.00568285	-0.0892673	0.376751	-0.0892673	0.970616	-0.340075	0.187755	0	0.276544	-0.0291463	0.258848	0.201634	0.182435	-0.535332	0.958607	0.214125	0.457175	0.124328
CAPN9	1.83565	0.356144	0.492144	-0.514573	0.00568285	-0.0892673	0.376751	-0.0892673	0.970616	-0.340075	0.187755	0	0.276544	-0.0291463	0.258848	0.201634	0.182435	-0.535332	0.958607	0.214125	0.457175	0.124328
COG2	1.83565	0.356144	0.492144	-0.514573	0.00568285	-0.0892673	0.376751	-0.0892673	0.970616	-0.340075	0.187755	0	0.276544	-0.0291463	0.258848	0.201634	0.182435	-0.535332	0.958607	0.214125	0.457175	0.124328
ARF1	1.83565	0.356144	0.667562	-0.556393	0.00966115	-0.104697	0.329754	-0.0740006	1.14206	-0.37707	0.244125	0	0.474955	0.0565835	0.228413	0.163499	0.174574	-0.556393	0.747147	0.189034	0.235824	0.0565835
C1ORF35	1.83565	0.356144	0.667562	-0.556393	0.00966115	-0.104697	0.329754	-0.0740006	1.14206	-0.37707	0.244125	0	0.474955	0.0565835	0.228413	0.163499	0.174574	-0.556393	0.747147	0.189034	0.235824	0.0565835
GJC2	1.83565	0.356144	0.667562	-0.556393	0.00966115	-0.104697	0.329754	-0.0740006	1.14206	-0.37707	0.244125	0	0.474955	0.0565835	0.228413	0.163499	0.174574	-0.556393	0.747147	0.189034	0.235824	0.0565835
GUK1	1.83565	0.356144	0.667562	-0.556393	0.00966115	-0.104697	0.329754	-0.0740006	1.14206	-0.37707	0.244125	0	0.474955	0.0565835	0.228413	0.163499	0.174574	-0.556393	0.747147	0.189034	0.235824	0.0565835
LINC00536	0.545155	0.111031	0.051587	-0.358454	0.161781	-0.104697	0.106238	-0.0588937	0.110698	0	0.149967	-0.0892673	0.032452	0.0426443	0.00436481	-0.104697	1.10073	0.713696	0.866461	0.226509	0.616185	0.189034
DDR2	1.2815	0.298658	1.1798	-0.888969	0.978811	-0.286304	1.50307	-0.577767	0.465974	-0.184425	0.0438316	-0.104697	0.218963	0.124328	1.98716	0.722466	1.12552	0.378512	1.46597	0.333424	0.61261	0.226509
HSD17B7	1.2815	0.298658	1.1798	-0.888969	0.978811	-0.286304	1.50307	-0.577767	0.465974	-0.184425	0.0438316	-0.104697	0.218963	0.124328	1.98716	0.722466	1.12552	0.378512	1.46597	0.333424	0.61261	0.226509
MIR556	1.2815	0.298658	1.1798	-0.888969	0.978811	-0.286304	1.50307	-0.577767	0.465974	-0.184425	0.0438316	-0.104697	0.218963	0.124328	1.98716	0.722466	1.12552	0.378512	1.46597	0.333424	0.61261	0.226509
SH2D1B	1.2815	0.298658	1.1798	-0.888969	0.978811	-0.286304	1.50307	-0.577767	0.465974	-0.184425	0.0438316	-0.104697	0.218963	0.124328	1.98716	0.722466	1.12552	0.378512	1.46597	0.333424	0.61261	0.226509
UAP1	1.2815	0.298658	1.1798	-0.888969	0.978811	-0.286304	1.50307	-0.577767	0.465974	-0.184425	0.0438316	-0.104697	0.218963	0.124328	1.98716	0.722466	1.12552	0.378512	1.46597	0.333424	0.61261	0.226509
UHMK1	1.2815	0.298658	1.1798	-0.888969	0.978811	-0.286304	1.50307	-0.577767	0.465974	-0.184425	0.0438316	-0.104697	0.218963	0.124328	1.98716	0.722466	1.12552	0.378512	1.46597	0.333424	0.61261	0.226509
IBA57	1.83565	0.356144	0.667562	-0.556393	0.00966115	-0.104697	0.329754	-0.0740006	1.14206	-0.37707	0.244125	0	0.474955	0.0565835	0.228413	0.163499	0.174574	-0.556393	0.747147	0.189034	0.235824	0.0565835
MIR3620	1.83565	0.356144	0.667562	-0.556393	0.00966115	-0.104697	0.329754	-0.0740006	1.14206	-0.37707	0.244125	0	0.474955	0.0565835	0.228413	0.163499	0.174574	-0.556393	0.747147	0.189034	0.235824	0.0565835
MIR5008	1.83565	0.356144	0.667562	-0.556393	0.00966115	-0.104697	0.329754	-0.0740006	1.14206	-0.37707	0.244125	0	0.474955	0.0565835	0.228413	0.163499	0.174574	-0.556393	0.747147	0.189034	0.235824	0.0565835
MRPL55	1.83565	0.356144	0.667562	-0.556393	0.00966115	-0.104697	0.329754	-0.0740006	1.14206	-0.37707	0.244125	0	0.474955	0.0565835	0.228413	0.163499	0.174574	-0.556393	0.747147	0.189034	0.235824	0.0565835
PRSS38	1.83565	0.356144	0.667562	-0.556393	0.00966115	-0.104697	0.329754	-0.0740006	1.14206	-0.37707	0.244125	0	0.474955	0.0565835	0.228413	0.163499	0.174574	-0.556393	0.747147	0.189034	0.235824	0.0565835
WNT9A	1.83565	0.356144	0.667562	-0.556393	0.00966115	-0.104697	0.329754	-0.0740006	1.14206	-0.37707	0.244125	0	0.474955	0.0565835	0.228413	0.163499	0.174574	-0.556393	0.747147	0.189034	0.235824	0.0565835
ZNF678	1.83565	0.356144	0.667562	-0.556393	0.00966115	-0.104697	0.329754	-0.0740006	1.14206	-0.37707	0.244125	0	0.474955	0.0565835	0.228413	0.163499	0.174574	-0.556393	0.747147	0.189034	0.235824	0.0565835
KCNK1	1.83863	0.356144	0.585027	-0.535332	0.10902	-0.0740006	0.37366	-0.136062	0.89279	-0.340075	0.286509	0.0285692	0.20621	-0.0588937	0.209012	0.137504	0.00877392	-0.454032	0.585027	0.163499	0.767004	0.214125
MIR4427	1.83863	0.356144	0.585027	-0.535332	0.10902	-0.0740006	0.37366	-0.136062	0.89279	-0.340075	0.286509	0.0285692	0.20621	-0.0588937	0.209012	0.137504	0.00877392	-0.454032	0.585027	0.163499	0.767004	0.214125
BTNL10	1.86328	0.356144	0.712198	-0.535332	0.0501223	-0.0740006	0.177832	-0.0144996	1.0942	-0.37707	0.395774	0.0426443	0.308035	0.0285692	0.167491	0.15056	0.156145	-0.514573	0.669586	0.176323	0.396856	0.137504
HIST3H2A	1.86328	0.356144	0.712198	-0.535332	0.0501223	-0.0740006	0.177832	-0.0144996	1.0942	-0.37707	0.395774	0.0426443	0.308035	0.0285692	0.167491	0.15056	0.156145	-0.514573	0.669586	0.176323	0.396856	0.137504
HIST3H2BB	1.86328	0.356144	0.712198	-0.535332	0.0501223	-0.0740006	0.177832	-0.0144996	1.0942	-0.37707	0.395774	0.0426443	0.308035	0.0285692	0.167491	0.15056	0.156145	-0.514573	0.669586	0.176323	0.396856	0.137504
HIST3H3	1.86328	0.356144	0.712198	-0.535332	0.0501223	-0.0740006	0.177832	-0.0144996	1.0942	-0.37707	0.395774	0.0426443	0.308035	0.0285692	0.167491	0.15056	0.156145	-0.514573	0.669586	0.176323	0.396856	0.137504
MIR4666A	1.86328	0.356144	0.712198	-0.535332	0.0501223	-0.0740006	0.177832	-0.0144996	1.0942	-0.37707	0.395774	0.0426443	0.308035	0.0285692	0.167491	0.15056	0.156145	-0.514573	0.669586	0.176323	0.396856	0.137504
RNF187	1.86328	0.356144	0.712198	-0.535332	0.0501223	-0.0740006	0.177832	-0.0144996	1.0942	-0.37707	0.395774	0.0426443	0.308035	0.0285692	0.167491	0.15056	0.156145	-0.514573	0.669586	0.176323	0.396856	0.137504
TRIM11	1.86328	0.356144	0.712198	-0.535332	0.0501223	-0.0740006	0.177832	-0.0144996	1.0942	-0.37707	0.395774	0.0426443	0.308035	0.0285692	0.167491	0.15056	0.156145	-0.514573	0.669586	0.176323	0.396856	0.137504
TRIM17	1.86328	0.356144	0.712198	-0.535332	0.0501223	-0.0740006	0.177832	-0.0144996	1.0942	-0.37707	0.395774	0.0426443	0.308035	0.0285692	0.167491	0.15056	0.156145	-0.514573	0.669586	0.176323	0.396856	0.137504
C1ORF68	1.86646	0.389567	0.759451	-0.862496	0.793174	-0.268817	1.35754	-0.556393	0.943095	-0.286304	0.110138	-0.0291463	0.115205	0.0426443	1.16494	0.545968	1.64589	0.536053	2.61798	0.485427	0.661544	0.275007
CRCT1	1.86646	0.389567	0.759451	-0.862496	0.793174	-0.268817	1.35754	-0.556393	0.943095	-0.286304	0.110138	-0.0291463	0.115205	0.0426443	1.16494	0.545968	1.64589	0.536053	2.61798	0.485427	0.661544	0.275007
CRNN	1.86646	0.389567	0.759451	-0.862496	0.793174	-0.268817	1.35754	-0.556393	0.943095	-0.286304	0.110138	-0.0291463	0.115205	0.0426443	1.16494	0.545968	1.64589	0.536053	2.61798	0.485427	0.661544	0.275007
FLG	1.86646	0.389567	0.759451	-0.862496	0.793174	-0.268817	1.35754	-0.556393	0.943095	-0.286304	0.110138	-0.0291463	0.115205	0.0426443	1.16494	0.545968	1.64589	0.536053	2.61798	0.485427	0.661544	0.275007
FLG2	1.86646	0.389567	0.759451	-0.862496	0.793174	-0.268817	1.35754	-0.556393	0.943095	-0.286304	0.110138	-0.0291463	0.115205	0.0426443	1.16494	0.545968	1.64589	0.536053	2.61798	0.485427	0.661544	0.275007
HRNR	1.86646	0.389567	0.759451	-0.862496	0.793174	-0.268817	1.35754	-0.556393	0.943095	-0.286304	0.110138	-0.0291463	0.115205	0.0426443	1.16494	0.545968	1.64589	0.536053	2.61798	0.485427	0.661544	0.275007
IVL	1.86646	0.389567	0.759451	-0.862496	0.793174	-0.268817	1.35754	-0.556393	0.943095	-0.286304	0.110138	-0.0291463	0.115205	0.0426443	1.16494	0.545968	1.64589	0.536053	2.61798	0.485427	0.661544	0.275007
KPRP	1.86646	0.389567	0.759451	-0.862496	0.793174	-0.268817	1.35754	-0.556393	0.943095	-0.286304	0.110138	-0.0291463	0.115205	0.0426443	1.16494	0.545968	1.64589	0.536053	2.61798	0.485427	0.661544	0.275007
LCE1A	1.86646	0.389567	0.759451	-0.862496	0.793174	-0.268817	1.35754	-0.556393	0.943095	-0.286304	0.110138	-0.0291463	0.115205	0.0426443	1.16494	0.545968	1.64589	0.536053	2.61798	0.485427	0.661544	0.275007
LCE1B	1.86646	0.389567	0.759451	-0.862496	0.793174	-0.268817	1.35754	-0.556393	0.943095	-0.286304	0.110138	-0.0291463	0.115205	0.0426443	1.16494	0.545968	1.64589	0.536053	2.61798	0.485427	0.661544	0.275007
LCE1C	1.86646	0.389567	0.759451	-0.862496	0.793174	-0.268817	1.35754	-0.556393	0.943095	-0.286304	0.110138	-0.0291463	0.115205	0.0426443	1.16494	0.545968	1.64589	0.536053	2.61798	0.485427	0.661544	0.275007
LCE1D	1.86646	0.389567	0.759451	-0.862496	0.793174	-0.268817	1.35754	-0.556393	0.943095	-0.286304	0.110138	-0.0291463	0.115205	0.0426443	1.16494	0.545968	1.64589	0.536053	2.61798	0.485427	0.661544	0.275007
LCE1E	1.86646	0.389567	0.759451	-0.862496	0.793174	-0.268817	1.35754	-0.556393	0.943095	-0.286304	0.110138	-0.0291463	0.115205	0.0426443	1.16494	0.545968	1.64589	0.536053	2.61798	0.485427	0.661544	0.275007
OSR2	0.458421	0.0840643	0.383	-0.713119	0.0974532	-0.120294	0.100727	-0.0439433	0.447332	-0.136062	0.120331	-0.0439433	0.000434512	0.0565835	0.0209071	-0.0144996	0.899629	0.432959	0.744727	0.189034	0.595166	0.163499
LCE1F	1.86646	0.389567	0.759451	-0.862496	0.793174	-0.268817	1.35754	-0.556393	0.943095	-0.286304	0.110138	-0.0291463	0.115205	0.0426443	1.16494	0.545968	1.64589	0.536053	2.61798	0.485427	0.661544	0.275007
LCE2A	1.86646	0.389567	0.759451	-0.862496	0.793174	-0.268817	1.35754	-0.556393	0.943095	-0.286304	0.110138	-0.0291463	0.115205	0.0426443	1.16494	0.545968	1.64589	0.536053	2.61798	0.485427	0.661544	0.275007
LCE2B	1.86646	0.389567	0.759451	-0.862496	0.793174	-0.268817	1.35754	-0.556393	0.943095	-0.286304	0.110138	-0.0291463	0.115205	0.0426443	1.16494	0.545968	1.64589	0.536053	2.61798	0.485427	0.661544	0.275007
LCE2C	1.86646	0.389567	0.759451	-0.862496	0.793174	-0.268817	1.35754	-0.556393	0.943095	-0.286304	0.110138	-0.0291463	0.115205	0.0426443	1.16494	0.545968	1.64589	0.536053	2.61798	0.485427	0.661544	0.275007
LCE2D	1.86646	0.389567	0.759451	-0.862496	0.793174	-0.268817	1.35754	-0.556393	0.943095	-0.286304	0.110138	-0.0291463	0.115205	0.0426443	1.16494	0.545968	1.64589	0.536053	2.61798	0.485427	0.661544	0.275007
LCE3A	1.86646	0.389567	0.759451	-0.862496	0.793174	-0.268817	1.35754	-0.556393	0.943095	-0.286304	0.110138	-0.0291463	0.115205	0.0426443	1.16494	0.545968	1.64589	0.536053	2.61798	0.485427	0.661544	0.275007
LCE3B	1.86646	0.389567	0.759451	-0.862496	0.793174	-0.268817	1.35754	-0.556393	0.943095	-0.286304	0.110138	-0.0291463	0.115205	0.0426443	1.16494	0.545968	1.64589	0.536053	2.61798	0.485427	0.661544	0.275007
LCE3C	1.86646	0.389567	0.759451	-0.862496	0.793174	-0.268817	1.35754	-0.556393	0.943095	-0.286304	0.110138	-0.0291463	0.115205	0.0426443	1.16494	0.545968	1.64589	0.536053	2.61798	0.485427	0.661544	0.275007
LCE3D	1.86646	0.389567	0.759451	-0.862496	0.793174	-0.268817	1.35754	-0.556393	0.943095	-0.286304	0.110138	-0.0291463	0.115205	0.0426443	1.16494	0.545968	1.64589	0.536053	2.61798	0.485427	0.661544	0.275007
LCE3E	1.86646	0.389567	0.759451	-0.862496	0.793174	-0.268817	1.35754	-0.556393	0.943095	-0.286304	0.110138	-0.0291463	0.115205	0.0426443	1.16494	0.545968	1.64589	0.536053	2.61798	0.485427	0.661544	0.275007
LCE4A	1.86646	0.389567	0.759451	-0.862496	0.793174	-0.268817	1.35754	-0.556393	0.943095	-0.286304	0.110138	-0.0291463	0.115205	0.0426443	1.16494	0.545968	1.64589	0.536053	2.61798	0.485427	0.661544	0.275007
LCE5A	1.86646	0.389567	0.759451	-0.862496	0.793174	-0.268817	1.35754	-0.556393	0.943095	-0.286304	0.110138	-0.0291463	0.115205	0.0426443	1.16494	0.545968	1.64589	0.536053	2.61798	0.485427	0.661544	0.275007
LCE6A	1.86646	0.389567	0.759451	-0.862496	0.793174	-0.268817	1.35754	-0.556393	0.943095	-0.286304	0.110138	-0.0291463	0.115205	0.0426443	1.16494	0.545968	1.64589	0.536053	2.61798	0.485427	0.661544	0.275007
RPTN	1.86646	0.389567	0.759451	-0.862496	0.793174	-0.268817	1.35754	-0.556393	0.943095	-0.286304	0.110138	-0.0291463	0.115205	0.0426443	1.16494	0.545968	1.64589	0.536053	2.61798	0.485427	0.661544	0.275007
S100A11	1.86646	0.389567	0.759451	-0.862496	0.793174	-0.268817	1.35754	-0.556393	0.943095	-0.286304	0.110138	-0.0291463	0.115205	0.0426443	1.16494	0.545968	1.64589	0.536053	2.61798	0.485427	0.661544	0.275007
SMCP	1.86646	0.389567	0.759451	-0.862496	0.793174	-0.268817	1.35754	-0.556393	0.943095	-0.286304	0.110138	-0.0291463	0.115205	0.0426443	1.16494	0.545968	1.64589	0.536053	2.61798	0.485427	0.661544	0.275007
SPRR1A	1.86646	0.389567	0.759451	-0.862496	0.793174	-0.268817	1.35754	-0.556393	0.943095	-0.286304	0.110138	-0.0291463	0.115205	0.0426443	1.16494	0.545968	1.64589	0.536053	2.61798	0.485427	0.661544	0.275007
SPRR1B	1.86646	0.389567	0.759451	-0.862496	0.793174	-0.268817	1.35754	-0.556393	0.943095	-0.286304	0.110138	-0.0291463	0.115205	0.0426443	1.16494	0.545968	1.64589	0.536053	2.61798	0.485427	0.661544	0.275007
SPRR2A	1.86646	0.389567	0.759451	-0.862496	0.793174	-0.268817	1.35754	-0.556393	0.943095	-0.286304	0.110138	-0.0291463	0.115205	0.0426443	1.16494	0.545968	1.64589	0.536053	2.61798	0.485427	0.661544	0.275007
SPRR2D	1.86646	0.389567	0.759451	-0.862496	0.793174	-0.268817	1.35754	-0.556393	0.943095	-0.286304	0.110138	-0.0291463	0.115205	0.0426443	1.16494	0.545968	1.64589	0.536053	2.61798	0.485427	0.661544	0.275007
SPRR2E	1.86646	0.389567	0.759451	-0.862496	0.793174	-0.268817	1.35754	-0.556393	0.943095	-0.286304	0.110138	-0.0291463	0.115205	0.0426443	1.16494	0.545968	1.64589	0.536053	2.61798	0.485427	0.661544	0.275007
SPRR2F	1.86646	0.389567	0.759451	-0.862496	0.793174	-0.268817	1.35754	-0.556393	0.943095	-0.286304	0.110138	-0.0291463	0.115205	0.0426443	1.16494	0.545968	1.64589	0.536053	2.61798	0.485427	0.661544	0.275007
SPRR3	1.86646	0.389567	0.759451	-0.862496	0.793174	-0.268817	1.35754	-0.556393	0.943095	-0.286304	0.110138	-0.0291463	0.115205	0.0426443	1.16494	0.545968	1.64589	0.536053	2.61798	0.485427	0.661544	0.275007
TCHH	1.86646	0.389567	0.759451	-0.862496	0.793174	-0.268817	1.35754	-0.556393	0.943095	-0.286304	0.110138	-0.0291463	0.115205	0.0426443	1.16494	0.545968	1.64589	0.536053	2.61798	0.485427	0.661544	0.275007
TCHHL1	1.86646	0.389567	0.759451	-0.862496	0.793174	-0.268817	1.35754	-0.556393	0.943095	-0.286304	0.110138	-0.0291463	0.115205	0.0426443	1.16494	0.545968	1.64589	0.536053	2.61798	0.485427	0.661544	0.275007
C1ORF198	1.86646	0.356144	0.61261	-0.535332	0.0670192	-0.104697	0.525784	-0.152003	0.752027	-0.304006	0.181115	0	0.413413	0.0143553	0.257275	0.201634	0.09691	-0.494109	0.829738	0.201634	0.316953	0.0840643
OTUD7B	1.87943	0.378512	0.413413	-0.68966	0.60206	-0.217591	0.782516	-0.434403	1.03574	-0.286304	0.0589858	-0.0439433	0.0486625	-0.0291463	0.9914	0.432959	2.37882	0.948601	2.6038	0.454176	0.694649	0.286881
CSMD3	1.11464	0.238787	0.0819697	-0.251539	0.369572	-0.0291463	0.442493	0.124328	0.254925	-0.0439433	0.463442	0.0143553	0.149354	-0.0439433	0.255707	-0.200913	1.20971	0.799087	0.667562	0.189034	0.578396	0.189034
MIR2053	1.11464	0.238787	0.0819697	-0.251539	0.369572	-0.0291463	0.442493	0.124328	0.254925	-0.0439433	0.463442	0.0143553	0.149354	-0.0439433	0.255707	-0.200913	1.20971	0.799087	0.667562	0.189034	0.578396	0.189034
C1ORF111	1.04239	0.263034	1.13966	-0.862496	0.987163	-0.286304	1.59517	-0.577767	0.294136	-0.136062	0.0291884	-0.0740006	0.21254	0.124328	2.28567	0.773996	1.31069	0.422233	1.1343	0.275007	0.576754	0.226509
C1ORF226	1.04239	0.263034	1.13966	-0.862496	0.987163	-0.286304	1.59517	-0.577767	0.294136	-0.136062	0.0291884	-0.0740006	0.21254	0.124328	2.28567	0.773996	1.31069	0.422233	1.1343	0.275007	0.576754	0.226509
NOS1AP	1.04239	0.263034	1.13966	-0.862496	0.987163	-0.286304	1.59517	-0.577767	0.294136	-0.136062	0.0291884	-0.0740006	0.21254	0.124328	2.28567	0.773996	1.31069	0.422233	1.1343	0.275007	0.576754	0.226509
MTMR11	1.88941	0.367371	0.522879	-0.713119	0.785156	-0.234465	1.06399	-0.514573	0.978811	-0.268817	0.0809219	-0.0439433	0.0109954	0.0143553	0.982967	0.422233	2.44491	0.963474	2.30277	0.411426	0.712198	0.286881
C8ORF31	1.23807	0.189034	0.471083	-0.217591	0.543634	-0.0144996	0.240332	0.0976108	0.692504	-0.152003	1.2652	0.137504	0.274905	0.201634	0.0963675	-0.0291463	1.14388	0.62293	0.920819	0.189034	0.567031	0.214125
CYP11B1	1.23807	0.189034	0.471083	-0.217591	0.543634	-0.0144996	0.240332	0.0976108	0.692504	-0.152003	1.2652	0.137504	0.274905	0.201634	0.0963675	-0.0291463	1.14388	0.62293	0.920819	0.189034	0.567031	0.214125
CYP11B2	1.23807	0.189034	0.471083	-0.217591	0.543634	-0.0144996	0.240332	0.0976108	0.692504	-0.152003	1.2652	0.137504	0.274905	0.201634	0.0963675	-0.0291463	1.14388	0.62293	0.920819	0.189034	0.567031	0.214125
GLI4	1.23807	0.189034	0.471083	-0.217591	0.543634	-0.0144996	0.240332	0.0976108	0.692504	-0.152003	1.2652	0.137504	0.274905	0.201634	0.0963675	-0.0291463	1.14388	0.62293	0.920819	0.189034	0.567031	0.214125
GML	1.23807	0.189034	0.471083	-0.217591	0.543634	-0.0144996	0.240332	0.0976108	0.692504	-0.152003	1.2652	0.137504	0.274905	0.201634	0.0963675	-0.0291463	1.14388	0.62293	0.920819	0.189034	0.567031	0.214125
GPIHBP1	1.23807	0.189034	0.471083	-0.217591	0.543634	-0.0144996	0.240332	0.0976108	0.692504	-0.152003	1.2652	0.137504	0.274905	0.201634	0.0963675	-0.0291463	1.14388	0.62293	0.920819	0.189034	0.567031	0.214125
LY6D	1.23807	0.189034	0.471083	-0.217591	0.543634	-0.0144996	0.240332	0.0976108	0.692504	-0.152003	1.2652	0.137504	0.274905	0.201634	0.0963675	-0.0291463	1.14388	0.62293	0.920819	0.189034	0.567031	0.214125
LY6E	1.23807	0.189034	0.471083	-0.217591	0.543634	-0.0144996	0.240332	0.0976108	0.692504	-0.152003	1.2652	0.137504	0.274905	0.201634	0.0963675	-0.0291463	1.14388	0.62293	0.920819	0.189034	0.567031	0.214125
LY6H	1.23807	0.189034	0.471083	-0.217591	0.543634	-0.0144996	0.240332	0.0976108	0.692504	-0.152003	1.2652	0.137504	0.274905	0.201634	0.0963675	-0.0291463	1.14388	0.62293	0.920819	0.189034	0.567031	0.214125
LYNX1	1.23807	0.189034	0.471083	-0.217591	0.543634	-0.0144996	0.240332	0.0976108	0.692504	-0.152003	1.2652	0.137504	0.274905	0.201634	0.0963675	-0.0291463	1.14388	0.62293	0.920819	0.189034	0.567031	0.214125
TOP1MT	1.23807	0.189034	0.471083	-0.217591	0.543634	-0.0144996	0.240332	0.0976108	0.692504	-0.152003	1.2652	0.137504	0.274905	0.201634	0.0963675	-0.0291463	1.14388	0.62293	0.920819	0.189034	0.567031	0.214125
ZFP41	1.23807	0.189034	0.471083	-0.217591	0.543634	-0.0144996	0.240332	0.0976108	0.692504	-0.152003	1.2652	0.137504	0.274905	0.201634	0.0963675	-0.0291463	1.14388	0.62293	0.920819	0.189034	0.567031	0.214125
ZNF696	1.23807	0.189034	0.471083	-0.217591	0.543634	-0.0144996	0.240332	0.0976108	0.692504	-0.152003	1.2652	0.137504	0.274905	0.201634	0.0963675	-0.0291463	1.14388	0.62293	0.920819	0.189034	0.567031	0.214125
LRP12	0.815309	0.176323	0.185752	-0.395929	0.193142	-0.0892673	0.0798767	-0.0144996	0.490797	-0.120294	0.00921731	-0.136062	0.0127808	0.0285692	0.100727	-0.0740006	0.785156	0.584963	1.01412	0.250962	0.562249	0.15056
OXR1	0.815309	0.176323	0.185752	-0.395929	0.193142	-0.0892673	0.0798767	-0.0144996	0.490797	-0.120294	0.00921731	-0.136062	0.0127808	0.0285692	0.100727	-0.0740006	0.785156	0.584963	1.01412	0.250962	0.562249	0.15056
ZFPM2	0.815309	0.176323	0.185752	-0.395929	0.193142	-0.0892673	0.0798767	-0.0144996	0.490797	-0.120294	0.00921731	-0.136062	0.0127808	0.0285692	0.100727	-0.0740006	0.785156	0.584963	1.01412	0.250962	0.562249	0.15056
ATF6	1.15802	0.286881	1.21824	-0.915936	1.05404	-0.304006	1.26761	-0.556393	0.403403	-0.168123	0.047692	-0.0588937	0.254925	0.137504	1.85078	0.687061	1.25571	0.400538	1.63639	0.356144	0.545155	0.201634
DUSP12	1.15802	0.286881	1.21824	-0.915936	1.05404	-0.304006	1.26761	-0.556393	0.403403	-0.168123	0.047692	-0.0588937	0.254925	0.137504	1.85078	0.687061	1.25571	0.400538	1.63639	0.356144	0.545155	0.201634
FCGR2A	1.15802	0.286881	1.21824	-0.915936	1.05404	-0.304006	1.26761	-0.556393	0.403403	-0.168123	0.047692	-0.0588937	0.254925	0.137504	1.85078	0.687061	1.25571	0.400538	1.63639	0.356144	0.545155	0.201634
FCGR2B	1.15802	0.286881	1.21824	-0.915936	1.05404	-0.304006	1.26761	-0.556393	0.403403	-0.168123	0.047692	-0.0588937	0.254925	0.137504	1.85078	0.687061	1.25571	0.400538	1.63639	0.356144	0.545155	0.201634
FCGR2C	1.15802	0.286881	1.21824	-0.915936	1.05404	-0.304006	1.26761	-0.556393	0.403403	-0.168123	0.047692	-0.0588937	0.254925	0.137504	1.85078	0.687061	1.25571	0.400538	1.63639	0.356144	0.545155	0.201634
FCGR3A	1.15802	0.286881	1.21824	-0.915936	1.05404	-0.304006	1.26761	-0.556393	0.403403	-0.168123	0.047692	-0.0588937	0.254925	0.137504	1.85078	0.687061	1.25571	0.400538	1.63639	0.356144	0.545155	0.201634
FCGR3B	1.15802	0.286881	1.21824	-0.915936	1.05404	-0.304006	1.26761	-0.556393	0.403403	-0.168123	0.047692	-0.0588937	0.254925	0.137504	1.85078	0.687061	1.25571	0.400538	1.63639	0.356144	0.545155	0.201634
FCRLA	1.15802	0.286881	1.21824	-0.915936	1.05404	-0.304006	1.26761	-0.556393	0.403403	-0.168123	0.047692	-0.0588937	0.254925	0.137504	1.85078	0.687061	1.25571	0.400538	1.63639	0.356144	0.545155	0.201634
FCRLB	1.15802	0.286881	1.21824	-0.915936	1.05404	-0.304006	1.26761	-0.556393	0.403403	-0.168123	0.047692	-0.0588937	0.254925	0.137504	1.85078	0.687061	1.25571	0.400538	1.63639	0.356144	0.545155	0.201634
HSPA6	1.15802	0.286881	1.21824	-0.915936	1.05404	-0.304006	1.26761	-0.556393	0.403403	-0.168123	0.047692	-0.0588937	0.254925	0.137504	1.85078	0.687061	1.25571	0.400538	1.63639	0.356144	0.545155	0.201634
MIR4654	1.15802	0.286881	1.21824	-0.915936	1.05404	-0.304006	1.26761	-0.556393	0.403403	-0.168123	0.047692	-0.0588937	0.254925	0.137504	1.85078	0.687061	1.25571	0.400538	1.63639	0.356144	0.545155	0.201634
OLFML2B	1.15802	0.286881	1.21824	-0.915936	1.05404	-0.304006	1.26761	-0.556393	0.403403	-0.168123	0.047692	-0.0588937	0.254925	0.137504	1.85078	0.687061	1.25571	0.400538	1.63639	0.356144	0.545155	0.201634
RPL31P11	1.15802	0.286881	1.21824	-0.915936	1.05404	-0.304006	1.26761	-0.556393	0.403403	-0.168123	0.047692	-0.0588937	0.254925	0.137504	1.85078	0.687061	1.25571	0.400538	1.63639	0.356144	0.545155	0.201634
ACBD3	1.04672	0.250962	0.787812	-0.577767	0.205512	-0.0588937	0.116907	0	0.910095	-0.358454	0.228413	0.0143553	0.155523	-0.0291463	0.163043	0.111031	0	-0.395929	0.486782	0.137504	0.543634	0.189034
SRP9	1.04672	0.250962	0.787812	-0.577767	0.205512	-0.0588937	0.116907	0	0.910095	-0.358454	0.228413	0.0143553	0.155523	-0.0291463	0.163043	0.111031	0	-0.395929	0.486782	0.137504	0.543634	0.189034
SF3B4	1.88941	0.367371	0.522879	-0.713119	0.785156	-0.234465	1.06399	-0.514573	0.978811	-0.268817	0.0809219	-0.0439433	0.0109954	0.0143553	0.982967	0.422233	2.44491	0.963474	2.30277	0.411426	0.712198	0.286881
PABPC1	0.777284	0.176323	0.0772745	-0.234465	0.619789	0	0.525784	0.189034	0.435334	-0.136062	0.0909791	-0.0740006	0.0213631	0.0143553	0.0132283	0	0.847712	0.536053	0.563837	0.163499	0.540608	0.15056
SNX31	0.777284	0.176323	0.0772745	-0.234465	0.619789	0	0.525784	0.189034	0.435334	-0.136062	0.0909791	-0.0740006	0.0213631	0.0143553	0.0132283	0	0.847712	0.536053	0.563837	0.163499	0.540608	0.15056
YWHAZ	0.777284	0.176323	0.0772745	-0.234465	0.619789	0	0.525784	0.189034	0.435334	-0.136062	0.0909791	-0.0740006	0.0213631	0.0143553	0.0132283	0	0.847712	0.536053	0.563837	0.163499	0.540608	0.15056
EBAG9	0.772113	0.176323	0.0385789	-0.304006	0.31158	-0.0439433	0.344862	0.0976108	0.307153	-0.0740006	0.282329	-0.0439433	0.0181814	0.0143553	0.243364	-0.200913	1.08831	0.695994	0.705534	0.201634	0.539102	0.176323
ENY2	0.772113	0.176323	0.0385789	-0.304006	0.31158	-0.0439433	0.344862	0.0976108	0.307153	-0.0740006	0.282329	-0.0439433	0.0181814	0.0143553	0.243364	-0.200913	1.08831	0.695994	0.705534	0.201634	0.539102	0.176323
KCNV1	0.772113	0.176323	0.0385789	-0.304006	0.31158	-0.0439433	0.344862	0.0976108	0.307153	-0.0740006	0.282329	-0.0439433	0.0181814	0.0143553	0.243364	-0.200913	1.08831	0.695994	0.705534	0.201634	0.539102	0.176323
NUDCD1	0.772113	0.176323	0.0385789	-0.304006	0.31158	-0.0439433	0.344862	0.0976108	0.307153	-0.0740006	0.282329	-0.0439433	0.0181814	0.0143553	0.243364	-0.200913	1.08831	0.695994	0.705534	0.201634	0.539102	0.176323
PKHD1L1	0.772113	0.176323	0.0385789	-0.304006	0.31158	-0.0439433	0.344862	0.0976108	0.307153	-0.0740006	0.282329	-0.0439433	0.0181814	0.0143553	0.243364	-0.200913	1.08831	0.695994	0.705534	0.201634	0.539102	0.176323
SYBU	0.772113	0.176323	0.0385789	-0.304006	0.31158	-0.0439433	0.344862	0.0976108	0.307153	-0.0740006	0.282329	-0.0439433	0.0181814	0.0143553	0.243364	-0.200913	1.08831	0.695994	0.705534	0.201634	0.539102	0.176323
TMEM74	0.772113	0.176323	0.0385789	-0.304006	0.31158	-0.0439433	0.344862	0.0976108	0.307153	-0.0740006	0.282329	-0.0439433	0.0181814	0.0143553	0.243364	-0.200913	1.08831	0.695994	0.705534	0.201634	0.539102	0.176323
TRHR	0.772113	0.176323	0.0385789	-0.304006	0.31158	-0.0439433	0.344862	0.0976108	0.307153	-0.0740006	0.282329	-0.0439433	0.0181814	0.0143553	0.243364	-0.200913	1.08831	0.695994	0.705534	0.201634	0.539102	0.176323
ARC	1.17263	0.189034	0.490797	-0.184425	0.508638	0	0.209715	0.0976108	0.744727	-0.152003	1.45717	0.163499	0.416801	0.238787	0.00480371	-0.0892673	1.1986	0.659925	0.838632	0.176323	0.534617	0.201634
BAI1	1.17263	0.189034	0.490797	-0.184425	0.508638	0	0.209715	0.0976108	0.744727	-0.152003	1.45717	0.163499	0.416801	0.238787	0.00480371	-0.0892673	1.1986	0.659925	0.838632	0.176323	0.534617	0.201634
JRK	1.17263	0.189034	0.490797	-0.184425	0.508638	0	0.209715	0.0976108	0.744727	-0.152003	1.45717	0.163499	0.416801	0.238787	0.00480371	-0.0892673	1.1986	0.659925	0.838632	0.176323	0.534617	0.201634
LY6K	1.17263	0.189034	0.490797	-0.184425	0.508638	0	0.209715	0.0976108	0.744727	-0.152003	1.45717	0.163499	0.416801	0.238787	0.00480371	-0.0892673	1.1986	0.659925	0.838632	0.176323	0.534617	0.201634
LYPD2	1.17263	0.189034	0.490797	-0.184425	0.508638	0	0.209715	0.0976108	0.744727	-0.152003	1.45717	0.163499	0.416801	0.238787	0.00480371	-0.0892673	1.1986	0.659925	0.838632	0.176323	0.534617	0.201634
PSCA	1.17263	0.189034	0.490797	-0.184425	0.508638	0	0.209715	0.0976108	0.744727	-0.152003	1.45717	0.163499	0.416801	0.238787	0.00480371	-0.0892673	1.1986	0.659925	0.838632	0.176323	0.534617	0.201634
SLURP1	1.17263	0.189034	0.490797	-0.184425	0.508638	0	0.209715	0.0976108	0.744727	-0.152003	1.45717	0.163499	0.416801	0.238787	0.00480371	-0.0892673	1.1986	0.659925	0.838632	0.176323	0.534617	0.201634
THEM6	1.17263	0.189034	0.490797	-0.184425	0.508638	0	0.209715	0.0976108	0.744727	-0.152003	1.45717	0.163499	0.416801	0.238787	0.00480371	-0.0892673	1.1986	0.659925	0.838632	0.176323	0.534617	0.201634
MIR599	0.677781	0.163499	0.218245	-0.514573	0.232102	-0.0588937	0.228413	0.0840643	0.446117	-0.136062	0.0245682	-0.0892673	0.0634863	0.0840643	0.0716041	-0.0588937	0.744727	0.389567	0.60206	0.176323	0.521434	0.15056
MIR875	0.677781	0.163499	0.218245	-0.514573	0.232102	-0.0588937	0.228413	0.0840643	0.446117	-0.136062	0.0245682	-0.0892673	0.0634863	0.0840643	0.0716041	-0.0588937	0.744727	0.389567	0.60206	0.176323	0.521434	0.15056
ACP6	1.90658	0.344828	0.721246	-0.713119	0.605548	-0.217591	1.18575	-0.514573	1.22841	-0.304006	0.218963	-0.168123	0.0861861	-0.0740006	1.15243	0.526069	1.70115	0.773996	2.71897	0.454176	1.15366	0.389567
VSTM2B	0.0457575	-0.0439433	0.306273	-0.535332	0.438899	-0.200913	0.360514	-0.473931	0.416801	0.176323	0.213959	-0.152003	0.327902	-0.0144996	0.0574959	0.0565835	1.51145	0.286881	1.0048	0.176323	0.510042	0.111031
ANKRD20A12P	1.90658	0.344828	0.721246	-0.713119	0.605548	-0.217591	1.18575	-0.514573	1.22841	-0.304006	0.218963	-0.168123	0.0861861	-0.0740006	1.15243	0.526069	1.70115	0.773996	2.71897	0.454176	1.15366	0.389567
ADCK5	1.06098	0.176323	0.69897	-0.136062	0.679854	0.0143553	0.522879	0.189034	0.540608	-0.104697	1.62709	0.176323	0.119758	0.15056	0.103474	-0.152003	1.55752	0.731183	0.910095	0.176323	0.488117	0.189034
ARHGAP39	1.06098	0.176323	0.69897	-0.136062	0.679854	0.0143553	0.522879	0.189034	0.540608	-0.104697	1.62709	0.176323	0.119758	0.15056	0.103474	-0.152003	1.55752	0.731183	0.910095	0.176323	0.488117	0.189034
BOP1	1.06098	0.176323	0.69897	-0.136062	0.679854	0.0143553	0.522879	0.189034	0.540608	-0.104697	1.62709	0.176323	0.119758	0.15056	0.103474	-0.152003	1.55752	0.731183	0.910095	0.176323	0.488117	0.189034
C8ORF33	1.06098	0.176323	0.69897	-0.136062	0.679854	0.0143553	0.522879	0.189034	0.540608	-0.104697	1.62709	0.176323	0.119758	0.15056	0.103474	-0.152003	1.55752	0.731183	0.910095	0.176323	0.488117	0.189034
C8ORF82	1.06098	0.176323	0.69897	-0.136062	0.679854	0.0143553	0.522879	0.189034	0.540608	-0.104697	1.62709	0.176323	0.119758	0.15056	0.103474	-0.152003	1.55752	0.731183	0.910095	0.176323	0.488117	0.189034
COMMD5	1.06098	0.176323	0.69897	-0.136062	0.679854	0.0143553	0.522879	0.189034	0.540608	-0.104697	1.62709	0.176323	0.119758	0.15056	0.103474	-0.152003	1.55752	0.731183	0.910095	0.176323	0.488117	0.189034
CPSF1	1.06098	0.176323	0.69897	-0.136062	0.679854	0.0143553	0.522879	0.189034	0.540608	-0.104697	1.62709	0.176323	0.119758	0.15056	0.103474	-0.152003	1.55752	0.731183	0.910095	0.176323	0.488117	0.189034
CYHR1	1.06098	0.176323	0.69897	-0.136062	0.679854	0.0143553	0.522879	0.189034	0.540608	-0.104697	1.62709	0.176323	0.119758	0.15056	0.103474	-0.152003	1.55752	0.731183	0.910095	0.176323	0.488117	0.189034
DGAT1	1.06098	0.176323	0.69897	-0.136062	0.679854	0.0143553	0.522879	0.189034	0.540608	-0.104697	1.62709	0.176323	0.119758	0.15056	0.103474	-0.152003	1.55752	0.731183	0.910095	0.176323	0.488117	0.189034
FAM203A	1.06098	0.176323	0.69897	-0.136062	0.679854	0.0143553	0.522879	0.189034	0.540608	-0.104697	1.62709	0.176323	0.119758	0.15056	0.103474	-0.152003	1.55752	0.731183	0.910095	0.176323	0.488117	0.189034
FBXL6	1.06098	0.176323	0.69897	-0.136062	0.679854	0.0143553	0.522879	0.189034	0.540608	-0.104697	1.62709	0.176323	0.119758	0.15056	0.103474	-0.152003	1.55752	0.731183	0.910095	0.176323	0.488117	0.189034
FOXH1	1.06098	0.176323	0.69897	-0.136062	0.679854	0.0143553	0.522879	0.189034	0.540608	-0.104697	1.62709	0.176323	0.119758	0.15056	0.103474	-0.152003	1.55752	0.731183	0.910095	0.176323	0.488117	0.189034
GPT	1.06098	0.176323	0.69897	-0.136062	0.679854	0.0143553	0.522879	0.189034	0.540608	-0.104697	1.62709	0.176323	0.119758	0.15056	0.103474	-0.152003	1.55752	0.731183	0.910095	0.176323	0.488117	0.189034
HSF1	1.06098	0.176323	0.69897	-0.136062	0.679854	0.0143553	0.522879	0.189034	0.540608	-0.104697	1.62709	0.176323	0.119758	0.15056	0.103474	-0.152003	1.55752	0.731183	0.910095	0.176323	0.488117	0.189034
KIAA1875	1.06098	0.176323	0.69897	-0.136062	0.679854	0.0143553	0.522879	0.189034	0.540608	-0.104697	1.62709	0.176323	0.119758	0.15056	0.103474	-0.152003	1.55752	0.731183	0.910095	0.176323	0.488117	0.189034
KIFC2	1.06098	0.176323	0.69897	-0.136062	0.679854	0.0143553	0.522879	0.189034	0.540608	-0.104697	1.62709	0.176323	0.119758	0.15056	0.103474	-0.152003	1.55752	0.731183	0.910095	0.176323	0.488117	0.189034
LRRC14	1.06098	0.176323	0.69897	-0.136062	0.679854	0.0143553	0.522879	0.189034	0.540608	-0.104697	1.62709	0.176323	0.119758	0.15056	0.103474	-0.152003	1.55752	0.731183	0.910095	0.176323	0.488117	0.189034
LRRC24	1.06098	0.176323	0.69897	-0.136062	0.679854	0.0143553	0.522879	0.189034	0.540608	-0.104697	1.62709	0.176323	0.119758	0.15056	0.103474	-0.152003	1.55752	0.731183	0.910095	0.176323	0.488117	0.189034
MFSD3	1.06098	0.176323	0.69897	-0.136062	0.679854	0.0143553	0.522879	0.189034	0.540608	-0.104697	1.62709	0.176323	0.119758	0.15056	0.103474	-0.152003	1.55752	0.731183	0.910095	0.176323	0.488117	0.189034
MIR1234	1.06098	0.176323	0.69897	-0.136062	0.679854	0.0143553	0.522879	0.189034	0.540608	-0.104697	1.62709	0.176323	0.119758	0.15056	0.103474	-0.152003	1.55752	0.731183	0.910095	0.176323	0.488117	0.189034
MIR939	1.06098	0.176323	0.69897	-0.136062	0.679854	0.0143553	0.522879	0.189034	0.540608	-0.104697	1.62709	0.176323	0.119758	0.15056	0.103474	-0.152003	1.55752	0.731183	0.910095	0.176323	0.488117	0.189034
MROH1	1.06098	0.176323	0.69897	-0.136062	0.679854	0.0143553	0.522879	0.189034	0.540608	-0.104697	1.62709	0.176323	0.119758	0.15056	0.103474	-0.152003	1.55752	0.731183	0.910095	0.176323	0.488117	0.189034
PPP1R16A	1.06098	0.176323	0.69897	-0.136062	0.679854	0.0143553	0.522879	0.189034	0.540608	-0.104697	1.62709	0.176323	0.119758	0.15056	0.103474	-0.152003	1.55752	0.731183	0.910095	0.176323	0.488117	0.189034
RECQL4	1.06098	0.176323	0.69897	-0.136062	0.679854	0.0143553	0.522879	0.189034	0.540608	-0.104697	1.62709	0.176323	0.119758	0.15056	0.103474	-0.152003	1.55752	0.731183	0.910095	0.176323	0.488117	0.189034
RPL8	1.06098	0.176323	0.69897	-0.136062	0.679854	0.0143553	0.522879	0.189034	0.540608	-0.104697	1.62709	0.176323	0.119758	0.15056	0.103474	-0.152003	1.55752	0.731183	0.910095	0.176323	0.488117	0.189034
SCRT1	1.06098	0.176323	0.69897	-0.136062	0.679854	0.0143553	0.522879	0.189034	0.540608	-0.104697	1.62709	0.176323	0.119758	0.15056	0.103474	-0.152003	1.55752	0.731183	0.910095	0.176323	0.488117	0.189034
SCXA	1.06098	0.176323	0.69897	-0.136062	0.679854	0.0143553	0.522879	0.189034	0.540608	-0.104697	1.62709	0.176323	0.119758	0.15056	0.103474	-0.152003	1.55752	0.731183	0.910095	0.176323	0.488117	0.189034
SCXB	1.06098	0.176323	0.69897	-0.136062	0.679854	0.0143553	0.522879	0.189034	0.540608	-0.104697	1.62709	0.176323	0.119758	0.15056	0.103474	-0.152003	1.55752	0.731183	0.910095	0.176323	0.488117	0.189034
SLC39A4	1.06098	0.176323	0.69897	-0.136062	0.679854	0.0143553	0.522879	0.189034	0.540608	-0.104697	1.62709	0.176323	0.119758	0.15056	0.103474	-0.152003	1.55752	0.731183	0.910095	0.176323	0.488117	0.189034
SLC52A2	1.06098	0.176323	0.69897	-0.136062	0.679854	0.0143553	0.522879	0.189034	0.540608	-0.104697	1.62709	0.176323	0.119758	0.15056	0.103474	-0.152003	1.55752	0.731183	0.910095	0.176323	0.488117	0.189034
TMEM249	1.06098	0.176323	0.69897	-0.136062	0.679854	0.0143553	0.522879	0.189034	0.540608	-0.104697	1.62709	0.176323	0.119758	0.15056	0.103474	-0.152003	1.55752	0.731183	0.910095	0.176323	0.488117	0.189034
TONSL	1.06098	0.176323	0.69897	-0.136062	0.679854	0.0143553	0.522879	0.189034	0.540608	-0.104697	1.62709	0.176323	0.119758	0.15056	0.103474	-0.152003	1.55752	0.731183	0.910095	0.176323	0.488117	0.189034
VPS28	1.06098	0.176323	0.69897	-0.136062	0.679854	0.0143553	0.522879	0.189034	0.540608	-0.104697	1.62709	0.176323	0.119758	0.15056	0.103474	-0.152003	1.55752	0.731183	0.910095	0.176323	0.488117	0.189034
ZNF16	1.06098	0.176323	0.69897	-0.136062	0.679854	0.0143553	0.522879	0.189034	0.540608	-0.104697	1.62709	0.176323	0.119758	0.15056	0.103474	-0.152003	1.55752	0.731183	0.910095	0.176323	0.488117	0.189034
ZNF250	1.06098	0.176323	0.69897	-0.136062	0.679854	0.0143553	0.522879	0.189034	0.540608	-0.104697	1.62709	0.176323	0.119758	0.15056	0.103474	-0.152003	1.55752	0.731183	0.910095	0.176323	0.488117	0.189034
ZNF251	1.06098	0.176323	0.69897	-0.136062	0.679854	0.0143553	0.522879	0.189034	0.540608	-0.104697	1.62709	0.176323	0.119758	0.15056	0.103474	-0.152003	1.55752	0.731183	0.910095	0.176323	0.488117	0.189034
ZNF252P	1.06098	0.176323	0.69897	-0.136062	0.679854	0.0143553	0.522879	0.189034	0.540608	-0.104697	1.62709	0.176323	0.119758	0.15056	0.103474	-0.152003	1.55752	0.731183	0.910095	0.176323	0.488117	0.189034
ZNF34	1.06098	0.176323	0.69897	-0.136062	0.679854	0.0143553	0.522879	0.189034	0.540608	-0.104697	1.62709	0.176323	0.119758	0.15056	0.103474	-0.152003	1.55752	0.731183	0.910095	0.176323	0.488117	0.189034
ZNF517	1.06098	0.176323	0.69897	-0.136062	0.679854	0.0143553	0.522879	0.189034	0.540608	-0.104697	1.62709	0.176323	0.119758	0.15056	0.103474	-0.152003	1.55752	0.731183	0.910095	0.176323	0.488117	0.189034
ZNF7	1.06098	0.176323	0.69897	-0.136062	0.679854	0.0143553	0.522879	0.189034	0.540608	-0.104697	1.62709	0.176323	0.119758	0.15056	0.103474	-0.152003	1.55752	0.731183	0.910095	0.176323	0.488117	0.189034
ANKRD34A	1.90658	0.344828	0.721246	-0.713119	0.605548	-0.217591	1.18575	-0.514573	1.22841	-0.304006	0.218963	-0.168123	0.0861861	-0.0740006	1.15243	0.526069	1.70115	0.773996	2.71897	0.454176	1.15366	0.389567
ANKRD35	1.90658	0.344828	0.721246	-0.713119	0.605548	-0.217591	1.18575	-0.514573	1.22841	-0.304006	0.218963	-0.168123	0.0861861	-0.0740006	1.15243	0.526069	1.70115	0.773996	2.71897	0.454176	1.15366	0.389567
BCL9	1.90658	0.344828	0.721246	-0.713119	0.605548	-0.217591	1.18575	-0.514573	1.22841	-0.304006	0.218963	-0.168123	0.0861861	-0.0740006	1.15243	0.526069	1.70115	0.773996	2.71897	0.454176	1.15366	0.389567
BOLA1	1.90658	0.344828	0.721246	-0.713119	0.605548	-0.217591	1.18575	-0.514573	1.22841	-0.304006	0.218963	-0.168123	0.0861861	-0.0740006	1.15243	0.526069	1.70115	0.773996	2.71897	0.454176	1.15366	0.389567
CD160	1.90658	0.344828	0.721246	-0.713119	0.605548	-0.217591	1.18575	-0.514573	1.22841	-0.304006	0.218963	-0.168123	0.0861861	-0.0740006	1.15243	0.526069	1.70115	0.773996	2.71897	0.454176	1.15366	0.389567
CHD1L	1.90658	0.344828	0.721246	-0.713119	0.605548	-0.217591	1.18575	-0.514573	1.22841	-0.304006	0.218963	-0.168123	0.0861861	-0.0740006	1.15243	0.526069	1.70115	0.773996	2.71897	0.454176	1.15366	0.389567
FAM72B	1.90658	0.344828	0.721246	-0.713119	0.605548	-0.217591	1.18575	-0.514573	1.22841	-0.304006	0.218963	-0.168123	0.0861861	-0.0740006	1.15243	0.526069	1.70115	0.773996	2.71897	0.454176	1.15366	0.389567
FAM72C	1.90658	0.344828	0.721246	-0.713119	0.605548	-0.217591	1.18575	-0.514573	1.22841	-0.304006	0.218963	-0.168123	0.0861861	-0.0740006	1.15243	0.526069	1.70115	0.773996	2.71897	0.454176	1.15366	0.389567
FAM72D	1.90658	0.344828	0.721246	-0.713119	0.605548	-0.217591	1.18575	-0.514573	1.22841	-0.304006	0.218963	-0.168123	0.0861861	-0.0740006	1.15243	0.526069	1.70115	0.773996	2.71897	0.454176	1.15366	0.389567
FCGR1A	1.90658	0.344828	0.721246	-0.713119	0.605548	-0.217591	1.18575	-0.514573	1.22841	-0.304006	0.218963	-0.168123	0.0861861	-0.0740006	1.15243	0.526069	1.70115	0.773996	2.71897	0.454176	1.15366	0.389567
FCGR1B	1.90658	0.344828	0.721246	-0.713119	0.605548	-0.217591	1.18575	-0.514573	1.22841	-0.304006	0.218963	-0.168123	0.0861861	-0.0740006	1.15243	0.526069	1.70115	0.773996	2.71897	0.454176	1.15366	0.389567
FCGR1C	1.90658	0.344828	0.721246	-0.713119	0.605548	-0.217591	1.18575	-0.514573	1.22841	-0.304006	0.218963	-0.168123	0.0861861	-0.0740006	1.15243	0.526069	1.70115	0.773996	2.71897	0.454176	1.15366	0.389567
FMO5	1.90658	0.344828	0.721246	-0.713119	0.605548	-0.217591	1.18575	-0.514573	1.22841	-0.304006	0.218963	-0.168123	0.0861861	-0.0740006	1.15243	0.526069	1.70115	0.773996	2.71897	0.454176	1.15366	0.389567
GJA5	1.90658	0.344828	0.721246	-0.713119	0.605548	-0.217591	1.18575	-0.514573	1.22841	-0.304006	0.218963	-0.168123	0.0861861	-0.0740006	1.15243	0.526069	1.70115	0.773996	2.71897	0.454176	1.15366	0.389567
GJA8	1.90658	0.344828	0.721246	-0.713119	0.605548	-0.217591	1.18575	-0.514573	1.22841	-0.304006	0.218963	-0.168123	0.0861861	-0.0740006	1.15243	0.526069	1.70115	0.773996	2.71897	0.454176	1.15366	0.389567
GNRHR2	1.90658	0.344828	0.721246	-0.713119	0.605548	-0.217591	1.18575	-0.514573	1.22841	-0.304006	0.218963	-0.168123	0.0861861	-0.0740006	1.15243	0.526069	1.70115	0.773996	2.71897	0.454176	1.15366	0.389567
GPR89A	1.90658	0.344828	0.721246	-0.713119	0.605548	-0.217591	1.18575	-0.514573	1.22841	-0.304006	0.218963	-0.168123	0.0861861	-0.0740006	1.15243	0.526069	1.70115	0.773996	2.71897	0.454176	1.15366	0.389567
GPR89B	1.90658	0.344828	0.721246	-0.713119	0.605548	-0.217591	1.18575	-0.514573	1.22841	-0.304006	0.218963	-0.168123	0.0861861	-0.0740006	1.15243	0.526069	1.70115	0.773996	2.71897	0.454176	1.15366	0.389567
GPR89C	1.90658	0.344828	0.721246	-0.713119	0.605548	-0.217591	1.18575	-0.514573	1.22841	-0.304006	0.218963	-0.168123	0.0861861	-0.0740006	1.15243	0.526069	1.70115	0.773996	2.71897	0.454176	1.15366	0.389567
HFE2	1.90658	0.344828	0.721246	-0.713119	0.605548	-0.217591	1.18575	-0.514573	1.22841	-0.304006	0.218963	-0.168123	0.0861861	-0.0740006	1.15243	0.526069	1.70115	0.773996	2.71897	0.454176	1.15366	0.389567
CAPN2	1.27084	0.275007	0.91364	-0.556393	0.0105502	-0.0892673	0.332547	-0.0439433	0.657577	-0.286304	0.0629839	-0.120294	0.531653	0.0976108	0.00524306	-0.0144996	0.215383	-0.473931	0.344862	0.111031	0.471083	0.15056
CAPN8	1.27084	0.275007	0.91364	-0.556393	0.0105502	-0.0892673	0.332547	-0.0439433	0.657577	-0.286304	0.0629839	-0.120294	0.531653	0.0976108	0.00524306	-0.0144996	0.215383	-0.473931	0.344862	0.111031	0.471083	0.15056
TP53BP2	1.27084	0.275007	0.91364	-0.556393	0.0105502	-0.0892673	0.332547	-0.0439433	0.657577	-0.286304	0.0629839	-0.120294	0.531653	0.0976108	0.00524306	-0.0144996	0.215383	-0.473931	0.344862	0.111031	0.471083	0.15056
ABRA	0.716699	0.163499	0.0705811	-0.340075	0.195861	-0.0740006	0.181774	0.0426443	0.435334	-0.104697	0.08302	-0.104697	0.0371573	0	0.246417	-0.200913	0.950782	0.641546	0.790485	0.214125	0.462181	0.124328
HIST2H2AA3	1.90658	0.344828	0.721246	-0.713119	0.605548	-0.217591	1.18575	-0.514573	1.22841	-0.304006	0.218963	-0.168123	0.0861861	-0.0740006	1.15243	0.526069	1.70115	0.773996	2.71897	0.454176	1.15366	0.389567
HIST2H2AB	1.90658	0.344828	0.721246	-0.713119	0.605548	-0.217591	1.18575	-0.514573	1.22841	-0.304006	0.218963	-0.168123	0.0861861	-0.0740006	1.15243	0.526069	1.70115	0.773996	2.71897	0.454176	1.15366	0.389567
HIST2H2AC	1.90658	0.344828	0.721246	-0.713119	0.605548	-0.217591	1.18575	-0.514573	1.22841	-0.304006	0.218963	-0.168123	0.0861861	-0.0740006	1.15243	0.526069	1.70115	0.773996	2.71897	0.454176	1.15366	0.389567
HIST2H2BA	1.90658	0.344828	0.721246	-0.713119	0.605548	-0.217591	1.18575	-0.514573	1.22841	-0.304006	0.218963	-0.168123	0.0861861	-0.0740006	1.15243	0.526069	1.70115	0.773996	2.71897	0.454176	1.15366	0.389567
HIST2H2BE	1.90658	0.344828	0.721246	-0.713119	0.605548	-0.217591	1.18575	-0.514573	1.22841	-0.304006	0.218963	-0.168123	0.0861861	-0.0740006	1.15243	0.526069	1.70115	0.773996	2.71897	0.454176	1.15366	0.389567
HIST2H2BF	1.90658	0.344828	0.721246	-0.713119	0.605548	-0.217591	1.18575	-0.514573	1.22841	-0.304006	0.218963	-0.168123	0.0861861	-0.0740006	1.15243	0.526069	1.70115	0.773996	2.71897	0.454176	1.15366	0.389567
H3F3A	1.27084	0.275007	0.747147	-0.556393	0.178486	-0.0588937	0.166853	-0.0144996	0.931814	-0.358454	0.210419	0.0143553	0.275724	0.0143553	0.0741724	0.0703893	0.100179	-0.473931	0.47237	0.137504	0.455932	0.163499
LEFTY2	1.27084	0.275007	0.747147	-0.556393	0.178486	-0.0588937	0.166853	-0.0144996	0.931814	-0.358454	0.210419	0.0143553	0.275724	0.0143553	0.0741724	0.0703893	0.100179	-0.473931	0.47237	0.137504	0.455932	0.163499
LIN9	1.27084	0.275007	0.747147	-0.556393	0.178486	-0.0588937	0.166853	-0.0144996	0.931814	-0.358454	0.210419	0.0143553	0.275724	0.0143553	0.0741724	0.0703893	0.100179	-0.473931	0.47237	0.137504	0.455932	0.163499
MIXL1	1.27084	0.275007	0.747147	-0.556393	0.178486	-0.0588937	0.166853	-0.0144996	0.931814	-0.358454	0.210419	0.0143553	0.275724	0.0143553	0.0741724	0.0703893	0.100179	-0.473931	0.47237	0.137504	0.455932	0.163499
PARP1	1.27084	0.275007	0.747147	-0.556393	0.178486	-0.0588937	0.166853	-0.0144996	0.931814	-0.358454	0.210419	0.0143553	0.275724	0.0143553	0.0741724	0.0703893	0.100179	-0.473931	0.47237	0.137504	0.455932	0.163499
PYCR2	1.27084	0.275007	0.747147	-0.556393	0.178486	-0.0588937	0.166853	-0.0144996	0.931814	-0.358454	0.210419	0.0143553	0.275724	0.0143553	0.0741724	0.0703893	0.100179	-0.473931	0.47237	0.137504	0.455932	0.163499
SDE2	1.27084	0.275007	0.747147	-0.556393	0.178486	-0.0588937	0.166853	-0.0144996	0.931814	-0.358454	0.210419	0.0143553	0.275724	0.0143553	0.0741724	0.0703893	0.100179	-0.473931	0.47237	0.137504	0.455932	0.163499
HIST2H3A	1.90658	0.344828	0.721246	-0.713119	0.605548	-0.217591	1.18575	-0.514573	1.22841	-0.304006	0.218963	-0.168123	0.0861861	-0.0740006	1.15243	0.526069	1.70115	0.773996	2.71897	0.454176	1.15366	0.389567
HIST2H3D	1.90658	0.344828	0.721246	-0.713119	0.605548	-0.217591	1.18575	-0.514573	1.22841	-0.304006	0.218963	-0.168123	0.0861861	-0.0740006	1.15243	0.526069	1.70115	0.773996	2.71897	0.454176	1.15366	0.389567
HIST2H4A	1.90658	0.344828	0.721246	-0.713119	0.605548	-0.217591	1.18575	-0.514573	1.22841	-0.304006	0.218963	-0.168123	0.0861861	-0.0740006	1.15243	0.526069	1.70115	0.773996	2.71897	0.454176	1.15366	0.389567
ITGA10	1.90658	0.344828	0.721246	-0.713119	0.605548	-0.217591	1.18575	-0.514573	1.22841	-0.304006	0.218963	-0.168123	0.0861861	-0.0740006	1.15243	0.526069	1.70115	0.773996	2.71897	0.454176	1.15366	0.389567
LINC00623	1.90658	0.344828	0.721246	-0.713119	0.605548	-0.217591	1.18575	-0.514573	1.22841	-0.304006	0.218963	-0.168123	0.0861861	-0.0740006	1.15243	0.526069	1.70115	0.773996	2.71897	0.454176	1.15366	0.389567
LINC00624	1.90658	0.344828	0.721246	-0.713119	0.605548	-0.217591	1.18575	-0.514573	1.22841	-0.304006	0.218963	-0.168123	0.0861861	-0.0740006	1.15243	0.526069	1.70115	0.773996	2.71897	0.454176	1.15366	0.389567
LIX1L	1.90658	0.344828	0.721246	-0.713119	0.605548	-0.217591	1.18575	-0.514573	1.22841	-0.304006	0.218963	-0.168123	0.0861861	-0.0740006	1.15243	0.526069	1.70115	0.773996	2.71897	0.454176	1.15366	0.389567
NBPF10	1.90658	0.344828	0.721246	-0.713119	0.605548	-0.217591	1.18575	-0.514573	1.22841	-0.304006	0.218963	-0.168123	0.0861861	-0.0740006	1.15243	0.526069	1.70115	0.773996	2.71897	0.454176	1.15366	0.389567
NBPF11	1.90658	0.344828	0.721246	-0.713119	0.605548	-0.217591	1.18575	-0.514573	1.22841	-0.304006	0.218963	-0.168123	0.0861861	-0.0740006	1.15243	0.526069	1.70115	0.773996	2.71897	0.454176	1.15366	0.389567
NBPF12	1.90658	0.344828	0.721246	-0.713119	0.605548	-0.217591	1.18575	-0.514573	1.22841	-0.304006	0.218963	-0.168123	0.0861861	-0.0740006	1.15243	0.526069	1.70115	0.773996	2.71897	0.454176	1.15366	0.389567
NBPF14	1.90658	0.344828	0.721246	-0.713119	0.605548	-0.217591	1.18575	-0.514573	1.22841	-0.304006	0.218963	-0.168123	0.0861861	-0.0740006	1.15243	0.526069	1.70115	0.773996	2.71897	0.454176	1.15366	0.389567
NBPF15	1.90658	0.344828	0.721246	-0.713119	0.605548	-0.217591	1.18575	-0.514573	1.22841	-0.304006	0.218963	-0.168123	0.0861861	-0.0740006	1.15243	0.526069	1.70115	0.773996	2.71897	0.454176	1.15366	0.389567
NBPF16	1.90658	0.344828	0.721246	-0.713119	0.605548	-0.217591	1.18575	-0.514573	1.22841	-0.304006	0.218963	-0.168123	0.0861861	-0.0740006	1.15243	0.526069	1.70115	0.773996	2.71897	0.454176	1.15366	0.389567
C1ORF65	1.16304	0.263034	0.761954	-0.514573	0.0496351	-0.0740006	0.283162	0	0.835647	-0.340075	0.0942041	-0.120294	0.380907	0.0426443	0.0877779	-0.0588937	0.126679	-0.434403	0.31158	0.111031	0.427128	0.15056
NBPF20	1.90658	0.344828	0.721246	-0.713119	0.605548	-0.217591	1.18575	-0.514573	1.22841	-0.304006	0.218963	-0.168123	0.0861861	-0.0740006	1.15243	0.526069	1.70115	0.773996	2.71897	0.454176	1.15366	0.389567
C8ORF37	0.74958	0.15056	0.0400052	-0.556393	0.173925	-0.0588937	0.16877	0.0840643	0.705534	-0.168123	0.510042	0.0565835	0.257275	0.163499	0.0409586	-0.0144996	1.25259	0.695994	0.787812	0.189034	0.422508	0.0976108
CCNE2	0.74958	0.15056	0.0400052	-0.556393	0.173925	-0.0588937	0.16877	0.0840643	0.705534	-0.168123	0.510042	0.0565835	0.257275	0.163499	0.0409586	-0.0144996	1.25259	0.695994	0.787812	0.189034	0.422508	0.0976108
DPY19L4	0.74958	0.15056	0.0400052	-0.556393	0.173925	-0.0588937	0.16877	0.0840643	0.705534	-0.168123	0.510042	0.0565835	0.257275	0.163499	0.0409586	-0.0144996	1.25259	0.695994	0.787812	0.189034	0.422508	0.0976108
ESRP1	0.74958	0.15056	0.0400052	-0.556393	0.173925	-0.0588937	0.16877	0.0840643	0.705534	-0.168123	0.510042	0.0565835	0.257275	0.163499	0.0409586	-0.0144996	1.25259	0.695994	0.787812	0.189034	0.422508	0.0976108
FSBP	0.74958	0.15056	0.0400052	-0.556393	0.173925	-0.0588937	0.16877	0.0840643	0.705534	-0.168123	0.510042	0.0565835	0.257275	0.163499	0.0409586	-0.0144996	1.25259	0.695994	0.787812	0.189034	0.422508	0.0976108
INTS8	0.74958	0.15056	0.0400052	-0.556393	0.173925	-0.0588937	0.16877	0.0840643	0.705534	-0.168123	0.510042	0.0565835	0.257275	0.163499	0.0409586	-0.0144996	1.25259	0.695994	0.787812	0.189034	0.422508	0.0976108
KIAA1429	0.74958	0.15056	0.0400052	-0.556393	0.173925	-0.0588937	0.16877	0.0840643	0.705534	-0.168123	0.510042	0.0565835	0.257275	0.163499	0.0409586	-0.0144996	1.25259	0.695994	0.787812	0.189034	0.422508	0.0976108
MIR3150B	0.74958	0.15056	0.0400052	-0.556393	0.173925	-0.0588937	0.16877	0.0840643	0.705534	-0.168123	0.510042	0.0565835	0.257275	0.163499	0.0409586	-0.0144996	1.25259	0.695994	0.787812	0.189034	0.422508	0.0976108
NDUFAF6	0.74958	0.15056	0.0400052	-0.556393	0.173925	-0.0588937	0.16877	0.0840643	0.705534	-0.168123	0.510042	0.0565835	0.257275	0.163499	0.0409586	-0.0144996	1.25259	0.695994	0.787812	0.189034	0.422508	0.0976108
PLEKHF2	0.74958	0.15056	0.0400052	-0.556393	0.173925	-0.0588937	0.16877	0.0840643	0.705534	-0.168123	0.510042	0.0565835	0.257275	0.163499	0.0409586	-0.0144996	1.25259	0.695994	0.787812	0.189034	0.422508	0.0976108
RAD54B	0.74958	0.15056	0.0400052	-0.556393	0.173925	-0.0588937	0.16877	0.0840643	0.705534	-0.168123	0.510042	0.0565835	0.257275	0.163499	0.0409586	-0.0144996	1.25259	0.695994	0.787812	0.189034	0.422508	0.0976108
TP53INP1	0.74958	0.15056	0.0400052	-0.556393	0.173925	-0.0588937	0.16877	0.0840643	0.705534	-0.168123	0.510042	0.0565835	0.257275	0.163499	0.0409586	-0.0144996	1.25259	0.695994	0.787812	0.189034	0.422508	0.0976108
EMC2	1.00922	0.214125	0.00174066	-0.268817	0.312471	-0.0439433	0.404504	0.137504	0.375718	-0.0892673	0.340084	-0.0144996	0.0338583	0	0.286509	-0.200913	0.946922	0.659925	0.872895	0.226509	0.415669	0.137504
CD1A	1.15243	0.275007	0.679854	-0.785875	0.772113	-0.251539	0.809668	-0.415037	0.377786	-0.136062	0.249492	0.0143553	0.522879	0.238787	1.91364	0.641546	1.00043	0.31034	1.28483	0.298658	0.404504	0.163499
CD1B	1.15243	0.275007	0.679854	-0.785875	0.772113	-0.251539	0.809668	-0.415037	0.377786	-0.136062	0.249492	0.0143553	0.522879	0.238787	1.91364	0.641546	1.00043	0.31034	1.28483	0.298658	0.404504	0.163499
CD1C	1.15243	0.275007	0.679854	-0.785875	0.772113	-0.251539	0.809668	-0.415037	0.377786	-0.136062	0.249492	0.0143553	0.522879	0.238787	1.91364	0.641546	1.00043	0.31034	1.28483	0.298658	0.404504	0.163499
CD1D	1.15243	0.275007	0.679854	-0.785875	0.772113	-0.251539	0.809668	-0.415037	0.377786	-0.136062	0.249492	0.0143553	0.522879	0.238787	1.91364	0.641546	1.00043	0.31034	1.28483	0.298658	0.404504	0.163499
CD1E	1.15243	0.275007	0.679854	-0.785875	0.772113	-0.251539	0.809668	-0.415037	0.377786	-0.136062	0.249492	0.0143553	0.522879	0.238787	1.91364	0.641546	1.00043	0.31034	1.28483	0.298658	0.404504	0.163499
MNDA	1.15243	0.275007	0.679854	-0.785875	0.772113	-0.251539	0.809668	-0.415037	0.377786	-0.136062	0.249492	0.0143553	0.522879	0.238787	1.91364	0.641546	1.00043	0.31034	1.28483	0.298658	0.404504	0.163499
OR10K2	1.15243	0.275007	0.679854	-0.785875	0.772113	-0.251539	0.809668	-0.415037	0.377786	-0.136062	0.249492	0.0143553	0.522879	0.238787	1.91364	0.641546	1.00043	0.31034	1.28483	0.298658	0.404504	0.163499
OR10T2	1.15243	0.275007	0.679854	-0.785875	0.772113	-0.251539	0.809668	-0.415037	0.377786	-0.136062	0.249492	0.0143553	0.522879	0.238787	1.91364	0.641546	1.00043	0.31034	1.28483	0.298658	0.404504	0.163499
OR10X1	1.15243	0.275007	0.679854	-0.785875	0.772113	-0.251539	0.809668	-0.415037	0.377786	-0.136062	0.249492	0.0143553	0.522879	0.238787	1.91364	0.641546	1.00043	0.31034	1.28483	0.298658	0.404504	0.163499
OR10Z1	1.15243	0.275007	0.679854	-0.785875	0.772113	-0.251539	0.809668	-0.415037	0.377786	-0.136062	0.249492	0.0143553	0.522879	0.238787	1.91364	0.641546	1.00043	0.31034	1.28483	0.298658	0.404504	0.163499
OR6K2	1.15243	0.275007	0.679854	-0.785875	0.772113	-0.251539	0.809668	-0.415037	0.377786	-0.136062	0.249492	0.0143553	0.522879	0.238787	1.91364	0.641546	1.00043	0.31034	1.28483	0.298658	0.404504	0.163499
OR6K3	1.15243	0.275007	0.679854	-0.785875	0.772113	-0.251539	0.809668	-0.415037	0.377786	-0.136062	0.249492	0.0143553	0.522879	0.238787	1.91364	0.641546	1.00043	0.31034	1.28483	0.298658	0.404504	0.163499
OR6K6	1.15243	0.275007	0.679854	-0.785875	0.772113	-0.251539	0.809668	-0.415037	0.377786	-0.136062	0.249492	0.0143553	0.522879	0.238787	1.91364	0.641546	1.00043	0.31034	1.28483	0.298658	0.404504	0.163499
OR6N1	1.15243	0.275007	0.679854	-0.785875	0.772113	-0.251539	0.809668	-0.415037	0.377786	-0.136062	0.249492	0.0143553	0.522879	0.238787	1.91364	0.641546	1.00043	0.31034	1.28483	0.298658	0.404504	0.163499
OR6N2	1.15243	0.275007	0.679854	-0.785875	0.772113	-0.251539	0.809668	-0.415037	0.377786	-0.136062	0.249492	0.0143553	0.522879	0.238787	1.91364	0.641546	1.00043	0.31034	1.28483	0.298658	0.404504	0.163499
OR6P1	1.15243	0.275007	0.679854	-0.785875	0.772113	-0.251539	0.809668	-0.415037	0.377786	-0.136062	0.249492	0.0143553	0.522879	0.238787	1.91364	0.641546	1.00043	0.31034	1.28483	0.298658	0.404504	0.163499
OR6Y1	1.15243	0.275007	0.679854	-0.785875	0.772113	-0.251539	0.809668	-0.415037	0.377786	-0.136062	0.249492	0.0143553	0.522879	0.238787	1.91364	0.641546	1.00043	0.31034	1.28483	0.298658	0.404504	0.163499
SPTA1	1.15243	0.275007	0.679854	-0.785875	0.772113	-0.251539	0.809668	-0.415037	0.377786	-0.136062	0.249492	0.0143553	0.522879	0.238787	1.91364	0.641546	1.00043	0.31034	1.28483	0.298658	0.404504	0.163499
EIF3E	0.826814	0.189034	0.00524306	-0.268817	0.331614	-0.0291463	0.531653	0.250962	0.511449	-0.120294	0.244888	-0.0588937	0.144481	-0.0439433	0.270835	-0.200913	0.657577	0.565597	0.946922	0.238787	0.402305	0.124328
LMX1A	1.12436	0.275007	1.04048	-0.862496	0.982967	-0.268817	0.931814	-0.494109	0.829738	-0.268817	0.0291884	-0.0588937	0.319664	0.163499	2.04818	0.722466	0.974694	0.485427	0.946922	0.263034	0.401209	0.163499
NBPF8	1.90658	0.344828	0.721246	-0.713119	0.605548	-0.217591	1.18575	-0.514573	1.22841	-0.304006	0.218963	-0.168123	0.0861861	-0.0740006	1.15243	0.526069	1.70115	0.773996	2.71897	0.454176	1.15366	0.389567
NBPF9	1.90658	0.344828	0.721246	-0.713119	0.605548	-0.217591	1.18575	-0.514573	1.22841	-0.304006	0.218963	-0.168123	0.0861861	-0.0740006	1.15243	0.526069	1.70115	0.773996	2.71897	0.454176	1.15366	0.389567
NOTCH2NL	1.90658	0.344828	0.721246	-0.713119	0.605548	-0.217591	1.18575	-0.514573	1.22841	-0.304006	0.218963	-0.168123	0.0861861	-0.0740006	1.15243	0.526069	1.70115	0.773996	2.71897	0.454176	1.15366	0.389567
NUDT17	1.90658	0.344828	0.721246	-0.713119	0.605548	-0.217591	1.18575	-0.514573	1.22841	-0.304006	0.218963	-0.168123	0.0861861	-0.0740006	1.15243	0.526069	1.70115	0.773996	2.71897	0.454176	1.15366	0.389567
PDE4DIP	1.90658	0.344828	0.721246	-0.713119	0.605548	-0.217591	1.18575	-0.514573	1.22841	-0.304006	0.218963	-0.168123	0.0861861	-0.0740006	1.15243	0.526069	1.70115	0.773996	2.71897	0.454176	1.15366	0.389567
PDZK1	1.90658	0.344828	0.721246	-0.713119	0.605548	-0.217591	1.18575	-0.514573	1.22841	-0.304006	0.218963	-0.168123	0.0861861	-0.0740006	1.15243	0.526069	1.70115	0.773996	2.71897	0.454176	1.15366	0.389567
PDZK1P1	1.90658	0.344828	0.721246	-0.713119	0.605548	-0.217591	1.18575	-0.514573	1.22841	-0.304006	0.218963	-0.168123	0.0861861	-0.0740006	1.15243	0.526069	1.70115	0.773996	2.71897	0.454176	1.15366	0.389567
PEX11B	1.90658	0.344828	0.721246	-0.713119	0.605548	-0.217591	1.18575	-0.514573	1.22841	-0.304006	0.218963	-0.168123	0.0861861	-0.0740006	1.15243	0.526069	1.70115	0.773996	2.71897	0.454176	1.15366	0.389567
PIAS3	1.90658	0.344828	0.721246	-0.713119	0.605548	-0.217591	1.18575	-0.514573	1.22841	-0.304006	0.218963	-0.168123	0.0861861	-0.0740006	1.15243	0.526069	1.70115	0.773996	2.71897	0.454176	1.15366	0.389567
POLR3C	1.90658	0.344828	0.721246	-0.713119	0.605548	-0.217591	1.18575	-0.514573	1.22841	-0.304006	0.218963	-0.168123	0.0861861	-0.0740006	1.15243	0.526069	1.70115	0.773996	2.71897	0.454176	1.15366	0.389567
POLR3GL	1.90658	0.344828	0.721246	-0.713119	0.605548	-0.217591	1.18575	-0.514573	1.22841	-0.304006	0.218963	-0.168123	0.0861861	-0.0740006	1.15243	0.526069	1.70115	0.773996	2.71897	0.454176	1.15366	0.389567
PPIAL4A	1.90658	0.344828	0.721246	-0.713119	0.605548	-0.217591	1.18575	-0.514573	1.22841	-0.304006	0.218963	-0.168123	0.0861861	-0.0740006	1.15243	0.526069	1.70115	0.773996	2.71897	0.454176	1.15366	0.389567
PPIAL4B	1.90658	0.344828	0.721246	-0.713119	0.605548	-0.217591	1.18575	-0.514573	1.22841	-0.304006	0.218963	-0.168123	0.0861861	-0.0740006	1.15243	0.526069	1.70115	0.773996	2.71897	0.454176	1.15366	0.389567
PPIAL4D	1.90658	0.344828	0.721246	-0.713119	0.605548	-0.217591	1.18575	-0.514573	1.22841	-0.304006	0.218963	-0.168123	0.0861861	-0.0740006	1.15243	0.526069	1.70115	0.773996	2.71897	0.454176	1.15366	0.389567
PPIAL4G	1.90658	0.344828	0.721246	-0.713119	0.605548	-0.217591	1.18575	-0.514573	1.22841	-0.304006	0.218963	-0.168123	0.0861861	-0.0740006	1.15243	0.526069	1.70115	0.773996	2.71897	0.454176	1.15366	0.389567
PRKAB2	1.90658	0.344828	0.721246	-0.713119	0.605548	-0.217591	1.18575	-0.514573	1.22841	-0.304006	0.218963	-0.168123	0.0861861	-0.0740006	1.15243	0.526069	1.70115	0.773996	2.71897	0.454176	1.15366	0.389567
RBM8A	1.90658	0.344828	0.721246	-0.713119	0.605548	-0.217591	1.18575	-0.514573	1.22841	-0.304006	0.218963	-0.168123	0.0861861	-0.0740006	1.15243	0.526069	1.70115	0.773996	2.71897	0.454176	1.15366	0.389567
RNF115	1.90658	0.344828	0.721246	-0.713119	0.605548	-0.217591	1.18575	-0.514573	1.22841	-0.304006	0.218963	-0.168123	0.0861861	-0.0740006	1.15243	0.526069	1.70115	0.773996	2.71897	0.454176	1.15366	0.389567
SEC22B	1.90658	0.344828	0.721246	-0.713119	0.605548	-0.217591	1.18575	-0.514573	1.22841	-0.304006	0.218963	-0.168123	0.0861861	-0.0740006	1.15243	0.526069	1.70115	0.773996	2.71897	0.454176	1.15366	0.389567
TXNIP	1.90658	0.344828	0.721246	-0.713119	0.605548	-0.217591	1.18575	-0.514573	1.22841	-0.304006	0.218963	-0.168123	0.0861861	-0.0740006	1.15243	0.526069	1.70115	0.773996	2.71897	0.454176	1.15366	0.389567
GREM2	1.98297	0.333424	0.145694	-0.340075	0.0670192	-0.0740006	0.126098	-0.0291463	0.632644	-0.286304	0.094744	-0.120294	0.431798	0.0143553	0.829738	0.286881	0.208309	-0.395929	0.614394	0.163499	0.16813	0.0143553
ARV1	1.9914	0.367371	0.490797	-0.514573	0.0366845	-0.104697	0.500313	-0.168123	0.609065	-0.286304	0.268411	0.0285692	0.276544	-0.0291463	0.289883	0.201634	0.00877392	-0.454032	0.647817	0.176323	0.443697	0.124328
TTC13	1.9914	0.367371	0.490797	-0.514573	0.0366845	-0.104697	0.500313	-0.168123	0.609065	-0.286304	0.268411	0.0285692	0.276544	-0.0291463	0.289883	0.201634	0.00877392	-0.454032	0.647817	0.176323	0.443697	0.124328
SV2A	2.04624	0.389567	0.705534	-0.761213	0.8041	-0.251539	1.29414	-0.556393	1.05453	-0.286304	0.00568285	-0.0740006	0.0614803	0.0285692	1.27984	0.575312	2.20691	0.918386	2.66354	0.454176	0.826814	0.31034
C2CD4D	2.16178	0.432959	0.575118	-0.810966	0.653647	-0.268817	1.33724	-0.577767	0.709965	-0.217591	0.224026	0	0.116339	0.0285692	1.47366	0.669027	2.065	0.85599	2.7986	0.505891	0.59346	0.250962
CELF3	2.16178	0.432959	0.575118	-0.810966	0.653647	-0.268817	1.33724	-0.577767	0.709965	-0.217591	0.224026	0	0.116339	0.0285692	1.47366	0.669027	2.065	0.85599	2.7986	0.505891	0.59346	0.250962
CGN	2.16178	0.432959	0.575118	-0.810966	0.653647	-0.268817	1.33724	-0.577767	0.709965	-0.217591	0.224026	0	0.116339	0.0285692	1.47366	0.669027	2.065	0.85599	2.7986	0.505891	0.59346	0.250962
LINGO4	2.16178	0.432959	0.575118	-0.810966	0.653647	-0.268817	1.33724	-0.577767	0.709965	-0.217591	0.224026	0	0.116339	0.0285692	1.47366	0.669027	2.065	0.85599	2.7986	0.505891	0.59346	0.250962
MIR554	2.16178	0.432959	0.575118	-0.810966	0.653647	-0.268817	1.33724	-0.577767	0.709965	-0.217591	0.224026	0	0.116339	0.0285692	1.47366	0.669027	2.065	0.85599	2.7986	0.505891	0.59346	0.250962
MRPL9	2.16178	0.432959	0.575118	-0.810966	0.653647	-0.268817	1.33724	-0.577767	0.709965	-0.217591	0.224026	0	0.116339	0.0285692	1.47366	0.669027	2.065	0.85599	2.7986	0.505891	0.59346	0.250962
NBPF18P	2.16178	0.432959	0.575118	-0.810966	0.653647	-0.268817	1.33724	-0.577767	0.709965	-0.217591	0.224026	0	0.116339	0.0285692	1.47366	0.669027	2.065	0.85599	2.7986	0.505891	0.59346	0.250962
OAZ3	2.16178	0.432959	0.575118	-0.810966	0.653647	-0.268817	1.33724	-0.577767	0.709965	-0.217591	0.224026	0	0.116339	0.0285692	1.47366	0.669027	2.065	0.85599	2.7986	0.505891	0.59346	0.250962
PI4KB	2.16178	0.432959	0.575118	-0.810966	0.653647	-0.268817	1.33724	-0.577767	0.709965	-0.217591	0.224026	0	0.116339	0.0285692	1.47366	0.669027	2.065	0.85599	2.7986	0.505891	0.59346	0.250962
PIP5K1A	2.16178	0.432959	0.575118	-0.810966	0.653647	-0.268817	1.33724	-0.577767	0.709965	-0.217591	0.224026	0	0.116339	0.0285692	1.47366	0.669027	2.065	0.85599	2.7986	0.505891	0.59346	0.250962
POGZ	2.16178	0.432959	0.575118	-0.810966	0.653647	-0.268817	1.33724	-0.577767	0.709965	-0.217591	0.224026	0	0.116339	0.0285692	1.47366	0.669027	2.065	0.85599	2.7986	0.505891	0.59346	0.250962
PSMB4	2.16178	0.432959	0.575118	-0.810966	0.653647	-0.268817	1.33724	-0.577767	0.709965	-0.217591	0.224026	0	0.116339	0.0285692	1.47366	0.669027	2.065	0.85599	2.7986	0.505891	0.59346	0.250962
PSMD4	2.16178	0.432959	0.575118	-0.810966	0.653647	-0.268817	1.33724	-0.577767	0.709965	-0.217591	0.224026	0	0.116339	0.0285692	1.47366	0.669027	2.065	0.85599	2.7986	0.505891	0.59346	0.250962
RFX5	2.16178	0.432959	0.575118	-0.810966	0.653647	-0.268817	1.33724	-0.577767	0.709965	-0.217591	0.224026	0	0.116339	0.0285692	1.47366	0.669027	2.065	0.85599	2.7986	0.505891	0.59346	0.250962
RIIAD1	2.16178	0.432959	0.575118	-0.810966	0.653647	-0.268817	1.33724	-0.577767	0.709965	-0.217591	0.224026	0	0.116339	0.0285692	1.47366	0.669027	2.065	0.85599	2.7986	0.505891	0.59346	0.250962
CYC1	1.28651	0.201634	0.777284	-0.104697	0.661544	0.0285692	0.500313	0.201634	0.628932	-0.120294	1.74232	0.201634	0.235824	0.189034	0.0101054	-0.104697	1.37161	0.687061	0.91364	0.176323	0.386158	0.163499
EXOSC4	1.28651	0.201634	0.777284	-0.104697	0.661544	0.0285692	0.500313	0.201634	0.628932	-0.120294	1.74232	0.201634	0.235824	0.189034	0.0101054	-0.104697	1.37161	0.687061	0.91364	0.176323	0.386158	0.163499
GPAA1	1.28651	0.201634	0.777284	-0.104697	0.661544	0.0285692	0.500313	0.201634	0.628932	-0.120294	1.74232	0.201634	0.235824	0.189034	0.0101054	-0.104697	1.37161	0.687061	0.91364	0.176323	0.386158	0.163499
GRINA	1.28651	0.201634	0.777284	-0.104697	0.661544	0.0285692	0.500313	0.201634	0.628932	-0.120294	1.74232	0.201634	0.235824	0.189034	0.0101054	-0.104697	1.37161	0.687061	0.91364	0.176323	0.386158	0.163499
MAF1	1.28651	0.201634	0.777284	-0.104697	0.661544	0.0285692	0.500313	0.201634	0.628932	-0.120294	1.74232	0.201634	0.235824	0.189034	0.0101054	-0.104697	1.37161	0.687061	0.91364	0.176323	0.386158	0.163499
MIR661	1.28651	0.201634	0.777284	-0.104697	0.661544	0.0285692	0.500313	0.201634	0.628932	-0.120294	1.74232	0.201634	0.235824	0.189034	0.0101054	-0.104697	1.37161	0.687061	0.91364	0.176323	0.386158	0.163499
OPLAH	1.28651	0.201634	0.777284	-0.104697	0.661544	0.0285692	0.500313	0.201634	0.628932	-0.120294	1.74232	0.201634	0.235824	0.189034	0.0101054	-0.104697	1.37161	0.687061	0.91364	0.176323	0.386158	0.163499
PARP10	1.28651	0.201634	0.777284	-0.104697	0.661544	0.0285692	0.500313	0.201634	0.628932	-0.120294	1.74232	0.201634	0.235824	0.189034	0.0101054	-0.104697	1.37161	0.687061	0.91364	0.176323	0.386158	0.163499
PLEC	1.28651	0.201634	0.777284	-0.104697	0.661544	0.0285692	0.500313	0.201634	0.628932	-0.120294	1.74232	0.201634	0.235824	0.189034	0.0101054	-0.104697	1.37161	0.687061	0.91364	0.176323	0.386158	0.163499
SHARPIN	1.28651	0.201634	0.777284	-0.104697	0.661544	0.0285692	0.500313	0.201634	0.628932	-0.120294	1.74232	0.201634	0.235824	0.189034	0.0101054	-0.104697	1.37161	0.687061	0.91364	0.176323	0.386158	0.163499
SPATC1	1.28651	0.201634	0.777284	-0.104697	0.661544	0.0285692	0.500313	0.201634	0.628932	-0.120294	1.74232	0.201634	0.235824	0.189034	0.0101054	-0.104697	1.37161	0.687061	0.91364	0.176323	0.386158	0.163499
RORC	2.16178	0.432959	0.575118	-0.810966	0.653647	-0.268817	1.33724	-0.577767	0.709965	-0.217591	0.224026	0	0.116339	0.0285692	1.47366	0.669027	2.065	0.85599	2.7986	0.505891	0.59346	0.250962
S100A10	2.16178	0.432959	0.575118	-0.810966	0.653647	-0.268817	1.33724	-0.577767	0.709965	-0.217591	0.224026	0	0.116339	0.0285692	1.47366	0.669027	2.065	0.85599	2.7986	0.505891	0.59346	0.250962
SELENBP1	2.16178	0.432959	0.575118	-0.810966	0.653647	-0.268817	1.33724	-0.577767	0.709965	-0.217591	0.224026	0	0.116339	0.0285692	1.47366	0.669027	2.065	0.85599	2.7986	0.505891	0.59346	0.250962
SNX27	2.16178	0.432959	0.575118	-0.810966	0.653647	-0.268817	1.33724	-0.577767	0.709965	-0.217591	0.224026	0	0.116339	0.0285692	1.47366	0.669027	2.065	0.85599	2.7986	0.505891	0.59346	0.250962
TDRKH	2.16178	0.432959	0.575118	-0.810966	0.653647	-0.268817	1.33724	-0.577767	0.709965	-0.217591	0.224026	0	0.116339	0.0285692	1.47366	0.669027	2.065	0.85599	2.7986	0.505891	0.59346	0.250962
THEM4	2.16178	0.432959	0.575118	-0.810966	0.653647	-0.268817	1.33724	-0.577767	0.709965	-0.217591	0.224026	0	0.116339	0.0285692	1.47366	0.669027	2.065	0.85599	2.7986	0.505891	0.59346	0.250962
THEM5	2.16178	0.432959	0.575118	-0.810966	0.653647	-0.268817	1.33724	-0.577767	0.709965	-0.217591	0.224026	0	0.116339	0.0285692	1.47366	0.669027	2.065	0.85599	2.7986	0.505891	0.59346	0.250962
TMOD4	2.16178	0.432959	0.575118	-0.810966	0.653647	-0.268817	1.33724	-0.577767	0.709965	-0.217591	0.224026	0	0.116339	0.0285692	1.47366	0.669027	2.065	0.85599	2.7986	0.505891	0.59346	0.250962
TUFT1	2.16178	0.432959	0.575118	-0.810966	0.653647	-0.268817	1.33724	-0.577767	0.709965	-0.217591	0.224026	0	0.116339	0.0285692	1.47366	0.669027	2.065	0.85599	2.7986	0.505891	0.59346	0.250962
GDF6	0.798603	0.15056	0.107349	-0.577767	0.0716041	-0.0892673	0.0746879	0.0285692	0.571865	-0.136062	0.525784	0.0703893	0.318759	0.189034	0.0555173	0	0.966576	0.505891	0.818156	0.189034	0.372634	0.0976108
MTERFD1	0.798603	0.15056	0.107349	-0.577767	0.0716041	-0.0892673	0.0746879	0.0285692	0.571865	-0.136062	0.525784	0.0703893	0.318759	0.189034	0.0555173	0	0.966576	0.505891	0.818156	0.189034	0.372634	0.0976108
PTDSS1	0.798603	0.15056	0.107349	-0.577767	0.0716041	-0.0892673	0.0746879	0.0285692	0.571865	-0.136062	0.525784	0.0703893	0.318759	0.189034	0.0555173	0	0.966576	0.505891	0.818156	0.189034	0.372634	0.0976108
SDC2	0.798603	0.15056	0.107349	-0.577767	0.0716041	-0.0892673	0.0746879	0.0285692	0.571865	-0.136062	0.525784	0.0703893	0.318759	0.189034	0.0555173	0	0.966576	0.505891	0.818156	0.189034	0.372634	0.0976108
UQCRB	0.798603	0.15056	0.107349	-0.577767	0.0716041	-0.0892673	0.0746879	0.0285692	0.571865	-0.136062	0.525784	0.0703893	0.318759	0.189034	0.0555173	0	0.966576	0.505891	0.818156	0.189034	0.372634	0.0976108
VPS72	2.16178	0.432959	0.575118	-0.810966	0.653647	-0.268817	1.33724	-0.577767	0.709965	-0.217591	0.224026	0	0.116339	0.0285692	1.47366	0.669027	2.065	0.85599	2.7986	0.505891	0.59346	0.250962
ZNF687	2.16178	0.432959	0.575118	-0.810966	0.653647	-0.268817	1.33724	-0.577767	0.709965	-0.217591	0.224026	0	0.116339	0.0285692	1.47366	0.669027	2.065	0.85599	2.7986	0.505891	0.59346	0.250962
ADAMTSL4	2.20761	0.432959	0.675718	-0.810966	0.728158	-0.268817	1.47756	-0.577767	0.866461	-0.234465	0.0990869	-0.0439433	0.0181814	-0.0144996	1.74232	0.713696	2.30364	0.903038	2.70333	0.485427	0.638272	0.263034
AIM2	1.17718	0.286881	1.12843	-0.888969	1.05651	-0.286304	1.00087	-0.494109	0.155523	-0.0740006	0.0419142	-0.0588937	0.712198	0.298658	1.86012	0.650765	0.681937	0.214125	1.05012	0.286881	0.360514	0.15056
IFI16	1.17718	0.286881	1.12843	-0.888969	1.05651	-0.286304	1.00087	-0.494109	0.155523	-0.0740006	0.0419142	-0.0588937	0.712198	0.298658	1.86012	0.650765	0.681937	0.214125	1.05012	0.286881	0.360514	0.15056
ANXA9	2.20761	0.432959	0.675718	-0.810966	0.728158	-0.268817	1.47756	-0.577767	0.866461	-0.234465	0.0990869	-0.0439433	0.0181814	-0.0144996	1.74232	0.713696	2.30364	0.903038	2.70333	0.485427	0.638272	0.263034
APH1A	2.20761	0.432959	0.675718	-0.810966	0.728158	-0.268817	1.47756	-0.577767	0.866461	-0.234465	0.0990869	-0.0439433	0.0181814	-0.0144996	1.74232	0.713696	2.30364	0.903038	2.70333	0.485427	0.638272	0.263034
ARNT	2.20761	0.432959	0.675718	-0.810966	0.728158	-0.268817	1.47756	-0.577767	0.866461	-0.234465	0.0990869	-0.0439433	0.0181814	-0.0144996	1.74232	0.713696	2.30364	0.903038	2.70333	0.485427	0.638272	0.263034
BNIPL	2.20761	0.432959	0.675718	-0.810966	0.728158	-0.268817	1.47756	-0.577767	0.866461	-0.234465	0.0990869	-0.0439433	0.0181814	-0.0144996	1.74232	0.713696	2.30364	0.903038	2.70333	0.485427	0.638272	0.263034
C1ORF54	2.20761	0.432959	0.675718	-0.810966	0.728158	-0.268817	1.47756	-0.577767	0.866461	-0.234465	0.0990869	-0.0439433	0.0181814	-0.0144996	1.74232	0.713696	2.30364	0.903038	2.70333	0.485427	0.638272	0.263034
C1ORF56	2.20761	0.432959	0.675718	-0.810966	0.728158	-0.268817	1.47756	-0.577767	0.866461	-0.234465	0.0990869	-0.0439433	0.0181814	-0.0144996	1.74232	0.713696	2.30364	0.903038	2.70333	0.485427	0.638272	0.263034
CA14	2.20761	0.432959	0.675718	-0.810966	0.728158	-0.268817	1.47756	-0.577767	0.866461	-0.234465	0.0990869	-0.0439433	0.0181814	-0.0144996	1.74232	0.713696	2.30364	0.903038	2.70333	0.485427	0.638272	0.263034
CDC42SE1	2.20761	0.432959	0.675718	-0.810966	0.728158	-0.268817	1.47756	-0.577767	0.866461	-0.234465	0.0990869	-0.0439433	0.0181814	-0.0144996	1.74232	0.713696	2.30364	0.903038	2.70333	0.485427	0.638272	0.263034
CERS2	2.20761	0.432959	0.675718	-0.810966	0.728158	-0.268817	1.47756	-0.577767	0.866461	-0.234465	0.0990869	-0.0439433	0.0181814	-0.0144996	1.74232	0.713696	2.30364	0.903038	2.70333	0.485427	0.638272	0.263034
CTSK	2.20761	0.432959	0.675718	-0.810966	0.728158	-0.268817	1.47756	-0.577767	0.866461	-0.234465	0.0990869	-0.0439433	0.0181814	-0.0144996	1.74232	0.713696	2.30364	0.903038	2.70333	0.485427	0.638272	0.263034
CTSS	2.20761	0.432959	0.675718	-0.810966	0.728158	-0.268817	1.47756	-0.577767	0.866461	-0.234465	0.0990869	-0.0439433	0.0181814	-0.0144996	1.74232	0.713696	2.30364	0.903038	2.70333	0.485427	0.638272	0.263034
ECM1	2.20761	0.432959	0.675718	-0.810966	0.728158	-0.268817	1.47756	-0.577767	0.866461	-0.234465	0.0990869	-0.0439433	0.0181814	-0.0144996	1.74232	0.713696	2.30364	0.903038	2.70333	0.485427	0.638272	0.263034
ENSA	2.20761	0.432959	0.675718	-0.810966	0.728158	-0.268817	1.47756	-0.577767	0.866461	-0.234465	0.0990869	-0.0439433	0.0181814	-0.0144996	1.74232	0.713696	2.30364	0.903038	2.70333	0.485427	0.638272	0.263034
FAM63A	2.20761	0.432959	0.675718	-0.810966	0.728158	-0.268817	1.47756	-0.577767	0.866461	-0.234465	0.0990869	-0.0439433	0.0181814	-0.0144996	1.74232	0.713696	2.30364	0.903038	2.70333	0.485427	0.638272	0.263034
GABPB2	2.20761	0.432959	0.675718	-0.810966	0.728158	-0.268817	1.47756	-0.577767	0.866461	-0.234465	0.0990869	-0.0439433	0.0181814	-0.0144996	1.74232	0.713696	2.30364	0.903038	2.70333	0.485427	0.638272	0.263034
GOLPH3L	2.20761	0.432959	0.675718	-0.810966	0.728158	-0.268817	1.47756	-0.577767	0.866461	-0.234465	0.0990869	-0.0439433	0.0181814	-0.0144996	1.74232	0.713696	2.30364	0.903038	2.70333	0.485427	0.638272	0.263034
HORMAD1	2.20761	0.432959	0.675718	-0.810966	0.728158	-0.268817	1.47756	-0.577767	0.866461	-0.234465	0.0990869	-0.0439433	0.0181814	-0.0144996	1.74232	0.713696	2.30364	0.903038	2.70333	0.485427	0.638272	0.263034
LINC00568	2.20761	0.432959	0.675718	-0.810966	0.728158	-0.268817	1.47756	-0.577767	0.866461	-0.234465	0.0990869	-0.0439433	0.0181814	-0.0144996	1.74232	0.713696	2.30364	0.903038	2.70333	0.485427	0.638272	0.263034
LYSMD1	2.20761	0.432959	0.675718	-0.810966	0.728158	-0.268817	1.47756	-0.577767	0.866461	-0.234465	0.0990869	-0.0439433	0.0181814	-0.0144996	1.74232	0.713696	2.30364	0.903038	2.70333	0.485427	0.638272	0.263034
MCL1	2.20761	0.432959	0.675718	-0.810966	0.728158	-0.268817	1.47756	-0.577767	0.866461	-0.234465	0.0990869	-0.0439433	0.0181814	-0.0144996	1.74232	0.713696	2.30364	0.903038	2.70333	0.485427	0.638272	0.263034
MIR4257	2.20761	0.432959	0.675718	-0.810966	0.728158	-0.268817	1.47756	-0.577767	0.866461	-0.234465	0.0990869	-0.0439433	0.0181814	-0.0144996	1.74232	0.713696	2.30364	0.903038	2.70333	0.485427	0.638272	0.263034
MLLT11	2.20761	0.432959	0.675718	-0.810966	0.728158	-0.268817	1.47756	-0.577767	0.866461	-0.234465	0.0990869	-0.0439433	0.0181814	-0.0144996	1.74232	0.713696	2.30364	0.903038	2.70333	0.485427	0.638272	0.263034
MRPS21	2.20761	0.432959	0.675718	-0.810966	0.728158	-0.268817	1.47756	-0.577767	0.866461	-0.234465	0.0990869	-0.0439433	0.0181814	-0.0144996	1.74232	0.713696	2.30364	0.903038	2.70333	0.485427	0.638272	0.263034
PRPF3	2.20761	0.432959	0.675718	-0.810966	0.728158	-0.268817	1.47756	-0.577767	0.866461	-0.234465	0.0990869	-0.0439433	0.0181814	-0.0144996	1.74232	0.713696	2.30364	0.903038	2.70333	0.485427	0.638272	0.263034
PRUNE	2.20761	0.432959	0.675718	-0.810966	0.728158	-0.268817	1.47756	-0.577767	0.866461	-0.234465	0.0990869	-0.0439433	0.0181814	-0.0144996	1.74232	0.713696	2.30364	0.903038	2.70333	0.485427	0.638272	0.263034
RPRD2	2.20761	0.432959	0.675718	-0.810966	0.728158	-0.268817	1.47756	-0.577767	0.866461	-0.234465	0.0990869	-0.0439433	0.0181814	-0.0144996	1.74232	0.713696	2.30364	0.903038	2.70333	0.485427	0.638272	0.263034
SCNM1	2.20761	0.432959	0.675718	-0.810966	0.728158	-0.268817	1.47756	-0.577767	0.866461	-0.234465	0.0990869	-0.0439433	0.0181814	-0.0144996	1.74232	0.713696	2.30364	0.903038	2.70333	0.485427	0.638272	0.263034
SETDB1	2.20761	0.432959	0.675718	-0.810966	0.728158	-0.268817	1.47756	-0.577767	0.866461	-0.234465	0.0990869	-0.0439433	0.0181814	-0.0144996	1.74232	0.713696	2.30364	0.903038	2.70333	0.485427	0.638272	0.263034
TARS2	2.20761	0.432959	0.675718	-0.810966	0.728158	-0.268817	1.47756	-0.577767	0.866461	-0.234465	0.0990869	-0.0439433	0.0181814	-0.0144996	1.74232	0.713696	2.30364	0.903038	2.70333	0.485427	0.638272	0.263034
TNFAIP8L2	2.20761	0.432959	0.675718	-0.810966	0.728158	-0.268817	1.47756	-0.577767	0.866461	-0.234465	0.0990869	-0.0439433	0.0181814	-0.0144996	1.74232	0.713696	2.30364	0.903038	2.70333	0.485427	0.638272	0.263034
VPS45	2.21183	0.422233	0.477556	-0.736966	0.595166	-0.234465	0.987163	-0.473931	1.02	-0.286304	0.177178	0	0.02365	0	1.15058	0.464668	2.54212	0.970854	2.55129	0.454176	0.59346	0.263034
SEMA6C	2.27165	0.432959	0.600326	-0.761213	0.826814	-0.268817	1.4389	-0.535332	0.688246	-0.200913	0.0296531	-0.0588937	0.126098	0.0426443	1.78516	0.731183	2.09205	0.863938	2.51004	0.464668	0.423659	0.176323
C1ORF229	2.30627	0.389567	0.462181	-0.434403	0.0757207	-0.0892673	0.714443	-0.217591	0.970616	-0.340075	0.199971	-0.168123	0.444906	0.189034	0.422508	0.201634	0.0195421	-0.321928	0.555955	0.15056	0.220404	0.0565835
ZNF124	2.30627	0.389567	0.462181	-0.434403	0.0757207	-0.0892673	0.714443	-0.217591	0.970616	-0.340075	0.199971	-0.168123	0.444906	0.189034	0.422508	0.201634	0.0195421	-0.321928	0.555955	0.15056	0.220404	0.0565835
ZNF669	2.30627	0.389567	0.462181	-0.434403	0.0757207	-0.0892673	0.714443	-0.217591	0.970616	-0.340075	0.199971	-0.168123	0.444906	0.189034	0.422508	0.201634	0.0195421	-0.321928	0.555955	0.15056	0.220404	0.0565835
MIR3123	2.30803	0.378512	0.170053	-0.358454	0.0496351	-0.0740006	0.222573	-0.0740006	0.782516	-0.321928	0.0574959	-0.120294	0.294136	-0.0291463	0.655608	0.250962	0.100179	-0.340075	0.634512	0.163499	0.225483	0.0285692
ZNF496	2.36856	0.400538	0.352617	-0.434403	0.00656377	-0.0892673	0.4698	-0.168123	1.13608	-0.37707	0.0438316	-0.120294	0.585027	0.226509	0.537602	0.226509	0.00217692	-0.304006	0.681937	0.176323	0.272459	0.0703893
RGS7	2.38195	0.400538	0.28567	-0.415037	0.0433514	-0.0892673	0.359519	-0.136062	0.847712	-0.321928	0.0861861	-0.136062	0.335358	-0.0291463	0.549751	0.214125	0.14691	-0.37707	0.530178	0.15056	0.496209	0.124328
ANP32E	2.39469	0.443607	0.659556	-0.785875	0.61261	-0.234465	1.21753	-0.514573	1.10347	-0.304006	0.0721166	-0.0439433	0.0777937	0.0285692	1.48149	0.641546	2.29671	0.918386	2.95078	0.505891	0.701147	0.286881
PLEKHO1	2.39469	0.443607	0.659556	-0.785875	0.61261	-0.234465	1.21753	-0.514573	1.10347	-0.304006	0.0721166	-0.0439433	0.0777937	0.0285692	1.48149	0.641546	2.29671	0.918386	2.95078	0.505891	0.701147	0.286881
ZP4	2.42136	0.411426	0.390406	-0.494109	0.0788339	-0.120294	0.50724	-0.268817	0.844664	-0.340075	0	-0.104697	0.308035	-0.0144996	0.336299	0.176323	0.0362122	-0.304006	0.339135	0.124328	0.38934	0.0976108
RYR2	2.42829	0.422233	0.266001	-0.454032	0.20412	-0.0588937	0.341035	-0.136062	1.04191	-0.37707	0.091515	-0.0740006	0.208309	-0.0588937	0.310691	0.15056	0.0996329	-0.286304	0.458421	0.137504	0.576754	0.176323
ZNF670	2.58503	0.411426	0.640165	-0.473931	0.164309	-0.120294	0.882729	-0.251539	1.0655	-0.358454	0.327902	-0.200913	0.567031	0.226509	0.485452	0.214125	0.0920515	-0.358454	0.739929	0.176323	0.267606	0.0565835
ZNF695	2.58503	0.411426	0.640165	-0.473931	0.164309	-0.120294	0.882729	-0.251539	1.0655	-0.358454	0.327902	-0.200913	0.567031	0.226509	0.485452	0.214125	0.0920515	-0.358454	0.739929	0.176323	0.267606	0.0565835
MIR3916	2.63639	0.422233	0.341989	-0.415037	0.00524306	-0.0892673	0.567031	-0.184425	1.08991	-0.358454	0.121478	-0.152003	0.497573	0.201634	0.431798	0.201634	0.0716041	-0.251539	0.709965	0.176323	0.340084	0.0976108
AHCTF1	2.65561	0.432959	0.517126	-0.473931	0.0851282	-0.120294	0.614394	-0.217591	1.2426	-0.395929	0.144481	-0.152003	0.723538	0.263034	0.609065	0.238787	0.0665127	-0.340075	0.886057	0.201634	0.323306	0.0840643
CNST	2.65561	0.432959	0.517126	-0.473931	0.0851282	-0.120294	0.614394	-0.217591	1.2426	-0.395929	0.144481	-0.152003	0.723538	0.263034	0.609065	0.238787	0.0665127	-0.340075	0.886057	0.201634	0.323306	0.0840643
SCCPDH	2.65561	0.432959	0.517126	-0.473931	0.0851282	-0.120294	0.614394	-0.217591	1.2426	-0.395929	0.144481	-0.152003	0.723538	0.263034	0.609065	0.238787	0.0665127	-0.340075	0.886057	0.201634	0.323306	0.0840643
SMYD3	2.65561	0.432959	0.517126	-0.473931	0.0851282	-0.120294	0.614394	-0.217591	1.2426	-0.395929	0.144481	-0.152003	0.723538	0.263034	0.609065	0.238787	0.0665127	-0.340075	0.886057	0.201634	0.323306	0.0840643
TFB2M	2.65561	0.432959	0.517126	-0.473931	0.0851282	-0.120294	0.614394	-0.217591	1.2426	-0.395929	0.144481	-0.152003	0.723538	0.263034	0.609065	0.238787	0.0665127	-0.340075	0.886057	0.201634	0.323306	0.0840643
GCSAML	2.70997	0.432959	0.603801	-0.473931	0.126679	-0.120294	0.709965	-0.217591	1.41794	-0.415037	0.25649	-0.184425	0.560667	0.214125	0.777284	0.286881	0.00217692	-0.304006	0.853872	0.201634	0.358526	0.0976108
LYPD8	2.70997	0.432959	0.603801	-0.473931	0.126679	-0.120294	0.709965	-0.217591	1.41794	-0.415037	0.25649	-0.184425	0.560667	0.214125	0.777284	0.286881	0.00217692	-0.304006	0.853872	0.201634	0.358526	0.0976108
MIR3124	2.70997	0.432959	0.603801	-0.473931	0.126679	-0.120294	0.709965	-0.217591	1.41794	-0.415037	0.25649	-0.184425	0.560667	0.214125	0.777284	0.286881	0.00217692	-0.304006	0.853872	0.201634	0.358526	0.0976108
NLRP3	2.70997	0.432959	0.603801	-0.473931	0.126679	-0.120294	0.709965	-0.217591	1.41794	-0.415037	0.25649	-0.184425	0.560667	0.214125	0.777284	0.286881	0.00217692	-0.304006	0.853872	0.201634	0.358526	0.0976108
ANGPT1	0.638272	0.15056	0.117475	-0.321928	0.20621	-0.0588937	0.298432	0.0976108	0.2652	-0.0588937	0.183759	-0.0740006	0.0163737	0.0143553	0.224026	-0.168123	0.935542	0.650765	0.640165	0.189034	0.355561	0.0976108
RSPO2	0.638272	0.15056	0.117475	-0.321928	0.20621	-0.0588937	0.298432	0.0976108	0.2652	-0.0588937	0.183759	-0.0740006	0.0163737	0.0143553	0.224026	-0.168123	0.935542	0.650765	0.640165	0.189034	0.355561	0.0976108
OR11L1	2.70997	0.432959	0.603801	-0.473931	0.126679	-0.120294	0.709965	-0.217591	1.41794	-0.415037	0.25649	-0.184425	0.560667	0.214125	0.777284	0.286881	0.00217692	-0.304006	0.853872	0.201634	0.358526	0.0976108
OR13G1	2.70997	0.432959	0.603801	-0.473931	0.126679	-0.120294	0.709965	-0.217591	1.41794	-0.415037	0.25649	-0.184425	0.560667	0.214125	0.777284	0.286881	0.00217692	-0.304006	0.853872	0.201634	0.358526	0.0976108
OR14A16	2.70997	0.432959	0.603801	-0.473931	0.126679	-0.120294	0.709965	-0.217591	1.41794	-0.415037	0.25649	-0.184425	0.560667	0.214125	0.777284	0.286881	0.00217692	-0.304006	0.853872	0.201634	0.358526	0.0976108
OR14C36	2.70997	0.432959	0.603801	-0.473931	0.126679	-0.120294	0.709965	-0.217591	1.41794	-0.415037	0.25649	-0.184425	0.560667	0.214125	0.777284	0.286881	0.00217692	-0.304006	0.853872	0.201634	0.358526	0.0976108
OR14I1	2.70997	0.432959	0.603801	-0.473931	0.126679	-0.120294	0.709965	-0.217591	1.41794	-0.415037	0.25649	-0.184425	0.560667	0.214125	0.777284	0.286881	0.00217692	-0.304006	0.853872	0.201634	0.358526	0.0976108
OR1C1	2.70997	0.432959	0.603801	-0.473931	0.126679	-0.120294	0.709965	-0.217591	1.41794	-0.415037	0.25649	-0.184425	0.560667	0.214125	0.777284	0.286881	0.00217692	-0.304006	0.853872	0.201634	0.358526	0.0976108
OR2AK2	2.70997	0.432959	0.603801	-0.473931	0.126679	-0.120294	0.709965	-0.217591	1.41794	-0.415037	0.25649	-0.184425	0.560667	0.214125	0.777284	0.286881	0.00217692	-0.304006	0.853872	0.201634	0.358526	0.0976108
OR2B11	2.70997	0.432959	0.603801	-0.473931	0.126679	-0.120294	0.709965	-0.217591	1.41794	-0.415037	0.25649	-0.184425	0.560667	0.214125	0.777284	0.286881	0.00217692	-0.304006	0.853872	0.201634	0.358526	0.0976108
OR2C3	2.70997	0.432959	0.603801	-0.473931	0.126679	-0.120294	0.709965	-0.217591	1.41794	-0.415037	0.25649	-0.184425	0.560667	0.214125	0.777284	0.286881	0.00217692	-0.304006	0.853872	0.201634	0.358526	0.0976108
OR2G2	2.70997	0.432959	0.603801	-0.473931	0.126679	-0.120294	0.709965	-0.217591	1.41794	-0.415037	0.25649	-0.184425	0.560667	0.214125	0.777284	0.286881	0.00217692	-0.304006	0.853872	0.201634	0.358526	0.0976108
OR2G3	2.70997	0.432959	0.603801	-0.473931	0.126679	-0.120294	0.709965	-0.217591	1.41794	-0.415037	0.25649	-0.184425	0.560667	0.214125	0.777284	0.286881	0.00217692	-0.304006	0.853872	0.201634	0.358526	0.0976108
OR2G6	2.70997	0.432959	0.603801	-0.473931	0.126679	-0.120294	0.709965	-0.217591	1.41794	-0.415037	0.25649	-0.184425	0.560667	0.214125	0.777284	0.286881	0.00217692	-0.304006	0.853872	0.201634	0.358526	0.0976108
CNIH4	1.23508	0.275007	0.79588	-0.556393	0.0726296	-0.104697	0.386158	-0.0740006	0.50307	-0.268817	0.0736576	-0.120294	0.627088	0.111031	0.091515	0.0565835	0.317855	-0.514573	0.505845	0.137504	0.350665	0.124328
DEGS1	1.23508	0.275007	0.79588	-0.556393	0.0726296	-0.104697	0.386158	-0.0740006	0.50307	-0.268817	0.0736576	-0.120294	0.627088	0.111031	0.091515	0.0565835	0.317855	-0.514573	0.505845	0.137504	0.350665	0.124328
FBXO28	1.23508	0.275007	0.79588	-0.556393	0.0726296	-0.104697	0.386158	-0.0740006	0.50307	-0.268817	0.0736576	-0.120294	0.627088	0.111031	0.091515	0.0565835	0.317855	-0.514573	0.505845	0.137504	0.350665	0.124328
MIR320B2	1.23508	0.275007	0.79588	-0.556393	0.0726296	-0.104697	0.386158	-0.0740006	0.50307	-0.268817	0.0736576	-0.120294	0.627088	0.111031	0.091515	0.0565835	0.317855	-0.514573	0.505845	0.137504	0.350665	0.124328
MIR4742	1.23508	0.275007	0.79588	-0.556393	0.0726296	-0.104697	0.386158	-0.0740006	0.50307	-0.268817	0.0736576	-0.120294	0.627088	0.111031	0.091515	0.0565835	0.317855	-0.514573	0.505845	0.137504	0.350665	0.124328
NVL	1.23508	0.275007	0.79588	-0.556393	0.0726296	-0.104697	0.386158	-0.0740006	0.50307	-0.268817	0.0736576	-0.120294	0.627088	0.111031	0.091515	0.0565835	0.317855	-0.514573	0.505845	0.137504	0.350665	0.124328
OR2L13	2.70997	0.432959	0.603801	-0.473931	0.126679	-0.120294	0.709965	-0.217591	1.41794	-0.415037	0.25649	-0.184425	0.560667	0.214125	0.777284	0.286881	0.00217692	-0.304006	0.853872	0.201634	0.358526	0.0976108
OR2L2	2.70997	0.432959	0.603801	-0.473931	0.126679	-0.120294	0.709965	-0.217591	1.41794	-0.415037	0.25649	-0.184425	0.560667	0.214125	0.777284	0.286881	0.00217692	-0.304006	0.853872	0.201634	0.358526	0.0976108
OR2L3	2.70997	0.432959	0.603801	-0.473931	0.126679	-0.120294	0.709965	-0.217591	1.41794	-0.415037	0.25649	-0.184425	0.560667	0.214125	0.777284	0.286881	0.00217692	-0.304006	0.853872	0.201634	0.358526	0.0976108
ADCK3	1.23508	0.275007	0.638272	-0.556393	0.0788339	-0.0740006	0.210419	-0.0439433	0.752027	-0.321928	0.199283	0	0.350665	0.0426443	0.19044	0.137504	0.187087	-0.514573	0.655608	0.163499	0.335358	0.137504
C1ORF95	1.23508	0.275007	0.638272	-0.556393	0.0788339	-0.0740006	0.210419	-0.0439433	0.752027	-0.321928	0.199283	0	0.350665	0.0426443	0.19044	0.137504	0.187087	-0.514573	0.655608	0.163499	0.335358	0.137504
ITPKB	1.23508	0.275007	0.638272	-0.556393	0.0788339	-0.0740006	0.210419	-0.0439433	0.752027	-0.321928	0.199283	0	0.350665	0.0426443	0.19044	0.137504	0.187087	-0.514573	0.655608	0.163499	0.335358	0.137504
PSEN2	1.23508	0.275007	0.638272	-0.556393	0.0788339	-0.0740006	0.210419	-0.0439433	0.752027	-0.321928	0.199283	0	0.350665	0.0426443	0.19044	0.137504	0.187087	-0.514573	0.655608	0.163499	0.335358	0.137504
UCK2	1.08145	0.250962	1.20551	-0.836501	1.13966	-0.268817	1.27246	-0.535332	0.669586	-0.217591	0.12436	-0.120294	0.199283	0.124328	1.76195	0.650765	0.882729	0.411426	0.772113	0.226509	0.331614	0.124328
OR2L5	2.70997	0.432959	0.603801	-0.473931	0.126679	-0.120294	0.709965	-0.217591	1.41794	-0.415037	0.25649	-0.184425	0.560667	0.214125	0.777284	0.286881	0.00217692	-0.304006	0.853872	0.201634	0.358526	0.0976108
OR2L8	2.70997	0.432959	0.603801	-0.473931	0.126679	-0.120294	0.709965	-0.217591	1.41794	-0.415037	0.25649	-0.184425	0.560667	0.214125	0.777284	0.286881	0.00217692	-0.304006	0.853872	0.201634	0.358526	0.0976108
OR2M2	2.70997	0.432959	0.603801	-0.473931	0.126679	-0.120294	0.709965	-0.217591	1.41794	-0.415037	0.25649	-0.184425	0.560667	0.214125	0.777284	0.286881	0.00217692	-0.304006	0.853872	0.201634	0.358526	0.0976108
OR2M3	2.70997	0.432959	0.603801	-0.473931	0.126679	-0.120294	0.709965	-0.217591	1.41794	-0.415037	0.25649	-0.184425	0.560667	0.214125	0.777284	0.286881	0.00217692	-0.304006	0.853872	0.201634	0.358526	0.0976108
OR2M4	2.70997	0.432959	0.603801	-0.473931	0.126679	-0.120294	0.709965	-0.217591	1.41794	-0.415037	0.25649	-0.184425	0.560667	0.214125	0.777284	0.286881	0.00217692	-0.304006	0.853872	0.201634	0.358526	0.0976108
OR2M5	2.70997	0.432959	0.603801	-0.473931	0.126679	-0.120294	0.709965	-0.217591	1.41794	-0.415037	0.25649	-0.184425	0.560667	0.214125	0.777284	0.286881	0.00217692	-0.304006	0.853872	0.201634	0.358526	0.0976108
OR2M7	2.70997	0.432959	0.603801	-0.473931	0.126679	-0.120294	0.709965	-0.217591	1.41794	-0.415037	0.25649	-0.184425	0.560667	0.214125	0.777284	0.286881	0.00217692	-0.304006	0.853872	0.201634	0.358526	0.0976108
SUSD4	1.08302	0.250962	0.642065	-0.473931	0.139662	-0.0439433	0.179142	0.0285692	1.057	-0.395929	0.0920515	-0.104697	0.313364	0.0285692	0.0329203	-0.0291463	0.0491485	-0.395929	0.300162	0.0976108	0.318759	0.111031
OR2T1	2.70997	0.432959	0.603801	-0.473931	0.126679	-0.120294	0.709965	-0.217591	1.41794	-0.415037	0.25649	-0.184425	0.560667	0.214125	0.777284	0.286881	0.00217692	-0.304006	0.853872	0.201634	0.358526	0.0976108
OR2T10	2.70997	0.432959	0.603801	-0.473931	0.126679	-0.120294	0.709965	-0.217591	1.41794	-0.415037	0.25649	-0.184425	0.560667	0.214125	0.777284	0.286881	0.00217692	-0.304006	0.853872	0.201634	0.358526	0.0976108
OR2T11	2.70997	0.432959	0.603801	-0.473931	0.126679	-0.120294	0.709965	-0.217591	1.41794	-0.415037	0.25649	-0.184425	0.560667	0.214125	0.777284	0.286881	0.00217692	-0.304006	0.853872	0.201634	0.358526	0.0976108
OR2T12	2.70997	0.432959	0.603801	-0.473931	0.126679	-0.120294	0.709965	-0.217591	1.41794	-0.415037	0.25649	-0.184425	0.560667	0.214125	0.777284	0.286881	0.00217692	-0.304006	0.853872	0.201634	0.358526	0.0976108
ADCY10	1.04383	0.250962	1.27901	-0.836501	0.954677	-0.251539	1.08991	-0.494109	0.946922	-0.286304	0.199971	-0.136062	0.427128	0.201634	1.19382	0.516015	0.90309	0.432959	0.879426	0.226509	0.310691	0.111031
ANKRD36BP1	1.04383	0.250962	1.27901	-0.836501	0.954677	-0.251539	1.08991	-0.494109	0.946922	-0.286304	0.199971	-0.136062	0.427128	0.201634	1.19382	0.516015	0.90309	0.432959	0.879426	0.226509	0.310691	0.111031
CD247	1.04383	0.250962	1.27901	-0.836501	0.954677	-0.251539	1.08991	-0.494109	0.946922	-0.286304	0.199971	-0.136062	0.427128	0.201634	1.19382	0.516015	0.90309	0.432959	0.879426	0.226509	0.310691	0.111031
CREG1	1.04383	0.250962	1.27901	-0.836501	0.954677	-0.251539	1.08991	-0.494109	0.946922	-0.286304	0.199971	-0.136062	0.427128	0.201634	1.19382	0.516015	0.90309	0.432959	0.879426	0.226509	0.310691	0.111031
DCAF6	1.04383	0.250962	1.27901	-0.836501	0.954677	-0.251539	1.08991	-0.494109	0.946922	-0.286304	0.199971	-0.136062	0.427128	0.201634	1.19382	0.516015	0.90309	0.432959	0.879426	0.226509	0.310691	0.111031
GPR161	1.04383	0.250962	1.27901	-0.836501	0.954677	-0.251539	1.08991	-0.494109	0.946922	-0.286304	0.199971	-0.136062	0.427128	0.201634	1.19382	0.516015	0.90309	0.432959	0.879426	0.226509	0.310691	0.111031
MIR557	1.04383	0.250962	1.27901	-0.836501	0.954677	-0.251539	1.08991	-0.494109	0.946922	-0.286304	0.199971	-0.136062	0.427128	0.201634	1.19382	0.516015	0.90309	0.432959	0.879426	0.226509	0.310691	0.111031
MPC2	1.04383	0.250962	1.27901	-0.836501	0.954677	-0.251539	1.08991	-0.494109	0.946922	-0.286304	0.199971	-0.136062	0.427128	0.201634	1.19382	0.516015	0.90309	0.432959	0.879426	0.226509	0.310691	0.111031
MPZL1	1.04383	0.250962	1.27901	-0.836501	0.954677	-0.251539	1.08991	-0.494109	0.946922	-0.286304	0.199971	-0.136062	0.427128	0.201634	1.19382	0.516015	0.90309	0.432959	0.879426	0.226509	0.310691	0.111031
POU2F1	1.04383	0.250962	1.27901	-0.836501	0.954677	-0.251539	1.08991	-0.494109	0.946922	-0.286304	0.199971	-0.136062	0.427128	0.201634	1.19382	0.516015	0.90309	0.432959	0.879426	0.226509	0.310691	0.111031
RCSD1	1.04383	0.250962	1.27901	-0.836501	0.954677	-0.251539	1.08991	-0.494109	0.946922	-0.286304	0.199971	-0.136062	0.427128	0.201634	1.19382	0.516015	0.90309	0.432959	0.879426	0.226509	0.310691	0.111031
SFT2D2	1.04383	0.250962	1.27901	-0.836501	0.954677	-0.251539	1.08991	-0.494109	0.946922	-0.286304	0.199971	-0.136062	0.427128	0.201634	1.19382	0.516015	0.90309	0.432959	0.879426	0.226509	0.310691	0.111031
TBX19	1.04383	0.250962	1.27901	-0.836501	0.954677	-0.251539	1.08991	-0.494109	0.946922	-0.286304	0.199971	-0.136062	0.427128	0.201634	1.19382	0.516015	0.90309	0.432959	0.879426	0.226509	0.310691	0.111031
TIPRL	1.04383	0.250962	1.27901	-0.836501	0.954677	-0.251539	1.08991	-0.494109	0.946922	-0.286304	0.199971	-0.136062	0.427128	0.201634	1.19382	0.516015	0.90309	0.432959	0.879426	0.226509	0.310691	0.111031
KIRREL	0.962574	0.250962	0.856985	-0.836501	0.829738	-0.268817	0.793174	-0.434403	0.283162	-0.120294	0.118045	-0.0291463	0.519993	0.226509	2.1512	0.695994	0.835647	0.263034	1.15927	0.286881	0.308919	0.137504
OR2T2	2.70997	0.432959	0.603801	-0.473931	0.126679	-0.120294	0.709965	-0.217591	1.41794	-0.415037	0.25649	-0.184425	0.560667	0.214125	0.777284	0.286881	0.00217692	-0.304006	0.853872	0.201634	0.358526	0.0976108
TLR5	0.917215	0.214125	0.910095	-0.535332	0.0273344	-0.0892673	0.375718	-0.0291463	0.886057	-0.340075	0.16877	-0.136062	0.449772	0.0840643	0.000434512	-0.0144996	0.225483	-0.473931	0.308919	0.0976108	0.28735	0.0976108
OR2T27	2.70997	0.432959	0.603801	-0.473931	0.126679	-0.120294	0.709965	-0.217591	1.41794	-0.415037	0.25649	-0.184425	0.560667	0.214125	0.777284	0.286881	0.00217692	-0.304006	0.853872	0.201634	0.358526	0.0976108
OR2T29	2.70997	0.432959	0.603801	-0.473931	0.126679	-0.120294	0.709965	-0.217591	1.41794	-0.415037	0.25649	-0.184425	0.560667	0.214125	0.777284	0.286881	0.00217692	-0.304006	0.853872	0.201634	0.358526	0.0976108
GEM	0.628932	0.124328	0.112946	-0.577767	0.093665	-0.0740006	0.135489	0.0840643	0.649752	-0.152003	0.395774	0.0285692	0.257275	0.163499	0.051587	0	1.10403	0.659925	0.723538	0.176323	0.270026	0.0426443
OR2T3	2.70997	0.432959	0.603801	-0.473931	0.126679	-0.120294	0.709965	-0.217591	1.41794	-0.415037	0.25649	-0.184425	0.560667	0.214125	0.777284	0.286881	0.00217692	-0.304006	0.853872	0.201634	0.358526	0.0976108
OR2T33	2.70997	0.432959	0.603801	-0.473931	0.126679	-0.120294	0.709965	-0.217591	1.41794	-0.415037	0.25649	-0.184425	0.560667	0.214125	0.777284	0.286881	0.00217692	-0.304006	0.853872	0.201634	0.358526	0.0976108
CDH17	0.730487	0.137504	0.242604	-0.621488	0.00612309	-0.104697	0.047692	0.0426443	0.79588	-0.184425	0.434152	0.0285692	0.348722	0.201634	0.00877392	-0.0291463	0.939302	0.613532	0.950782	0.214125	0.263603	0.0426443
DUSP27	0.91364	0.226509	1.30627	-0.862496	1.09366	-0.268817	1.32331	-0.535332	0.730487	-0.234465	0.173277	-0.136062	0.341989	0.163499	1.41341	0.584963	0.89279	0.411426	0.735182	0.214125	0.263603	0.0976108
FMO9P	0.91364	0.226509	1.30627	-0.862496	1.09366	-0.268817	1.32331	-0.535332	0.730487	-0.234465	0.173277	-0.136062	0.341989	0.163499	1.41341	0.584963	0.89279	0.411426	0.735182	0.214125	0.263603	0.0976108
GPA33	0.91364	0.226509	1.30627	-0.862496	1.09366	-0.268817	1.32331	-0.535332	0.730487	-0.234465	0.173277	-0.136062	0.341989	0.163499	1.41341	0.584963	0.89279	0.411426	0.735182	0.214125	0.263603	0.0976108
ILDR2	0.91364	0.226509	1.30627	-0.862496	1.09366	-0.268817	1.32331	-0.535332	0.730487	-0.234465	0.173277	-0.136062	0.341989	0.163499	1.41341	0.584963	0.89279	0.411426	0.735182	0.214125	0.263603	0.0976108
MAEL	0.91364	0.226509	1.30627	-0.862496	1.09366	-0.268817	1.32331	-0.535332	0.730487	-0.234465	0.173277	-0.136062	0.341989	0.163499	1.41341	0.584963	0.89279	0.411426	0.735182	0.214125	0.263603	0.0976108
POGK	0.91364	0.226509	1.30627	-0.862496	1.09366	-0.268817	1.32331	-0.535332	0.730487	-0.234465	0.173277	-0.136062	0.341989	0.163499	1.41341	0.584963	0.89279	0.411426	0.735182	0.214125	0.263603	0.0976108
TADA1	0.91364	0.226509	1.30627	-0.862496	1.09366	-0.268817	1.32331	-0.535332	0.730487	-0.234465	0.173277	-0.136062	0.341989	0.163499	1.41341	0.584963	0.89279	0.411426	0.735182	0.214125	0.263603	0.0976108
LINC00970	0.954677	0.238787	1.28483	-0.888969	1.19723	-0.340075	1.1463	-0.713119	0.847712	-0.268817	0.139662	-0.104697	0.359519	0.189034	1.11976	0.422233	1.24109	0.526069	0.761954	0.201634	0.262013	0.111031
OR2T34	2.70997	0.432959	0.603801	-0.473931	0.126679	-0.120294	0.709965	-0.217591	1.41794	-0.415037	0.25649	-0.184425	0.560667	0.214125	0.777284	0.286881	0.00217692	-0.304006	0.853872	0.201634	0.358526	0.0976108
CADM3	1.24413	0.298658	1.19111	-0.862496	0.970616	-0.268817	0.793174	-0.434403	0.177832	-0.0740006	0.166216	-0.0144996	0.610834	0.263034	2.02457	0.687061	0.721246	0.250962	1.15304	0.286881	0.247952	0.0976108
DARC	1.24413	0.298658	1.19111	-0.862496	0.970616	-0.268817	0.793174	-0.434403	0.177832	-0.0740006	0.166216	-0.0144996	0.610834	0.263034	2.02457	0.687061	0.721246	0.250962	1.15304	0.286881	0.247952	0.0976108
FCER1A	1.24413	0.298658	1.19111	-0.862496	0.970616	-0.268817	0.793174	-0.434403	0.177832	-0.0740006	0.166216	-0.0144996	0.610834	0.263034	2.02457	0.687061	0.721246	0.250962	1.15304	0.286881	0.247952	0.0976108
OR10J1	1.24413	0.298658	1.19111	-0.862496	0.970616	-0.268817	0.793174	-0.434403	0.177832	-0.0740006	0.166216	-0.0144996	0.610834	0.263034	2.02457	0.687061	0.721246	0.250962	1.15304	0.286881	0.247952	0.0976108
OR10J3	1.24413	0.298658	1.19111	-0.862496	0.970616	-0.268817	0.793174	-0.434403	0.177832	-0.0740006	0.166216	-0.0144996	0.610834	0.263034	2.02457	0.687061	0.721246	0.250962	1.15304	0.286881	0.247952	0.0976108
OR10J5	1.24413	0.298658	1.19111	-0.862496	0.970616	-0.268817	0.793174	-0.434403	0.177832	-0.0740006	0.166216	-0.0144996	0.610834	0.263034	2.02457	0.687061	0.721246	0.250962	1.15304	0.286881	0.247952	0.0976108
TSPYL5	0.88941	0.163499	0.134304	-0.556393	0.0400052	-0.104697	0.0783135	0.0565835	0.430626	-0.104697	0.546682	0.0703893	0.581699	0.275007	0.0604807	0.0143553	0.61261	0.422233	1.01682	0.214125	0.238824	0.0285692
CD5L	0.860121	0.226509	0.651695	-0.785875	0.809668	-0.251539	0.610834	-0.395929	0.241845	-0.104697	0.229148	0.0143553	0.423659	0.201634	1.74715	0.526069	1.00043	0.31034	0.931814	0.250962	0.235824	0.111031
FCRL1	0.860121	0.226509	0.651695	-0.785875	0.809668	-0.251539	0.610834	-0.395929	0.241845	-0.104697	0.229148	0.0143553	0.423659	0.201634	1.74715	0.526069	1.00043	0.31034	0.931814	0.250962	0.235824	0.111031
FCRL2	0.860121	0.226509	0.651695	-0.785875	0.809668	-0.251539	0.610834	-0.395929	0.241845	-0.104697	0.229148	0.0143553	0.423659	0.201634	1.74715	0.526069	1.00043	0.31034	0.931814	0.250962	0.235824	0.111031
FCRL3	0.860121	0.226509	0.651695	-0.785875	0.809668	-0.251539	0.610834	-0.395929	0.241845	-0.104697	0.229148	0.0143553	0.423659	0.201634	1.74715	0.526069	1.00043	0.31034	0.931814	0.250962	0.235824	0.111031
FCRL4	0.860121	0.226509	0.651695	-0.785875	0.809668	-0.251539	0.610834	-0.395929	0.241845	-0.104697	0.229148	0.0143553	0.423659	0.201634	1.74715	0.526069	1.00043	0.31034	0.931814	0.250962	0.235824	0.111031
FCRL5	0.860121	0.226509	0.651695	-0.785875	0.809668	-0.251539	0.610834	-0.395929	0.241845	-0.104697	0.229148	0.0143553	0.423659	0.201634	1.74715	0.526069	1.00043	0.31034	0.931814	0.250962	0.235824	0.111031
OR2T35	2.70997	0.432959	0.603801	-0.473931	0.126679	-0.120294	0.709965	-0.217591	1.41794	-0.415037	0.25649	-0.184425	0.560667	0.214125	0.777284	0.286881	0.00217692	-0.304006	0.853872	0.201634	0.358526	0.0976108
OR2T4	2.70997	0.432959	0.603801	-0.473931	0.126679	-0.120294	0.709965	-0.217591	1.41794	-0.415037	0.25649	-0.184425	0.560667	0.214125	0.777284	0.286881	0.00217692	-0.304006	0.853872	0.201634	0.358526	0.0976108
OR2T5	2.70997	0.432959	0.603801	-0.473931	0.126679	-0.120294	0.709965	-0.217591	1.41794	-0.415037	0.25649	-0.184425	0.560667	0.214125	0.777284	0.286881	0.00217692	-0.304006	0.853872	0.201634	0.358526	0.0976108
OR2T6	2.70997	0.432959	0.603801	-0.473931	0.126679	-0.120294	0.709965	-0.217591	1.41794	-0.415037	0.25649	-0.184425	0.560667	0.214125	0.777284	0.286881	0.00217692	-0.304006	0.853872	0.201634	0.358526	0.0976108
OR2T8	2.70997	0.432959	0.603801	-0.473931	0.126679	-0.120294	0.709965	-0.217591	1.41794	-0.415037	0.25649	-0.184425	0.560667	0.214125	0.777284	0.286881	0.00217692	-0.304006	0.853872	0.201634	0.358526	0.0976108
OR2W3	2.70997	0.432959	0.603801	-0.473931	0.126679	-0.120294	0.709965	-0.217591	1.41794	-0.415037	0.25649	-0.184425	0.560667	0.214125	0.777284	0.286881	0.00217692	-0.304006	0.853872	0.201634	0.358526	0.0976108
OR2W5	2.70997	0.432959	0.603801	-0.473931	0.126679	-0.120294	0.709965	-0.217591	1.41794	-0.415037	0.25649	-0.184425	0.560667	0.214125	0.777284	0.286881	0.00217692	-0.304006	0.853872	0.201634	0.358526	0.0976108
OR6F1	2.70997	0.432959	0.603801	-0.473931	0.126679	-0.120294	0.709965	-0.217591	1.41794	-0.415037	0.25649	-0.184425	0.560667	0.214125	0.777284	0.286881	0.00217692	-0.304006	0.853872	0.201634	0.358526	0.0976108
PGBD2	2.70997	0.432959	0.603801	-0.473931	0.126679	-0.120294	0.709965	-0.217591	1.41794	-0.415037	0.25649	-0.184425	0.560667	0.214125	0.777284	0.286881	0.00217692	-0.304006	0.853872	0.201634	0.358526	0.0976108
SH3BP5L	2.70997	0.432959	0.603801	-0.473931	0.126679	-0.120294	0.709965	-0.217591	1.41794	-0.415037	0.25649	-0.184425	0.560667	0.214125	0.777284	0.286881	0.00217692	-0.304006	0.853872	0.201634	0.358526	0.0976108
TRIM58	2.70997	0.432959	0.603801	-0.473931	0.126679	-0.120294	0.709965	-0.217591	1.41794	-0.415037	0.25649	-0.184425	0.560667	0.214125	0.777284	0.286881	0.00217692	-0.304006	0.853872	0.201634	0.358526	0.0976108
ZNF672	2.70997	0.432959	0.603801	-0.473931	0.126679	-0.120294	0.709965	-0.217591	1.41794	-0.415037	0.25649	-0.184425	0.560667	0.214125	0.777284	0.286881	0.00217692	-0.304006	0.853872	0.201634	0.358526	0.0976108
ZNF692	2.70997	0.432959	0.603801	-0.473931	0.126679	-0.120294	0.709965	-0.217591	1.41794	-0.415037	0.25649	-0.184425	0.560667	0.214125	0.777284	0.286881	0.00217692	-0.304006	0.853872	0.201634	0.358526	0.0976108
FH	2.7167	0.432959	0.232102	-0.395929	0.080399	-0.0740006	0.333482	-0.104697	1.00436	-0.358454	0.0390538	-0.120294	0.364516	0	0.498941	0.214125	0.0665127	-0.340075	0.643974	0.163499	0.371611	0.0976108
C1ORF101	2.7167	0.443607	0.244125	-0.358454	0.0127808	-0.104697	0.428291	-0.152003	0.995679	-0.358454	0.0195421	-0.120294	0.50307	0.201634	0.442493	0.189034	0.154902	-0.395929	0.647817	0.163499	0.235077	0.0426443
DESI2	2.7167	0.443607	0.244125	-0.358454	0.0127808	-0.104697	0.428291	-0.152003	0.995679	-0.358454	0.0195421	-0.120294	0.50307	0.201634	0.442493	0.189034	0.154902	-0.395929	0.647817	0.163499	0.235077	0.0426443
EFCAB2	2.7167	0.443607	0.244125	-0.358454	0.0127808	-0.104697	0.428291	-0.152003	0.995679	-0.358454	0.0195421	-0.120294	0.50307	0.201634	0.442493	0.189034	0.154902	-0.395929	0.647817	0.163499	0.235077	0.0426443
CHRM3	2.73755	0.443607	0.340084	-0.454032	0.0963675	-0.0892673	0.449772	-0.168123	0.882729	-0.340075	0.00656377	-0.104697	0.337242	-0.0144996	0.44855	0.201634	0.0177288	-0.340075	0.600326	0.163499	0.388277	0.0976108
FMN2	2.74958	0.443607	0.376751	-0.434403	0.0264104	-0.0892673	0.404504	-0.152003	1.01637	-0.358454	0.00174066	-0.104697	0.546682	0.0840643	0.533132	0.214125	0.0624821	-0.358454	0.50307	0.15056	0.230623	0.0565835
COX20	2.91364	0.464668	0.20412	-0.358454	0.0168249	-0.104697	0.580044	-0.184425	1.01773	-0.395929	0.105684	-0.184425	0.293282	0.137504	0.424812	0.176323	0.254145	-0.454032	0.634512	0.163499	0.330683	0.0703893
HNRNPU	2.91364	0.464668	0.20412	-0.358454	0.0168249	-0.104697	0.580044	-0.184425	1.01773	-0.395929	0.105684	-0.184425	0.293282	0.137504	0.424812	0.176323	0.254145	-0.454032	0.634512	0.163499	0.330683	0.0703893
PLD5	2.92445	0.454176	0.297569	-0.395929	0.00436481	-0.0892673	0.435334	-0.120294	0.89279	-0.340075	0.0357404	-0.0892673	0.436519	0.189034	0.576754	0.238787	0.194499	-0.37707	0.806875	0.189034	0.161151	0.0285692
SDCCAG8	2.95468	0.464668	0.361511	-0.454032	0.0105502	-0.104697	0.367543	-0.136062	0.866461	-0.340075	0.0788339	-0.136062	0.636388	0.238787	0.542118	0.214125	0.185752	-0.415037	0.899629	0.214125	0.349692	0.0976108
ADSS	2.97062	0.464668	0.376751	-0.434403	0.0209071	-0.104697	0.462181	-0.152003	1.06048	-0.37707	0.0525663	-0.120294	0.552842	0.226509	0.595166	0.238787	0.14691	-0.37707	0.847712	0.201634	0.230623	0.0565835
CHML	2.97062	0.464668	0.376751	-0.434403	0.0209071	-0.104697	0.462181	-0.152003	1.06048	-0.37707	0.0525663	-0.120294	0.552842	0.226509	0.595166	0.238787	0.14691	-0.37707	0.847712	0.201634	0.230623	0.0565835
EXO1	2.97062	0.464668	0.376751	-0.434403	0.0209071	-0.104697	0.462181	-0.152003	1.06048	-0.37707	0.0525663	-0.120294	0.552842	0.226509	0.595166	0.238787	0.14691	-0.37707	0.847712	0.201634	0.230623	0.0565835
KIF26B	2.97062	0.464668	0.376751	-0.434403	0.0209071	-0.104697	0.462181	-0.152003	1.06048	-0.37707	0.0525663	-0.120294	0.552842	0.226509	0.595166	0.238787	0.14691	-0.37707	0.847712	0.201634	0.230623	0.0565835
KMO	2.97062	0.464668	0.376751	-0.434403	0.0209071	-0.104697	0.462181	-0.152003	1.06048	-0.37707	0.0525663	-0.120294	0.552842	0.226509	0.595166	0.238787	0.14691	-0.37707	0.847712	0.201634	0.230623	0.0565835
MAP1LC3C	2.97062	0.464668	0.376751	-0.434403	0.0209071	-0.104697	0.462181	-0.152003	1.06048	-0.37707	0.0525663	-0.120294	0.552842	0.226509	0.595166	0.238787	0.14691	-0.37707	0.847712	0.201634	0.230623	0.0565835
CPQ	0.847712	0.163499	0.0721166	-0.535332	0.0227338	-0.0892673	0.0783135	0.0565835	0.438899	-0.104697	0.416801	0.0426443	0.467246	0.238787	0.0783135	0.0143553	0.850781	0.485427	0.737549	0.176323	0.215383	0.0285692
FAM78B	0.987163	0.238787	1.38828	-0.862496	1.20551	-0.268817	1.3019	-0.514573	0.823909	-0.251539	0.208309	-0.136062	0.334419	0.163499	1.66555	0.632268	0.675718	0.31034	0.978811	0.263034	0.209715	0.0840643
MIR921	0.987163	0.238787	1.38828	-0.862496	1.20551	-0.268817	1.3019	-0.514573	0.823909	-0.251539	0.208309	-0.136062	0.334419	0.163499	1.66555	0.632268	0.675718	0.31034	0.978811	0.263034	0.209715	0.0840643
MIR4677	2.97062	0.464668	0.376751	-0.434403	0.0209071	-0.104697	0.462181	-0.152003	1.06048	-0.37707	0.0525663	-0.120294	0.552842	0.226509	0.595166	0.238787	0.14691	-0.37707	0.847712	0.201634	0.230623	0.0565835
BROX	0.974694	0.226509	0.966576	-0.514573	0.00261362	-0.0740006	0.260428	0.0143553	0.91364	-0.340075	0.0565055	-0.104697	0.379864	0.0565835	0.0496351	0.0143553	0.195861	-0.454032	0.37059	0.111031	0.196543	0.0565835
DISP1	0.974694	0.226509	0.966576	-0.514573	0.00261362	-0.0740006	0.260428	0.0143553	0.91364	-0.340075	0.0565055	-0.104697	0.379864	0.0565835	0.0496351	0.0143553	0.195861	-0.454032	0.37059	0.111031	0.196543	0.0565835
FAM177B	0.974694	0.226509	0.966576	-0.514573	0.00261362	-0.0740006	0.260428	0.0143553	0.91364	-0.340075	0.0565055	-0.104697	0.379864	0.0565835	0.0496351	0.0143553	0.195861	-0.454032	0.37059	0.111031	0.196543	0.0565835
OPN3	2.97062	0.464668	0.376751	-0.434403	0.0209071	-0.104697	0.462181	-0.152003	1.06048	-0.37707	0.0525663	-0.120294	0.552842	0.226509	0.595166	0.238787	0.14691	-0.37707	0.847712	0.201634	0.230623	0.0565835
RIPK2	0.391474	0.0840643	0.296709	-0.599462	0	-0.104697	0.00348833	-0.0588937	0.374688	-0.0892673	0.20621	0	0.519993	0.250962	0.276544	0.0976108	0.896196	0.516015	1.01728	0.214125	0.161781	0.0143553
WDR64	2.97062	0.464668	0.376751	-0.434403	0.0209071	-0.104697	0.462181	-0.152003	1.06048	-0.37707	0.0525663	-0.120294	0.552842	0.226509	0.595166	0.238787	0.14691	-0.37707	0.847712	0.201634	0.230623	0.0565835
FAM92A1	0.536107	0.111031	0.0501223	-0.556393	0.217527	-0.0588937	0.308919	0.137504	0.458421	-0.104697	0.665546	0.124328	0.104025	0.0976108	0.132533	0.0285692	1.36856	0.799087	0.982967	0.214125	0.146302	0
MIR378D2	0.536107	0.111031	0.0501223	-0.556393	0.217527	-0.0588937	0.308919	0.137504	0.458421	-0.104697	0.665546	0.124328	0.104025	0.0976108	0.132533	0.0285692	1.36856	0.799087	0.982967	0.214125	0.146302	0
PDP1	0.536107	0.111031	0.0501223	-0.556393	0.217527	-0.0588937	0.308919	0.137504	0.458421	-0.104697	0.665546	0.124328	0.104025	0.0976108	0.132533	0.0285692	1.36856	0.799087	0.982967	0.214125	0.146302	0
RBM12B	0.536107	0.111031	0.0501223	-0.556393	0.217527	-0.0588937	0.308919	0.137504	0.458421	-0.104697	0.665546	0.124328	0.104025	0.0976108	0.132533	0.0285692	1.36856	0.799087	0.982967	0.214125	0.146302	0
TMEM67	0.536107	0.111031	0.0501223	-0.556393	0.217527	-0.0588937	0.308919	0.137504	0.458421	-0.104697	0.665546	0.124328	0.104025	0.0976108	0.132533	0.0285692	1.36856	0.799087	0.982967	0.214125	0.146302	0
CEP170	3.00745	0.464668	0.548214	-0.473931	0.075204	-0.120294	0.543634	-0.184425	1.07366	-0.37707	0.00966115	-0.120294	0.767004	0.321928	0.630784	0.238787	0.143271	-0.395929	0.688246	0.176323	0.109579	0.0143553
C1ORF100	3.07779	0.485427	0.316053	-0.415037	0.0584886	-0.0892673	0.328827	-0.120294	1.06048	-0.37707	0.00877392	-0.0740006	0.496209	0.201634	0.595166	0.238787	0.0835461	-0.37707	1.03386	0.226509	0.199283	0.0426443
AIDA	1.14509	0.238787	0.821023	-0.494109	0.0132283	-0.0740006	0.21254	0.0565835	1.05404	-0.358454	0.00436481	-0.0740006	0.296709	0.0426443	0.0555173	0.0285692	0.110698	-0.415037	0.251812	0.0840643	0.09691	0.0143553
MIA3	1.14509	0.238787	0.821023	-0.494109	0.0132283	-0.0740006	0.21254	0.0565835	1.05404	-0.358454	0.00436481	-0.0740006	0.296709	0.0426443	0.0555173	0.0285692	0.110698	-0.415037	0.251812	0.0840643	0.09691	0.0143553
LINC00535	0.403403	0.0840643	0.134304	-0.599462	0.192465	-0.0588937	0.330683	0.124328	0.361511	-0.0892673	0.485452	0.0840643	0.0990869	0.0976108	0.20621	0.0703893	1.18709	0.748461	0.872895	0.201634	0.0772745	-0.0291463
RUNX1T1	0.450997	0.0976108	0.032452	-0.535332	0.149354	-0.0588937	0.37059	0.163499	0.432974	-0.104697	0.436519	0.0426443	0.114639	0.111031	0.0254883	-0.0588937	1.10073	0.669027	0.570248	0.163499	0.0584886	-0.0291463
SLC26A7	0.490797	0.0976108	0.0974532	-0.535332	0.0525663	-0.0892673	0.251037	0.111031	0.327902	-0.0740006	0.452225	0.0565835	0.165579	0.137504	0.0400052	-0.0439433	0.838632	0.495695	0.600326	0.163499	0.0305841	-0.0291463
AKT3	3.42946	0.526069	0.271646	-0.434403	0.080399	-0.0892673	0.363512	-0.152003	1.10458	-0.37707	0.0213631	-0.0740006	0.568636	0.226509	0.394695	0.163499	0.208309	-0.454032	1.0942	0.238787	0.434152	0.111031
ZBTB18	3.4437	0.526069	0.28567	-0.415037	0.0428718	-0.0892673	0.457175	-0.168123	1.31966	-0.415037	0.0452752	-0.0740006	0.489455	0.201634	0.442493	0.189034	0.16813	-0.415037	1.03527	0.226509	0.303644	0.0703893

## Sheet: basal_del
Gene names	Basophils (P-values)	Basophils (FC-1/0)	B-cells (P-values)	B-cells (FC-1/0)	CD4+ memory T-cells (P-values)	CD4+ memory T-cells (FC-1/0)	CD8+ T-cells (P-values)	CD8+ T-cells (FC-1/0)	Eosinophils (P-values)	Eosinophils (FC-1/0)	Macrophages (P-values)	Macrophages (FC-1/0)	Mesenchymal stem cells (P-values)	Mesenchymal stem cells (FC-1/0)	Natural killer T-cells (P-values)	Natural killer T-cells (FC-1/0)	Regulatory T-cells (P-values)	Regulatory T-cells (FC-1/0)	Type 1 T-helper cells (P-values)	Type 1 T-helper cells (FC-1/0)	Type 2 T-helper cells (P-values)	Type 2 T-helper cells (FC-1/0)
ATAD1	0.15	0.88	0.135	0.58	0.163	0.8	0.0697	0.53	0.405	1.15	0.762	0.97	0.214	1.24	0.501	0.91	0.265	1.09	0.799	1.02	0.186	1.13
CFL1P1	0.105	0.87	0.155	0.59	0.158	0.8	0.0946	0.54	0.42	1.15	0.928	0.95	0.279	1.22	0.428	0.9	0.295	1.09	0.758	1.02	0.149	1.15
CSMD1	0.911	0.96	0.34	0.77	0.695	0.93	0.201	0.73	0.272	0.88	0.972	0.92	0.743	0.94	0.317	1.11	0.268	1.19	0.231	1.08	0.0547	1.22
KLLN	0.0839	0.86	0.17	0.59	0.21	0.81	0.132	0.55	0.455	1.14	0.804	0.97	0.291	1.22	0.43	0.9	0.262	1.09	0.59	1.04	0.115	1.16
PTEN	0.176	0.89	0.25	0.62	0.414	0.82	0.197	0.58	0.518	1.1	0.505	1.01	0.268	1.21	0.777	0.96	0.594	1	0.22	1.08	0.0814	1.19
RB1	0.00179	1.3	0.688	0.74	0.439	0.86	0.104	0.65	0.0774	0.86	0.623	0.9	0.168	1.21	0.276	1.18	0.972	1.15	0.000279	1.34	0.00199	1.39

## Sheet: Hoja1
		ATAD1	CFL1P1	CSMD1	KLLN	PTEN	RB1	ATAD1	CFL1P1	CSMD1	KLLN	PTEN	RB1			Basophils	Basophils	B-cells	B-cells	CD4+ memory T-cells	CD4+ memory T-cells	CD8+ T-cells	CD8+ T-cells	Eosinophils	Eosinophils	Macrophages	Macrophages	Mesenchymal stem cells	Mesenchymal stem cells	Natural killer T-cells	Natural killer T-cells	Regulatory T-cells	Regulatory T-cells	Type 1 T-helper cells	Type 1 T-helper cells	Type 2 T-helper cells	Type 2 T-helper cells
Basophils	-log10(p-value)	0.15	0.105	0.911	0.0839	0.176	0.00179	0.823909	0.978811	0.0404816	1.07624	0.754487	2.74715			-log10(p-value)	log2(FC)	-log10(p-value)	log2(FC)	-log10(p-value)	log2(FC)	-log10(p-value)	log2(FC)	-log10(p-value)	log2(FC)	-log10(p-value)	log2(FC)	-log10(p-value)	log2(FC)	-log10(p-value)	log2(FC)	-log10(p-value)	log2(FC)	-log10(p-value)	log2(FC)	-log10(p-value)	log2(FC)
Basophils	log2(FC)	0.88	0.87	0.96	0.86	0.89	1.3	0.184425	0.200913	0.0588937	0.217591	0.168123	-0.378512		ATAD1	0.823909	0.184425	0.869666	0.785875	0.787812	0.321928	1.15677	0.915936	0.392545	-0.201634	0.118045	0.0439433	0.669586	-0.31034	0.300162	0.136062	0.576754	-0.124328	0.0974532	-0.0285692	0.730487	-0.176323
B-cells	-log10(p-value)	0.135	0.155	0.34	0.17	0.25	0.688	0.869666	0.809668	0.468521	0.769551	0.60206	0.162412		CFL1P1	0.978811	0.200913	0.809668	0.761213	0.801343	0.321928	1.02411	0.888969	0.376751	-0.201634	0.032452	0.0740006	0.554396	-0.286881	0.368556	0.152003	0.530178	-0.124328	0.120331	-0.0285692	0.826814	-0.201634
B-cells	log2(FC)	0.58	0.59	0.77	0.59	0.62	0.74	0.785875	0.761213	0.37707	0.761213	0.68966	0.434403		CSMD1	0.0404816	0.0588937	0.468521	0.37707	0.158015	0.104697	0.696804	0.454032	0.565431	0.184425	0.0123337	0.120294	0.129011	0.0892673	0.498941	-0.15056	0.571865	-0.250962	0.636388	-0.111031	1.26201	-0.286881
CD4+ memory T-cells	-log10(p-value)	0.163	0.158	0.695	0.21	0.414	0.439	0.787812	0.801343	0.158015	0.677781	0.383	0.357535		KLLN	1.07624	0.217591	0.769551	0.761213	0.677781	0.304006	0.879426	0.862496	0.341989	-0.189034	0.094744	0.0439433	0.536107	-0.286881	0.366532	0.152003	0.581699	-0.124328	0.229148	-0.0565835	0.939302	-0.214125
CD4+ memory T-cells	log2(FC)	0.8	0.8	0.93	0.81	0.82	0.86	0.321928	0.321928	0.104697	0.304006	0.286304	0.217591		PTEN	0.754487	0.168123	0.60206	0.68966	0.383	0.286304	0.705534	0.785875	0.28567	-0.137504	0.296709	-0.0143553	0.571865	-0.275007	0.109579	0.0588937	0.226214	0	0.657577	-0.111031	1.08938	-0.250962
CD8+ T-cells	-log10(p-value)	0.0697	0.0946	0.201	0.132	0.197	0.104	1.15677	1.02411	0.696804	0.879426	0.705534	0.982967		RB1	2.74715	-0.378512	0.162412	0.434403	0.357535	0.217591	0.982967	0.621488	1.11126	0.217591	0.205512	0.152003	0.774691	-0.275007	0.559091	-0.238787	0.0123337	-0.201634	3.5544	-0.422233	2.70115	-0.475085
CD8+ T-cells	log2(FC)	0.53	0.54	0.73	0.55	0.58	0.65	0.915936	0.888969	0.454032	0.862496	0.785875	0.621488
Eosinophils	-log10(p-value)	0.405	0.42	0.272	0.455	0.518	0.0774	0.392545	0.376751	0.565431	0.341989	0.28567	1.11126
Eosinophils	log2(FC)	1.15	1.15	0.88	1.14	1.1	0.86	-0.201634	-0.201634	0.184425	-0.189034	-0.137504	0.217591
Macrophages	-log10(p-value)	0.762	0.928	0.972	0.804	0.505	0.623	0.118045	0.032452	0.0123337	0.094744	0.296709	0.205512
Macrophages	log2(FC)	0.97	0.95	0.92	0.97	1.01	0.9	0.0439433	0.0740006	0.120294	0.0439433	-0.0143553	0.152003
Mesenchymal stem cells	-log10(p-value)	0.214	0.279	0.743	0.291	0.268	0.168	0.669586	0.554396	0.129011	0.536107	0.571865	0.774691
Mesenchymal stem cells	log2(FC)	1.24	1.22	0.94	1.22	1.21	1.21	-0.31034	-0.286881	0.0892673	-0.286881	-0.275007	-0.275007
Natural killer T-cells	-log10(p-value)	0.501	0.428	0.317	0.43	0.777	0.276	0.300162	0.368556	0.498941	0.366532	0.109579	0.559091
Natural killer T-cells	log2(FC)	0.91	0.9	1.11	0.9	0.96	1.18	0.136062	0.152003	-0.15056	0.152003	0.0588937	-0.238787
Regulatory T-cells	-log10(p-value)	0.265	0.295	0.268	0.262	0.594	0.972	0.576754	0.530178	0.571865	0.581699	0.226214	0.0123337
Regulatory T-cells	log2(FC)	1.09	1.09	1.19	1.09	1	1.15	-0.124328	-0.124328	-0.250962	-0.124328	0	-0.201634
Type 1 T-helper cells	-log10(p-value)	0.799	0.758	0.231	0.59	0.22	0.000279	0.0974532	0.120331	0.636388	0.229148	0.657577	3.5544
Type 1 T-helper cells	log2(FC)	1.02	1.02	1.08	1.04	1.08	1.34	-0.0285692	-0.0285692	-0.111031	-0.0565835	-0.111031	-0.422233
Type 2 T-helper cells	-log10(p-value)	0.186	0.149	0.0547	0.115	0.0814	0.00199	0.730487	0.826814	1.26201	0.939302	1.08938	2.70115
Type 2 T-helper cells	log2(FC)	1.13	1.15	1.22	1.16	1.19	1.39	-0.176323	-0.201634	-0.286881	-0.214125	-0.250962	-0.475085

## Sheet: her2_amp
Gene names	Basophils (P-values)	Basophils (FC-1/0)	B-cells (P-values)	B-cells (FC-1/0)	CD4+ memory T-cells (P-values)	CD4+ memory T-cells (FC-1/0)	CD8+ T-cells (P-values)	CD8+ T-cells (FC-1/0)	Eosinophils (P-values)	Eosinophils (FC-1/0)	Macrophages (P-values)	Macrophages (FC-1/0)	Mesenchymal stem cells (P-values)	Mesenchymal stem cells (FC-1/0)	Natural killer T-cells (P-values)	Natural killer T-cells (FC-1/0)	Regulatory T-cells (P-values)	Regulatory T-cells (FC-1/0)	Type 1 T-helper cells (P-values)	Type 1 T-helper cells (FC-1/0)	Type 2 T-helper cells (P-values)	Type 2 T-helper cells (FC-1/0)
AANAT	0.374	1.16	0.921	0.89	0.989	0.97	0.767	0.82	0.128	0.75	0.301	0.86	0.679	0.96	0.974	1.03	1	1.32	0.808	1.04	0.0663	1.44
AARD	0.663	1.09	0.706	0.89	0.172	1.18	0.923	1.36	0.0847	0.71	0.751	1.04	0.706	0.92	0.946	0.94	0.994	1.08	0.00624	1.48	0.103	1.77
AATF	0.437	1.15	0.411	0.56	0.596	0.92	0.631	0.59	0.207	0.75	0.762	0.97	0.796	1.1	0.099	1.38	0.888	1.13	0.652	1.11	0.912	0.88
ABCA8	0.921	1.02	0.974	0.8	1	0.98	0.313	0.81	0.199	0.83	0.869	1.02	0.869	1.01	0.582	0.86	0.558	1.17	0.167	1.2	0.0143	1.64
ABCB10	0.216	1.22	0.851	0.67	0.344	0.83	0.465	0.52	0.192	0.79	0.0832	0.72	0.222	0.78	0.47	0.91	0.332	1.23	0.631	1	0.0648	1.38
ABCC3	1	1	0.83	1.07	0.435	1.11	0.51	0.98	0.331	0.82	0.71	1	0.493	0.91	0.482	1.24	0.691	1.17	0.881	1.02	0.0333	1.38
ABHD15	0.731	1.1	0.661	0.67	0.957	0.96	0.877	0.72	0.467	1.13	0.877	1.09	0.12	1.28	0.0696	1.36	0.603	1.06	0.334	1.13	0.803	0.79
ABHD16B	0.263	1.18	0.392	1.07	0.738	1.01	0.137	1.07	0.948	0.99	0.85	1.06	0.84	0.94	0.586	0.79	0.171	1.43	0.127	1.24	0.0333	1.85
ABI3	0.553	1.09	0.964	1.14	0.651	1.08	0.378	1.03	0.168	0.77	0.519	1.17	0.74	0.97	0.708	1.21	0.579	0.89	0.485	1.08	0.43	1.09
ABRA	0.647	1.09	0.805	0.95	0.208	1.17	0.539	1.19	0.224	0.78	0.994	1.01	0.627	0.93	0.706	1.01	0.949	1.1	0.0087	1.43	0.0436	1.86
ACACA	0.363	1.17	0.436	0.56	0.45	0.9	0.508	0.55	0.33	0.79	0.689	0.98	0.616	1.13	0.102	1.35	0.867	1.1	0.936	1.06	0.833	0.85
ACAP2	0.865	1.04	0.0552	1.19	0.327	1.09	0.658	1.15	0.691	0.9	0.237	1.16	0.951	0.97	0.656	1.08	0.0851	1.91	0.517	1.09	0.26	1.29
ACBD3	0.216	1.22	0.851	0.67	0.344	0.83	0.465	0.52	0.192	0.79	0.0832	0.72	0.222	0.78	0.47	0.91	0.332	1.23	0.631	1	0.0648	1.38
ACE	0.535	1.09	0.553	1.27	0.581	1.09	0.111	1.12	0.118	0.77	0.881	1.09	0.85	1.07	0.818	1.09	0.974	0.96	0.0628	1.27	0.0687	1.45
ACOX1	0.329	1.16	0.789	0.91	0.828	0.98	0.85	0.91	0.19	0.78	0.235	0.83	0.46	0.91	0.932	1.03	0.891	1.23	0.391	1.12	0.0682	1.44
ACTA1	0.216	1.22	0.851	0.67	0.344	0.83	0.465	0.52	0.192	0.79	0.0832	0.72	0.222	0.78	0.47	0.91	0.332	1.23	0.631	1	0.0648	1.38
ACTN2	0.173	1.23	0.896	0.63	0.2	0.81	0.374	0.53	0.161	0.79	0.0416	0.7	0.331	0.81	0.734	0.98	0.461	1.19	0.747	0.99	0.148	1.26
ACY3	0.26	1.16	0.678	0.9	0.455	1.09	0.272	1.08	0.00844	0.59	0.254	1.18	0.708	0.91	0.407	0.71	0.433	1.18	0.364	1.11	0.093	1.38
ACSF2	0.995	1.01	0.625	1.19	0.362	1.12	0.544	1.03	0.6	0.88	0.953	1.08	0.357	0.9	0.196	1.43	0.974	1.03	0.536	1.08	0.13	1.26
ADAM15	0.326	1.19	0.773	0.61	0.253	0.81	0.401	0.46	0.809	0.93	0.0328	0.66	0.142	0.75	0.352	0.85	0.101	1.41	0.34	1.07	0.0593	1.39
ADAMTS4	0.286	1.21	0.871	0.64	0.594	0.86	0.521	0.54	0.206	0.76	0.216	0.78	0.333	0.81	0.123	0.7	0.2	1.42	0.442	1.04	0.0791	1.32
ADAMTSL4	0.137	1.27	0.711	0.64	0.172	0.81	0.0652	0.4	0.302	0.81	0.0284	0.68	0.186	0.78	0.152	0.73	0.13	1.38	0.288	1.1	0.0294	1.49
ADAR	0.123	1.29	0.94	0.68	0.276	0.82	0.165	0.42	0.647	0.91	0.0338	0.68	0.0869	0.74	0.225	0.82	0.101	1.35	0.338	1.08	0.0476	1.42
ADCK5	0.566	0.93	0.641	0.86	0.919	1.04	0.347	1.21	0.908	0.99	0.205	1.15	0.383	1.12	0.518	1	0.721	1.32	0.0831	1.26	0.711	1.38
ADCY10	0.177	1.27	0.925	0.64	0.563	0.84	0.419	0.49	0.182	0.77	0.196	0.76	0.419	0.82	0.281	0.82	0.258	1.38	0.202	1.1	0.0772	1.32
ADCY8	0.47	0.93	0.635	0.97	0.0704	1.23	0.412	1.76	0.693	0.86	0.853	1.06	0.522	0.89	0.632	0.96	0.82	1.25	0.0819	1.27	0.165	1.62
ADIPOR1	0.184	1.26	0.759	0.7	0.559	0.85	0.47	0.5	0.106	0.74	0.452	0.81	0.236	0.77	0.177	0.78	0.0931	1.62	0.694	0.88	0.165	1.21
ADORA1	0.184	1.26	0.759	0.7	0.559	0.85	0.47	0.5	0.106	0.74	0.452	0.81	0.236	0.77	0.177	0.78	0.0931	1.62	0.694	0.88	0.165	1.21
ADRM1	0.157	1.23	0.397	1.03	0.802	1	0.284	1.2	0.557	0.88	0.623	1.08	0.88	0.94	0.658	0.79	0.122	1.51	0.25	1.2	0.0827	1.69
AGO2	0.341	0.89	0.879	0.97	0.359	1.15	0.858	1.44	0.867	1	0.554	1.08	0.695	1.04	0.56	0.98	0.563	1.46	0.159	1.21	0.348	1.5
AGT	0.216	1.22	0.851	0.67	0.344	0.83	0.465	0.52	0.192	0.79	0.0832	0.72	0.222	0.78	0.47	0.91	0.332	1.23	0.631	1	0.0648	1.38
AIM1	0.809	1.03	0.646	0.93	0.602	1.05	0.111	0.38	0.129	0.69	0.559	1.08	0.371	0.83	0.785	0.79	0.0454	1.89	0.846	0.95	0.00794	1.79
AIP	0.182	1.18	0.874	0.86	0.623	1.08	0.249	1.11	0.0121	0.6	0.42	1.13	0.918	0.95	0.357	0.69	0.726	0.87	0.412	1.1	0.119	1.37
AK9	0.932	1.02	0.24	1.11	0.3	1.11	0.286	0.43	0.21	0.77	0.293	1.14	0.216	0.79	0.981	0.96	0.0191	2.04	0.834	1	0.0168	1.73
AKAP1	1	1.01	0.87	0.83	0.687	1.08	0.451	1.19	0.196	0.81	0.963	1.07	0.758	0.97	0.668	0.86	0.86	0.84	0.405	1.13	0.0674	1.38
ALDH3B2	0.26	1.16	0.678	0.9	0.455	1.09	0.272	1.08	0.00844	0.59	0.254	1.18	0.708	0.91	0.407	0.71	0.433	1.18	0.364	1.11	0.093	1.38
ALDH9A1	0.225	1.24	0.903	0.68	0.599	0.85	0.612	0.53	0.387	0.83	0.312	0.79	0.26	0.79	0.27	0.83	0.133	1.49	0.333	1.06	0.122	1.27
ALDOC	0.921	1.03	0.189	0.57	0.768	0.93	0.705	0.72	0.403	1.21	0.493	0.98	0.143	1.27	0.183	1.26	0.931	0.92	0.116	1.19	0.931	0.98
AMZ2	0.578	1.11	0.943	0.78	0.921	0.96	0.501	0.92	0.142	0.8	0.681	1.03	0.509	1.13	0.457	0.8	0.624	1.15	0.187	1.2	0.292	1.21
ANGPT1	0.647	1.09	0.805	0.95	0.208	1.17	0.539	1.19	0.224	0.78	0.994	1.01	0.627	0.93	0.706	1.01	0.949	1.1	0.0087	1.43	0.0436	1.86
ANKFN1	0.759	0.97	0.501	0.75	0.963	1.04	0.31	1.12	0.407	0.9	0.7	1.02	0.953	1.01	0.963	0.93	0.901	0.79	0.298	1.19	0.158	1.28
ANKRD13B	0.731	1.1	0.661	0.67	0.957	0.96	0.877	0.72	0.467	1.13	0.877	1.09	0.12	1.28	0.0696	1.36	0.603	1.06	0.334	1.13	0.803	0.79
ANKRD40	0.85	0.98	0.891	1.08	0.466	1.11	0.493	1.01	0.503	0.86	0.749	1.01	0.502	0.92	0.335	1.32	0.789	1.16	0.871	1.02	0.0594	1.34
ANKRD46	0.905	1.03	0.994	0.92	0.352	1.13	0.467	1.12	0.134	0.75	0.794	1.04	1	0.99	0.565	1.05	0.607	1.31	0.00665	1.45	0.0225	1.99
ANO1	0.174	1.18	0.629	0.9	0.515	1.08	0.161	0.99	0.064	0.71	0.491	1.11	0.638	0.9	0.896	0.82	0.237	1.28	0.211	1.18	0.0589	1.43
ANP32E	0.137	1.27	0.711	0.64	0.172	0.81	0.0652	0.4	0.302	0.81	0.0284	0.68	0.186	0.78	0.152	0.73	0.13	1.38	0.288	1.1	0.0294	1.49
ANXA13	0.808	0.99	0.851	0.87	0.236	1.16	0.818	1.33	0.283	0.78	0.744	0.99	0.651	0.92	0.894	0.91	0.554	1.03	0.0392	1.33	0.118	1.7
ANXA9	0.137	1.27	0.711	0.64	0.172	0.81	0.0652	0.4	0.302	0.81	0.0284	0.68	0.186	0.78	0.152	0.73	0.13	1.38	0.288	1.1	0.0294	1.49
APCDD1L	0.533	1.12	0.614	0.98	0.692	0.99	0.302	1.13	0.456	1.13	0.788	0.96	0.901	0.95	0.48	0.74	0.0634	1.53	0.577	1.12	0.135	1.63
APH1A	0.137	1.27	0.711	0.64	0.172	0.81	0.0652	0.4	0.302	0.81	0.0284	0.68	0.186	0.78	0.152	0.73	0.13	1.38	0.288	1.1	0.0294	1.49
APOA2	0.286	1.21	0.871	0.64	0.594	0.86	0.521	0.54	0.206	0.76	0.216	0.78	0.333	0.81	0.123	0.7	0.2	1.42	0.442	1.04	0.0791	1.32
APOH	0.32	1.16	0.557	1.04	0.755	0.95	0.414	0.85	0.838	0.98	0.504	0.9	0.622	1.12	0.844	1.07	0.995	1.09	0.253	1.19	0.201	1.31
APPBP2	0.429	1.13	0.343	1.19	0.427	1.03	0.371	0.76	0.718	0.97	0.57	1.04	0.932	1.05	0.689	0.99	0.281	1.11	0.0942	1.25	0.606	1
AQP10	0.123	1.29	0.94	0.68	0.276	0.82	0.165	0.42	0.647	0.91	0.0338	0.68	0.0869	0.74	0.225	0.82	0.101	1.35	0.338	1.08	0.0476	1.42
ARC	0.782	0.97	0.919	0.9	0.709	1.09	0.548	1.27	0.51	0.88	0.437	1.09	0.603	1.06	0.995	0.87	0.701	1.32	0.0806	1.26	0.383	1.48
ARFRP1	0.263	1.18	0.392	1.07	0.738	1.01	0.137	1.07	0.948	0.99	0.85	1.06	0.84	0.94	0.586	0.79	0.171	1.43	0.127	1.24	0.0333	1.85
ARHGAP23	0.953	1.01	0.921	0.73	0.92	0.98	0.942	0.7	0.572	0.92	0.146	1.14	0.776	1.06	0.413	1.21	0.268	1.45	0.817	1.03	0.766	1.21
ARHGAP30	0.286	1.21	0.871	0.64	0.594	0.86	0.521	0.54	0.206	0.76	0.216	0.78	0.333	0.81	0.123	0.7	0.2	1.42	0.442	1.04	0.0791	1.32
ARHGAP39	0.566	0.93	0.641	0.86	0.919	1.04	0.347	1.21	0.908	0.99	0.205	1.15	0.383	1.12	0.518	1	0.721	1.32	0.0831	1.26	0.711	1.38
ARID4B	0.173	1.23	0.896	0.63	0.2	0.81	0.374	0.53	0.161	0.79	0.0416	0.7	0.331	0.81	0.734	0.98	0.461	1.19	0.747	0.99	0.148	1.26
ARL5C	0.536	1.09	0.85	0.89	0.969	0.94	0.974	0.71	0.763	1.1	0.469	0.99	0.607	1.07	0.383	1.24	0.553	1.13	0.493	1.07	0.662	0.87
ARL8A	0.325	1.19	0.928	0.65	0.514	0.86	0.862	0.58	0.113	0.76	0.222	0.76	0.187	0.76	0.316	0.86	0.201	1.45	0.808	0.91	0.177	1.23
ARMC2	0.932	1.02	0.24	1.11	0.3	1.11	0.286	0.43	0.21	0.77	0.293	1.14	0.216	0.79	0.981	0.96	0.0191	2.04	0.834	1	0.0168	1.73
ARMC7	0.677	1.09	0.995	0.91	0.665	1.01	0.942	1.06	0.405	0.85	0.298	0.85	0.827	1.06	0.805	1.04	0.423	1	0.305	1.14	0.187	1.28
ARNT	0.137	1.27	0.711	0.64	0.172	0.81	0.0652	0.4	0.302	0.81	0.0284	0.68	0.186	0.78	0.152	0.73	0.13	1.38	0.288	1.1	0.0294	1.49
ARSG	0.578	1.11	0.943	0.78	0.921	0.96	0.501	0.92	0.142	0.8	0.681	1.03	0.509	1.13	0.457	0.8	0.624	1.15	0.187	1.2	0.292	1.21
ARV1	0.216	1.22	0.851	0.67	0.344	0.83	0.465	0.52	0.192	0.79	0.0832	0.72	0.222	0.78	0.47	0.91	0.332	1.23	0.631	1	0.0648	1.38
ASAP1	0.244	0.87	0.671	0.94	0.0715	1.23	0.286	1.87	0.628	0.84	0.754	1.07	0.702	0.92	0.628	0.94	0.563	1.39	0.125	1.24	0.0996	1.72
ASCL5	0.238	1.21	1	0.67	0.335	0.84	0.665	0.56	0.197	0.8	0.173	0.75	0.367	0.82	0.458	0.92	0.374	1.24	0.874	0.96	0.145	1.27
ASH1L	0.244	1.21	0.95	0.66	0.412	0.84	0.631	0.53	0.362	0.84	0.196	0.76	0.299	0.8	0.29	0.84	0.125	1.41	0.592	1.02	0.0735	1.34
ATAD2	0.961	1.03	0.938	0.86	0.345	1.14	0.53	1.24	0.13	0.73	0.871	1	0.667	0.92	0.938	0.86	0.539	0.99	0.0164	1.4	0.0868	1.76
ATF3	0.182	1.23	0.715	0.77	0.584	0.87	0.587	0.56	0.117	0.76	0.461	0.84	0.436	0.83	0.168	0.81	0.352	1.27	0.655	0.99	0.217	1.2
ATF6	0.286	1.21	0.871	0.64	0.594	0.86	0.521	0.54	0.206	0.76	0.216	0.78	0.333	0.81	0.123	0.7	0.2	1.42	0.442	1.04	0.0791	1.32
ATG5	0.93	1.01	0.661	0.95	0.43	1.08	0.153	0.42	0.0653	0.63	0.626	1.08	0.235	0.79	0.768	0.8	0.0435	1.98	0.854	0.99	0.00462	1.89
ATP1A2	0.202	1.25	0.744	0.68	0.613	0.85	0.411	0.49	0.379	0.83	0.163	0.75	0.142	0.75	0.275	0.82	0.109	1.49	0.186	1.11	0.0497	1.39
ATP1A4	0.202	1.25	0.744	0.68	0.613	0.85	0.411	0.49	0.379	0.83	0.163	0.75	0.142	0.75	0.275	0.82	0.109	1.49	0.186	1.11	0.0497	1.39
ATP2B4	0.184	1.26	0.759	0.7	0.559	0.85	0.47	0.5	0.106	0.74	0.452	0.81	0.236	0.77	0.177	0.78	0.0931	1.62	0.694	0.88	0.165	1.21
ATP5E	0.544	1.12	0.653	0.99	0.773	1.01	0.429	1.23	0.788	1.01	0.85	0.98	0.83	0.94	0.65	0.8	0.127	1.45	0.535	1.13	0.0866	1.71
ATP5G1	0.911	1.01	1	0.97	0.501	1.13	0.776	1.24	0.394	0.85	0.565	1.13	0.869	1	0.868	1	0.513	0.75	0.62	1.07	0.161	1.28
ATP5H	0.974	1.03	0.747	0.99	0.415	1.05	0.798	1.07	0.454	0.86	0.425	0.87	0.849	0.99	1	0.98	0.688	1.23	0.473	1.1	0.13	1.31
ATP6V1C1	0.81	1.06	0.973	0.96	0.236	1.16	0.577	1.15	0.335	0.82	0.984	1.02	0.778	0.96	0.433	1.13	0.864	1.22	0.0102	1.4	0.0639	1.78
ATP8B2	0.123	1.29	0.94	0.68	0.276	0.82	0.165	0.42	0.647	0.91	0.0338	0.68	0.0869	0.74	0.225	0.82	0.101	1.35	0.338	1.08	0.0476	1.42
AURKA	0.317	1.17	0.144	1.14	0.834	1.05	0.606	1.27	0.849	1	0.73	1.04	0.739	0.93	0.728	0.79	0.0708	1.5	0.293	1.19	0.105	1.44
AVPR1B	0.184	1.26	0.759	0.7	0.559	0.85	0.47	0.5	0.106	0.74	0.452	0.81	0.236	0.77	0.177	0.78	0.0931	1.62	0.694	0.88	0.165	1.21
AZIN1	0.582	1.1	0.95	0.95	0.344	1.14	0.339	1.08	0.163	0.77	0.895	1.03	0.797	0.96	0.57	1.07	0.873	1.17	0.00357	1.48	0.045	1.85
B3GALNT2	0.173	1.23	0.896	0.63	0.2	0.81	0.374	0.53	0.161	0.79	0.0416	0.7	0.331	0.81	0.734	0.98	0.461	1.19	0.747	0.99	0.148	1.26
B3GALT2	0.273	1.21	0.894	0.62	0.241	0.81	0.485	0.49	0.41	0.84	0.159	0.74	0.385	0.82	0.359	0.86	0.216	1.32	0.871	0.97	0.131	1.25
B4GALNT2	0.739	1.06	0.769	1.19	0.354	1.13	0.7	1.19	0.159	0.75	0.444	1.21	0.661	0.96	0.88	1.01	0.329	0.85	0.46	1.1	0.292	1.18
B4GALT3	0.286	1.21	0.871	0.64	0.594	0.86	0.521	0.54	0.206	0.76	0.216	0.78	0.333	0.81	0.123	0.7	0.2	1.42	0.442	1.04	0.0791	1.32
BAALC	0.582	1.1	0.95	0.95	0.344	1.14	0.339	1.08	0.163	0.77	0.895	1.03	0.797	0.96	0.57	1.07	0.873	1.17	0.00357	1.48	0.045	1.85
BAI1	0.507	0.92	0.794	0.96	0.496	1.12	0.857	1.35	0.824	0.94	0.449	1.09	0.673	1.04	0.711	0.93	0.569	1.41	0.0881	1.26	0.286	1.53
BATF3	0.182	1.23	0.715	0.77	0.584	0.87	0.587	0.56	0.117	0.76	0.461	0.84	0.436	0.83	0.168	0.81	0.352	1.27	0.655	0.99	0.217	1.2
BCAS1	0.429	1.14	0.33	1.14	0.743	1	0.269	1.09	0.718	1.07	0.643	1.05	0.809	0.93	0.474	0.82	0.0356	1.57	0.287	1.15	0.0539	1.79
BCAS3	0.525	1.09	0.738	1.06	0.797	0.95	0.39	0.75	0.432	0.9	0.974	0.96	0.605	0.97	0.593	1	0.125	1.7	0.405	1.15	0.829	1
BEND3	0.712	1.05	0.446	1.02	0.599	1.04	0.16	0.39	0.297	0.81	0.41	1.11	0.307	0.82	0.837	1.01	0.029	1.89	1	0.97	0.0176	1.69
BLMH	0.733	0.99	0.102	0.48	0.567	0.91	0.508	0.58	0.809	0.91	0.948	0.95	0.0934	1.33	0.582	1.1	0.616	1.19	0.822	1.01	0.606	0.94
BMP7	0.561	1.11	0.476	1.02	0.636	0.98	0.183	1.14	0.64	1.09	0.881	0.97	0.809	0.94	0.266	0.69	0.23	1.22	0.151	1.24	0.0376	1.85
BNIPL	0.137	1.27	0.711	0.64	0.172	0.81	0.0652	0.4	0.302	0.81	0.0284	0.68	0.186	0.78	0.152	0.73	0.13	1.38	0.288	1.1	0.0294	1.49
BOP1	0.566	0.93	0.641	0.86	0.919	1.04	0.347	1.21	0.908	0.99	0.205	1.15	0.383	1.12	0.518	1	0.721	1.32	0.0831	1.26	0.711	1.38
BPTF	0.269	1.19	0.84	0.95	0.599	0.93	0.252	0.73	0.0853	0.77	0.984	0.99	0.901	1.05	0.404	0.87	0.501	1.36	0.501	1.1	0.221	1.23
BRIP1	0.544	1.1	0.83	1.14	0.963	1.04	0.105	1.16	0.273	0.84	0.672	1.1	0.74	1.09	0.559	0.9	0.493	1.12	0.171	1.19	0.579	1.11
BTBD17	0.829	1.05	0.953	0.94	0.464	1.04	0.798	1.04	0.736	0.95	0.25	0.83	0.911	1	0.828	1.02	0.778	1.23	0.273	1.17	0.177	1.27
BTG2	0.184	1.26	0.759	0.7	0.559	0.85	0.47	0.5	0.106	0.74	0.452	0.81	0.236	0.77	0.177	0.78	0.0931	1.62	0.694	0.88	0.165	1.21
BZRAP1	0.727	1.05	0.374	0.73	0.796	1.06	0.184	0.98	0.26	0.85	0.515	0.89	0.567	1.11	0.438	0.78	0.869	0.77	0.14	1.2	0.108	1.27
C17ORF47	0.727	1.05	0.374	0.73	0.796	1.06	0.184	0.98	0.26	0.85	0.515	0.89	0.567	1.11	0.438	0.78	0.869	0.77	0.14	1.2	0.108	1.27
C17ORF58	0.269	1.19	0.84	0.95	0.599	0.93	0.252	0.73	0.0853	0.77	0.984	0.99	0.901	1.05	0.404	0.87	0.501	1.36	0.501	1.1	0.221	1.23
C17ORF64	0.429	1.13	0.343	1.19	0.427	1.03	0.371	0.76	0.718	0.97	0.57	1.04	0.932	1.05	0.689	0.99	0.281	1.11	0.0942	1.25	0.606	1
C17ORF67	0.769	1.04	0.7	0.79	0.963	1.05	0.274	1.12	0.1	0.76	0.943	1.04	0.69	0.96	0.88	0.91	0.891	0.79	0.215	1.21	0.086	1.34
C17ORF72	0.299	1.16	0.85	1	0.896	0.97	0.0435	0.64	0.168	0.8	0.809	0.97	0.759	1.08	0.651	1.15	0.84	1.02	0.0463	1.29	0.137	1.37
C17ORF75	0.959	1.03	0.181	0.6	0.437	0.87	0.34	0.54	0.613	0.94	0.333	0.89	0.386	0.91	0.149	1.45	0.89	1.24	0.788	1.03	0.112	1.43
C17ORF77	0.829	1.05	0.953	0.94	0.464	1.04	0.798	1.04	0.736	0.95	0.25	0.83	0.911	1	0.828	1.02	0.778	1.23	0.273	1.17	0.177	1.27
C17ORF78	0.518	1.14	0.58	0.61	0.907	0.96	0.809	0.7	0.272	0.77	0.68	1	0.834	1.1	0.234	1.28	0.539	1.31	0.981	1.01	0.773	0.86
C17ORF82	0.33	1.16	0.73	0.88	0.541	0.92	0.0628	0.67	0.375	0.87	0.922	0.97	0.932	1.05	0.586	0.95	0.216	1.46	0.399	1.12	0.789	1.05
C17ORF96	0.659	1.06	0.489	0.95	0.638	1.01	0.963	0.68	0.47	0.9	0.0401	1.24	0.727	1.07	0.555	1.16	0.203	1.5	0.433	1.08	0.549	1.26
C17ORF98	0.671	1.05	0.561	0.85	0.833	0.98	0.596	0.67	0.875	1.02	0.183	1.08	0.7	1.07	0.777	1.05	0.268	1.4	0.22	1.15	0.578	1.25
C1ORF105	0.225	1.24	0.903	0.68	0.599	0.85	0.612	0.53	0.387	0.83	0.312	0.79	0.26	0.79	0.27	0.83	0.133	1.49	0.333	1.06	0.122	1.27
C1ORF106	0.238	1.21	1	0.67	0.335	0.84	0.665	0.56	0.197	0.8	0.173	0.75	0.367	0.82	0.458	0.92	0.374	1.24	0.874	0.96	0.145	1.27
C1ORF110	0.286	1.21	0.871	0.64	0.594	0.86	0.521	0.54	0.206	0.76	0.216	0.78	0.333	0.81	0.123	0.7	0.2	1.42	0.442	1.04	0.0791	1.32
C1ORF111	0.286	1.21	0.871	0.64	0.594	0.86	0.521	0.54	0.206	0.76	0.216	0.78	0.333	0.81	0.123	0.7	0.2	1.42	0.442	1.04	0.0791	1.32
C1ORF115	0.216	1.22	0.851	0.67	0.344	0.83	0.465	0.52	0.192	0.79	0.0832	0.72	0.222	0.78	0.47	0.91	0.332	1.23	0.631	1	0.0648	1.38
C1ORF116	0.195	1.25	0.762	0.72	0.644	0.87	0.637	0.54	0.102	0.74	0.617	0.84	0.333	0.79	0.0977	0.74	0.172	1.48	0.762	0.9	0.299	1.13
C1ORF131	0.216	1.22	0.851	0.67	0.344	0.83	0.465	0.52	0.192	0.79	0.0832	0.72	0.222	0.78	0.47	0.91	0.332	1.23	0.631	1	0.0648	1.38
C1ORF186	0.184	1.26	0.759	0.7	0.559	0.85	0.47	0.5	0.106	0.74	0.452	0.81	0.236	0.77	0.177	0.78	0.0931	1.62	0.694	0.88	0.165	1.21
C1ORF189	0.123	1.29	0.94	0.68	0.276	0.82	0.165	0.42	0.647	0.91	0.0338	0.68	0.0869	0.74	0.225	0.82	0.101	1.35	0.338	1.08	0.0476	1.42
C1ORF192	0.286	1.21	0.871	0.64	0.594	0.86	0.521	0.54	0.206	0.76	0.216	0.78	0.333	0.81	0.123	0.7	0.2	1.42	0.442	1.04	0.0791	1.32
C1ORF198	0.163	1.25	0.827	0.66	0.235	0.81	0.355	0.49	0.286	0.82	0.098	0.72	0.319	0.8	0.473	0.9	0.312	1.2	0.894	0.96	0.0767	1.34
C1ORF204	0.202	1.25	0.744	0.68	0.613	0.85	0.411	0.49	0.379	0.83	0.163	0.75	0.142	0.75	0.275	0.82	0.109	1.49	0.186	1.11	0.0497	1.39
C1ORF226	0.286	1.21	0.871	0.64	0.594	0.86	0.521	0.54	0.206	0.76	0.216	0.78	0.333	0.81	0.123	0.7	0.2	1.42	0.442	1.04	0.0791	1.32
C1ORF43	0.123	1.29	0.94	0.68	0.276	0.82	0.165	0.42	0.647	0.91	0.0338	0.68	0.0869	0.74	0.225	0.82	0.101	1.35	0.338	1.08	0.0476	1.42
C1ORF54	0.137	1.27	0.711	0.64	0.172	0.81	0.0652	0.4	0.302	0.81	0.0284	0.68	0.186	0.78	0.152	0.73	0.13	1.38	0.288	1.1	0.0294	1.49
C1ORF56	0.137	1.27	0.711	0.64	0.172	0.81	0.0652	0.4	0.302	0.81	0.0284	0.68	0.186	0.78	0.152	0.73	0.13	1.38	0.288	1.1	0.0294	1.49
C1ORF65	0.216	1.22	0.851	0.67	0.344	0.83	0.465	0.52	0.192	0.79	0.0832	0.72	0.222	0.78	0.47	0.91	0.332	1.23	0.631	1	0.0648	1.38
C20ORF166	0.174	1.22	0.517	1.02	0.64	0.99	0.147	1.02	0.43	0.86	0.749	1.07	0.912	0.95	0.585	0.78	0.0789	1.61	0.406	1.15	0.0376	1.8
C20ORF195	0.263	1.18	0.392	1.07	0.738	1.01	0.137	1.07	0.948	0.99	0.85	1.06	0.84	0.94	0.586	0.79	0.171	1.43	0.127	1.24	0.0333	1.85
C20ORF85	0.533	1.12	0.614	0.98	0.692	0.99	0.302	1.13	0.456	1.13	0.788	0.96	0.901	0.95	0.48	0.74	0.0634	1.53	0.577	1.12	0.135	1.63
C2CD4D	0.137	1.27	0.711	0.64	0.172	0.81	0.0652	0.4	0.302	0.81	0.0284	0.68	0.186	0.78	0.152	0.73	0.13	1.38	0.288	1.1	0.0294	1.49
C4BPA	0.195	1.25	0.762	0.72	0.644	0.87	0.637	0.54	0.102	0.74	0.617	0.84	0.333	0.79	0.0977	0.74	0.172	1.48	0.762	0.9	0.299	1.13
C4BPB	0.195	1.25	0.762	0.72	0.644	0.87	0.637	0.54	0.102	0.74	0.617	0.84	0.333	0.79	0.0977	0.74	0.172	1.48	0.762	0.9	0.299	1.13
C6ORF203	0.712	1.05	0.446	1.02	0.599	1.04	0.16	0.39	0.297	0.81	0.41	1.11	0.307	0.82	0.837	1.01	0.029	1.89	1	0.97	0.0176	1.69
C8ORF31	0.782	0.97	0.919	0.9	0.709	1.09	0.548	1.27	0.51	0.88	0.437	1.09	0.603	1.06	0.995	0.87	0.701	1.32	0.0806	1.26	0.383	1.48
C8ORF33	0.566	0.93	0.641	0.86	0.919	1.04	0.347	1.21	0.908	0.99	0.205	1.15	0.383	1.12	0.518	1	0.721	1.32	0.0831	1.26	0.711	1.38
C8ORF37	0.939	1.04	0.582	1.02	0.118	1.21	0.818	1.28	0.731	0.9	0.808	0.99	0.255	0.85	0.56	1.07	0.602	1.23	0.0202	1.37	0.0406	1.9
C8ORF59	0.683	0.96	0.358	1.19	0.104	1.21	0.995	1.3	0.681	0.92	0.774	1.08	0.268	0.84	0.877	0.96	0.482	1.33	0.024	1.35	0.0807	1.73
C8ORF76	0.937	1.03	0.994	0.85	0.212	1.16	0.791	1.42	0.0797	0.69	0.903	1.03	0.836	0.95	0.925	0.84	0.726	1.04	0.0142	1.41	0.122	1.7
C8ORF82	0.566	0.93	0.641	0.86	0.919	1.04	0.347	1.21	0.908	0.99	0.205	1.15	0.383	1.12	0.518	1	0.721	1.32	0.0831	1.26	0.711	1.38
C8ORF87	1	1.02	0.517	1.09	0.148	1.2	0.897	1.23	0.686	0.9	0.822	1.06	0.35	0.87	0.551	1.09	0.509	1.36	0.0147	1.38	0.0689	1.79
CA1	0.683	0.96	0.358	1.19	0.104	1.21	0.995	1.3	0.681	0.92	0.774	1.08	0.268	0.84	0.877	0.96	0.482	1.33	0.024	1.35	0.0807	1.73
CA10	0.869	1.03	0.457	1.15	0.963	1.04	0.388	1.08	0.499	0.86	0.717	1.1	0.353	0.89	0.503	1.26	0.576	1.13	0.995	1.01	0.232	1.24
CA13	0.683	0.96	0.358	1.19	0.104	1.21	0.995	1.3	0.681	0.92	0.774	1.08	0.268	0.84	0.877	0.96	0.482	1.33	0.024	1.35	0.0807	1.73
CA14	0.137	1.27	0.711	0.64	0.172	0.81	0.0652	0.4	0.302	0.81	0.0284	0.68	0.186	0.78	0.152	0.73	0.13	1.38	0.288	1.1	0.0294	1.49
CA2	0.683	0.96	0.358	1.19	0.104	1.21	0.995	1.3	0.681	0.92	0.774	1.08	0.268	0.84	0.877	0.96	0.482	1.33	0.024	1.35	0.0807	1.73
CA3	0.683	0.96	0.358	1.19	0.104	1.21	0.995	1.3	0.681	0.92	0.774	1.08	0.268	0.84	0.877	0.96	0.482	1.33	0.024	1.35	0.0807	1.73
CA4	0.453	1.12	0.311	1.39	0.404	1.11	0.51	1.3	0.533	0.93	0.461	1.15	0.7	1.1	0.708	0.99	0.606	0.85	0.0647	1.27	0.518	1.03
CABLES2	0.174	1.22	0.517	1.02	0.64	0.99	0.147	1.02	0.43	0.86	0.749	1.07	0.912	0.95	0.585	0.78	0.0789	1.61	0.406	1.15	0.0376	1.8
CABP2	0.182	1.18	0.874	0.86	0.623	1.08	0.249	1.11	0.0121	0.6	0.42	1.13	0.918	0.95	0.357	0.69	0.726	0.87	0.412	1.1	0.119	1.37
CABP4	0.182	1.18	0.874	0.86	0.623	1.08	0.249	1.11	0.0121	0.6	0.42	1.13	0.918	0.95	0.357	0.69	0.726	0.87	0.412	1.1	0.119	1.37
CACNA1E	0.176	1.28	0.409	0.54	0.113	0.77	0.577	0.52	0.551	0.87	0.0791	0.71	0.688	0.88	0.738	0.98	0.677	0.95	0.494	1.03	0.362	1.12
CACNA1G	0.829	0.98	0.606	1.15	0.347	1.12	0.719	1.03	0.364	0.83	1	1.08	0.492	0.92	0.302	1.33	0.681	1.13	0.69	1.05	0.0472	1.34
CACNA1S	0.238	1.21	1	0.67	0.335	0.84	0.665	0.56	0.197	0.8	0.173	0.75	0.367	0.82	0.458	0.92	0.374	1.24	0.874	0.96	0.145	1.27
CACNB1	0.174	1.19	0.984	0.84	0.906	0.92	0.829	0.66	1	1.05	0.436	0.99	0.578	1.08	0.465	1.22	0.452	1.18	0.652	1.04	0.391	0.79
CACNG1	0.296	1.18	0.849	0.88	0.654	0.95	0.278	0.73	0.162	0.8	0.577	0.9	0.922	1.04	0.339	0.86	0.499	1.46	0.88	1.04	0.209	1.26
CACNG4	0.491	1.13	0.829	0.88	0.772	0.96	0.586	0.82	0.303	0.86	0.551	0.9	0.943	1.01	0.366	0.87	0.368	1.46	0.963	1.02	0.267	1.22
CACNG5	0.65	1.11	0.88	0.91	0.937	0.99	0.717	0.87	0.508	0.91	0.532	0.9	0.798	1.06	0.61	0.93	0.594	1.24	0.669	1.08	0.339	1.2
CALCOCO2	0.911	1.01	1	0.97	0.501	1.13	0.776	1.24	0.394	0.85	0.565	1.13	0.869	1	0.868	1	0.513	0.75	0.62	1.07	0.161	1.28
CAMSAP2	0.238	1.21	1	0.67	0.335	0.84	0.665	0.56	0.197	0.8	0.173	0.75	0.367	0.82	0.458	0.92	0.374	1.24	0.874	0.96	0.145	1.27
CAPN2	0.216	1.22	0.851	0.67	0.344	0.83	0.465	0.52	0.192	0.79	0.0832	0.72	0.222	0.78	0.47	0.91	0.332	1.23	0.631	1	0.0648	1.38
CAPN8	0.216	1.22	0.851	0.67	0.344	0.83	0.465	0.52	0.192	0.79	0.0832	0.72	0.222	0.78	0.47	0.91	0.332	1.23	0.631	1	0.0648	1.38
CAPN9	0.216	1.22	0.851	0.67	0.344	0.83	0.465	0.52	0.192	0.79	0.0832	0.72	0.222	0.78	0.47	0.91	0.332	1.23	0.631	1	0.0648	1.38
CASC3	0.995	0.98	0.493	1.33	0.431	1.09	0.469	1	0.958	1	0.579	1.11	0.12	0.83	0.0171	1.78	0.964	1.21	0.749	1.07	0.299	1.22
CASC8	0.766	1.06	0.948	0.83	0.185	1.17	0.811	1.38	0.0341	0.65	0.948	1.02	0.822	0.94	0.698	0.78	0.833	1.05	0.0131	1.43	0.0655	1.85
CASKIN2	0.329	1.16	0.789	0.91	0.828	0.98	0.85	0.91	0.19	0.78	0.235	0.83	0.46	0.91	0.932	1.03	0.891	1.23	0.391	1.12	0.0682	1.44
CASQ1	0.225	1.24	0.903	0.68	0.599	0.85	0.612	0.53	0.387	0.83	0.312	0.79	0.26	0.79	0.27	0.83	0.133	1.49	0.333	1.06	0.122	1.27
CASS4	0.501	1.12	0.201	1.09	0.906	1.02	0.421	1.2	0.541	1.1	0.85	1.01	0.984	0.98	0.65	0.76	0.0702	1.45	0.257	1.2	0.151	1.39
CBLN4	0.226	1.2	0.117	1.21	0.969	1.03	0.477	1.15	0.698	1.06	0.493	1.07	0.799	0.94	0.808	0.97	0.0368	1.62	0.13	1.25	0.155	1.4
CBX1	0.751	1.04	0.982	1.17	0.84	1.11	0.411	1.15	0.224	0.76	0.842	1.15	0.9	1.03	0.794	0.98	0.155	0.73	0.947	1.06	0.0379	1.6
CCAT1	0.858	1.04	0.769	0.88	0.177	1.17	0.971	1.49	0.102	0.7	0.748	1.06	0.582	0.9	0.67	0.78	0.869	1.13	0.0326	1.35	0.105	1.73
CCDC162P	0.932	1.02	0.24	1.11	0.3	1.11	0.286	0.43	0.21	0.77	0.293	1.14	0.216	0.79	0.981	0.96	0.0191	2.04	0.834	1	0.0168	1.73
CCDC19	0.202	1.25	0.744	0.68	0.613	0.85	0.411	0.49	0.379	0.83	0.163	0.75	0.142	0.75	0.275	0.82	0.109	1.49	0.186	1.11	0.0497	1.39
CCDC47	0.299	1.16	0.85	1	0.896	0.97	0.0435	0.64	0.168	0.8	0.809	0.97	0.759	1.08	0.651	1.15	0.84	1.02	0.0463	1.29	0.137	1.37
CCDC57	0.56	1.1	0.931	0.83	0.84	0.96	0.449	0.86	0.161	0.81	0.825	1.04	0.286	1.22	0.803	1	0.713	1.12	0.28	1.19	0.449	1.16
CCND1	0.232	1.16	0.436	0.96	0.386	1.1	0.331	1.06	0.0807	0.73	0.291	1.17	0.606	0.89	0.766	0.79	0.211	1.34	0.261	1.17	0.0869	1.41
CCNE2	0.939	1.04	0.582	1.02	0.118	1.21	0.818	1.28	0.731	0.9	0.808	0.99	0.255	0.85	0.56	1.07	0.602	1.23	0.0202	1.37	0.0406	1.9
CCR7	0.319	0.88	0.692	1.19	0.584	1.02	0.249	1.04	0.212	1.23	0.563	1.04	0.249	0.87	0.271	1.5	0.884	1.26	0.14	0.8	0.592	1.18
CD164	0.932	1.02	0.24	1.11	0.3	1.11	0.286	0.43	0.21	0.77	0.293	1.14	0.216	0.79	0.981	0.96	0.0191	2.04	0.834	1	0.0168	1.73
CD1A	0.225	1.24	0.903	0.68	0.599	0.85	0.612	0.53	0.387	0.83	0.312	0.79	0.26	0.79	0.27	0.83	0.133	1.49	0.333	1.06	0.122	1.27
CD1B	0.225	1.24	0.903	0.68	0.599	0.85	0.612	0.53	0.387	0.83	0.312	0.79	0.26	0.79	0.27	0.83	0.133	1.49	0.333	1.06	0.122	1.27
CD1C	0.225	1.24	0.903	0.68	0.599	0.85	0.612	0.53	0.387	0.83	0.312	0.79	0.26	0.79	0.27	0.83	0.133	1.49	0.333	1.06	0.122	1.27
CD1D	0.225	1.24	0.903	0.68	0.599	0.85	0.612	0.53	0.387	0.83	0.312	0.79	0.26	0.79	0.27	0.83	0.133	1.49	0.333	1.06	0.122	1.27
CD1E	0.225	1.24	0.903	0.68	0.599	0.85	0.612	0.53	0.387	0.83	0.312	0.79	0.26	0.79	0.27	0.83	0.133	1.49	0.333	1.06	0.122	1.27
CD244	0.286	1.21	0.871	0.64	0.594	0.86	0.521	0.54	0.206	0.76	0.216	0.78	0.333	0.81	0.123	0.7	0.2	1.42	0.442	1.04	0.0791	1.32
CD247	0.225	1.24	0.903	0.68	0.599	0.85	0.612	0.53	0.387	0.83	0.312	0.79	0.26	0.79	0.27	0.83	0.133	1.49	0.333	1.06	0.122	1.27
CD300A	0.829	1.05	0.953	0.94	0.464	1.04	0.798	1.04	0.736	0.95	0.25	0.83	0.911	1	0.828	1.02	0.778	1.23	0.273	1.17	0.177	1.27
CD300C	0.829	1.05	0.953	0.94	0.464	1.04	0.798	1.04	0.736	0.95	0.25	0.83	0.911	1	0.828	1.02	0.778	1.23	0.273	1.17	0.177	1.27
CD300E	0.829	1.05	0.953	0.94	0.464	1.04	0.798	1.04	0.736	0.95	0.25	0.83	0.911	1	0.828	1.02	0.778	1.23	0.273	1.17	0.177	1.27
CD300LB	0.829	1.05	0.953	0.94	0.464	1.04	0.798	1.04	0.736	0.95	0.25	0.83	0.911	1	0.828	1.02	0.778	1.23	0.273	1.17	0.177	1.27
CD300LD	0.829	1.05	0.953	0.94	0.464	1.04	0.798	1.04	0.736	0.95	0.25	0.83	0.911	1	0.828	1.02	0.778	1.23	0.273	1.17	0.177	1.27
CD300LF	0.829	1.05	0.953	0.94	0.464	1.04	0.798	1.04	0.736	0.95	0.25	0.83	0.911	1	0.828	1.02	0.778	1.23	0.273	1.17	0.177	1.27
CD34	0.136	1.27	0.692	0.75	0.436	0.85	0.465	0.52	0.183	0.78	0.517	0.84	0.582	0.85	0.167	0.8	0.332	1.25	0.917	0.95	0.249	1.17
CD46	0.136	1.27	0.692	0.75	0.436	0.85	0.465	0.52	0.183	0.78	0.517	0.84	0.582	0.85	0.167	0.8	0.332	1.25	0.917	0.95	0.249	1.17
CD48	0.273	1.2	0.864	0.72	0.724	0.88	0.397	0.54	0.0557	0.69	0.161	0.78	0.182	0.77	0.028	0.61	0.058	1.64	0.54	1.03	0.016	1.52
CD55	0.136	1.27	0.692	0.75	0.436	0.85	0.465	0.52	0.183	0.78	0.517	0.84	0.582	0.85	0.167	0.8	0.332	1.25	0.917	0.95	0.249	1.17
CD79B	0.299	1.16	0.85	1	0.896	0.97	0.0435	0.64	0.168	0.8	0.809	0.97	0.759	1.08	0.651	1.15	0.84	1.02	0.0463	1.29	0.137	1.37
CD84	0.227	1.22	0.884	0.69	0.599	0.86	0.332	0.5	0.119	0.73	0.255	0.8	0.332	0.81	0.0671	0.66	0.0967	1.53	0.573	1.02	0.034	1.42
CDC42SE1	0.137	1.27	0.711	0.64	0.172	0.81	0.0652	0.4	0.302	0.81	0.0284	0.68	0.186	0.78	0.152	0.73	0.13	1.38	0.288	1.1	0.0294	1.49
CDC6	0.911	0.97	0.178	1.57	0.123	1.17	0.807	1.13	0.456	1.13	0.305	1.2	0.191	0.85	0.0466	1.67	0.766	1.39	0.677	0.95	0.521	1.13
CDC73	0.273	1.21	0.894	0.62	0.241	0.81	0.485	0.49	0.41	0.84	0.159	0.74	0.385	0.82	0.359	0.86	0.216	1.32	0.871	0.97	0.131	1.25
CDH17	0.939	1.04	0.582	1.02	0.118	1.21	0.818	1.28	0.731	0.9	0.808	0.99	0.255	0.85	0.56	1.07	0.602	1.23	0.0202	1.37	0.0406	1.9
CDH4	0.445	1.14	0.553	1.03	0.885	1.02	0.399	1.29	0.758	0.92	0.769	1.07	0.901	0.95	0.641	0.8	0.226	1.4	0.258	1.2	0.0667	1.74
CDK12	0.496	1.17	0.928	0.64	0.664	0.92	0.774	0.44	0.883	0.97	0.254	0.76	0.688	0.91	0.749	1.1	0.0561	3.84	0.941	0.93	0.0323	1.94
CDK18	0.184	1.26	0.759	0.7	0.559	0.85	0.47	0.5	0.106	0.74	0.452	0.81	0.236	0.77	0.177	0.78	0.0931	1.62	0.694	0.88	0.165	1.21
CDK2AP2	0.182	1.18	0.874	0.86	0.623	1.08	0.249	1.11	0.0121	0.6	0.42	1.13	0.918	0.95	0.357	0.69	0.726	0.87	0.412	1.1	0.119	1.37
CDK3	0.329	1.16	0.789	0.91	0.828	0.98	0.85	0.91	0.19	0.78	0.235	0.83	0.46	0.91	0.932	1.03	0.891	1.23	0.391	1.12	0.0682	1.44
CDK5R1	0.971	1.03	0.0612	0.49	0.124	0.8	0.085	0.32	0.655	0.97	0.106	0.71	0.668	0.97	0.295	1.34	0.7	1.27	0.546	1.07	0.146	1.41
CDK5RAP3	0.983	1	0.755	1.23	0.553	1.16	0.49	1.12	0.141	0.72	0.586	1.19	0.689	0.98	0.524	0.9	0.333	0.96	0.856	1.02	0.0115	2
CDR2L	0.974	1.03	0.747	0.99	0.415	1.05	0.798	1.07	0.454	0.86	0.425	0.87	0.849	0.99	1	0.98	0.688	1.23	0.473	1.1	0.13	1.31
CELF3	0.137	1.27	0.711	0.64	0.172	0.81	0.0652	0.4	0.302	0.81	0.0284	0.68	0.186	0.78	0.152	0.73	0.13	1.38	0.288	1.1	0.0294	1.49
[truncated: 1,202 more rows]

## Sheet: Hoja7
	Basophils	Basophils	B-cells	B-cells	CD4+ memory T-cells	CD4+ memory T-cells	CD8+ T-cells	CD8+ T-cells	Eosinophils	Eosinophils	Macrophages	Macrophages	Mesenchymal stem cells	Mesenchymal stem cells	Natural killer T-cells	Natural killer T-cells	Regulatory T-cells	Regulatory T-cells	Type 1 T-helper cells	Type 1 T-helper cells	Type 2 T-helper cells	Type 2 T-helper cells
[truncated: 1,419 more rows]

[truncated: 4 more sheets: lumA_amp, Hoja5, lumB_amp, Hoja9]
