# Supplementary material for: Genomic mapping of copy number variations influencing immune response in breast cancer
Source: Front Oncol. 2022 Sep 1;12:975437. doi: 10.3389/fonc.2022.975437 (PMC9476651; doi:10.3389/fonc.2022.975437)
Supplement: Supplementary file 2 [file Table_2.xlsx]

## Sheet: CD8
Term	Overlap	P-value	Adjusted P-value	Old P-value	Old Adjusted P-value	Odds Ratio	Combined Score	Genes
response to nutrient levels (GO:0031667)	6/23	1.35218e-11	6.12536e-09	0	0	167.521	4192.5	GH2;GH1;RPS6KB1;CSH2;CSH1;CSHL1	17q	response to nutrient levels (GO:0031667)	10.869
cellular response to growth hormone stimulus (GO:0071378)	5/12	5.02325e-11	1.13777e-08	0	0	331.312	7856.86	GH2;GH1;CSH2;CSH1;CSHL1	17q	cellular response to growth hormone stimulus (GO:0071378)	10.299
growth hormone receptor signaling pathway (GO:0060396)	5/20	9.69391e-10	1.46378e-07	0	0	154.55	3207.59	GH2;GH1;CSH2;CSH1;CSHL1	17q	growth hormone receptor signaling pathway (GO:0060396)	9.0135
positive regulation of receptor signaling pathway via STAT (GO:1904894)	5/32	1.23236e-08	1.31354e-06	0	0	85.8096	1562.74	GH2;GH1;CSH2;CSH1;CSHL1	17q	positive regulation of receptor signaling pathway via STAT (GO:1904894)	7.90926
positive regulation of receptor signaling pathway via JAK-STAT (GO:0046427)	5/33	1.44982e-08	1.31354e-06	0	0	82.7409	1493.41	GH2;GH1;CSH2;CSH1;CSHL1	17q	positive regulation of receptor signaling pathway via JAK-STAT (GO:0046427)	7.83868
regulation of receptor signaling pathway via JAK-STAT (GO:0046425)	5/45	7.30472e-08	5.51506e-06	0	0	57.8837	951.155	GH2;GH1;CSH2;CSH1;CSHL1
positive regulation of tyrosine phosphorylation of STAT protein (GO:0042531)	5/59	2.91911e-07	1.88908e-05	0	0	42.8467	644.706	GH2;GH1;CSH2;CSH1;CSHL1
regulation of tyrosine phosphorylation of STAT protein (GO:0042509)	5/68	5.98084e-07	3.38665e-05	0	0	36.7091	526.025	GH2;GH1;CSH2;CSH1;CSHL1
positive regulation of peptidyl-tyrosine phosphorylation (GO:0050731)	6/134	7.87264e-07	3.96256e-05	0	0	22.125	310.96	GH2;GH1;ACE;CSH2;CSH1;CSHL1
positive regulation of growth (GO:0045927)	5/76	1.04491e-06	4.73343e-05	0	0	32.5598	448.4	GH2;GH1;CSH2;CSH1;CSHL1
growth hormone receptor signaling pathway via JAK-STAT (GO:0060397)	3/14	4.63527e-06	0.000190889	0	0	120.855	1484.31	GH2;GH1;CSH1
positive regulation of response to endoplasmic reticulum stress (GO:1905898)	2/18	0.000842035	0.0317868	0	0	54.1739	383.534	ERN1;RNFT1
negative regulation of cell junction assembly (GO:1901889)	2/25	0.00163347	0.05692	0	0	37.673	241.749	BCAS3;ACE
transmembrane receptor protein tyrosine kinase signaling pathway (GO:0007169)	5/404	0.00275222	0.0890541	0	0	5.69826	33.5932	GH2;GH1;CSH2;CSH1;CSHL1
mRNA catabolic process (GO:0006402)	2/44	0.0050036	0.148028	0	0	20.6108	109.188	ERN1;DDX5
positive regulation of RNA metabolic process (GO:0051254)	2/45	0.00522835	0.148028	0	0	20.1304	105.758	ERN1;DDX5
positive regulation of protein kinase activity (GO:0045860)	3/154	0.00600934	0.15724	0	0	8.74216	44.7113	GH1;ACE;STRADA
positive regulation of anoikis (GO:2000210)	1/5	0.0119436	0.15724	0	0	106.106	469.792	PTRH2
anion homeostasis (GO:0055081)	1/5	0.0119436	0.15724	0	0	106.106	469.792	CYB561
insulin metabolic process (GO:1901142)	1/5	0.0119436	0.15724	0	0	106.106	469.792	ERN1
mRNA cleavage (GO:0006379)	1/5	0.0119436	0.15724	0	0	106.106	469.792	ERN1
proteasomal protein catabolic process (GO:0010498)	3/205	0.0130844	0.15724	0	0	6.51815	28.2649	PSMC5;APPBP2;CCDC47
negative regulation of mast cell activation (GO:0033004)	1/6	0.0143155	0.15724	0	0	84.8809	360.439	MILR1
regulation of hematopoietic stem cell proliferation (GO:1902033)	1/6	0.0143155	0.15724	0	0	84.8809	360.439	ACE
regulation of hyaluronan biosynthetic process (GO:1900125)	1/6	0.0143155	0.15724	0	0	84.8809	360.439	CLTC
regulation of peptidyl-cysteine S-nitrosylation (GO:2000169)	1/6	0.0143155	0.15724	0	0	84.8809	360.439	ACE
positive regulation of activation of Janus kinase activity (GO:0010536)	1/7	0.0166819	0.15724	0	0	70.7305	289.531	GH1
regulation of skeletal muscle contraction (GO:0014819)	1/7	0.0166819	0.15724	0	0	70.7305	289.531	SCN4A
regulation of systemic arterial blood pressure by renin-angiotensin (GO:0003081)	1/7	0.0166819	0.15724	0	0	70.7305	289.531	ACE
autophagosome membrane docking (GO:0016240)	1/7	0.0166819	0.15724	0	0	70.7305	289.531	VMP1
positive regulation of multicellular organism growth (GO:0040018)	1/7	0.0166819	0.15724	0	0	70.7305	289.531	GH1
positive regulation of RNA polymerase II transcription preinitiation complex assembly (GO:0045899)	1/7	0.0166819	0.15724	0	0	70.7305	289.531	PSMC5
dense core granule cytoskeletal transport (GO:0099519)	1/7	0.0166819	0.15724	0	0	70.7305	289.531	TANC2
mitochondrion-endoplasmic reticulum membrane tethering (GO:1990456)	1/7	0.0166819	0.15724	0	0	70.7305	289.531	VMP1
Wnt signaling pathway, planar cell polarity pathway (GO:0060071)	2/85	0.017742	0.15724	0	0	10.4081	41.9635	PSMC5;CLTC
positive regulation of proteasomal protein catabolic process (GO:1901800)	2/86	0.0181369	0.15724	0	0	10.2836	41.2354	PSMC5;RNFT1
regulation of establishment of planar polarity (GO:0090175)	2/88	0.018938	0.15724	0	0	10.0435	39.8383	PSMC5;CLTC
regulation of activation of Janus kinase activity (GO:0010533)	1/8	0.0190426	0.15724	0	0	60.6231	240.133	GH1
regulation of ATPase-coupled calcium transmembrane transporter activity (GO:1901894)	1/8	0.0190426	0.15724	0	0	60.6231	240.133	VMP1
positive regulation of insulin-like growth factor receptor signaling pathway (GO:0043568)	1/8	0.0190426	0.15724	0	0	60.6231	240.133	GH1
negative regulation of nitrogen compound metabolic process (GO:0051172)	1/8	0.0190426	0.15724	0	0	60.6231	240.133	CLTC
lipid import into cell (GO:0140354)	1/8	0.0190426	0.15724	0	0	60.6231	240.133	RPS6KB1
mast cell activation involved in immune response (GO:0002279)	1/8	0.0190426	0.15724	0	0	60.6231	240.133	MILR1
mast cell degranulation (GO:0043303)	1/8	0.0190426	0.15724	0	0	60.6231	240.133	MILR1
mitochondrial DNA replication (GO:0006264)	1/8	0.0190426	0.15724	0	0	60.6231	240.133	POLG2
peptidyl-serine autophosphorylation (GO:0036289)	1/8	0.0190426	0.15724	0	0	60.6231	240.133	ERN1
myeloid leukocyte mediated immunity (GO:0002444)	1/8	0.0190426	0.15724	0	0	60.6231	240.133	ACE
positive regulation of blood pressure (GO:0045777)	1/9	0.0213979	0.15724	0	0	53.0426	203.92	ACE
regulation of skeletal muscle cell differentiation (GO:2001014)	1/9	0.0213979	0.15724	0	0	53.0426	203.92	DDX5
positive regulation of DNA-directed DNA polymerase activity (GO:1900264)	1/9	0.0213979	0.15724	0	0	53.0426	203.92	POLG2
regulation of DNA-directed DNA polymerase activity (GO:1900262)	1/9	0.0213979	0.15724	0	0	53.0426	203.92	POLG2
regulation of gap junction assembly (GO:1903596)	1/9	0.0213979	0.15724	0	0	53.0426	203.92	ACE
mast cell mediated immunity (GO:0002448)	1/9	0.0213979	0.15724	0	0	53.0426	203.92	MILR1
interleukin-1-mediated signaling pathway (GO:0070498)	2/94	0.0214289	0.15724	0	0	9.38563	36.0691	MAP3K3;PSMC5
mRNA metabolic process (GO:0016071)	2/95	0.0218566	0.15724	0	0	9.28424	35.496	ERN1;DDX5
positive regulation of signal transduction (GO:0009967)	3/252	0.022544	0.15724	0	0	5.27523	20.0052	ERN1;GH1;TUBD1
regulation of RNA polymerase II transcription preinitiation complex assembly (GO:0045898)	1/10	0.0237476	0.15724	0	0	47.1466	176.341	PSMC5
arachidonate transport (GO:1903963)	1/10	0.0237476	0.15724	0	0	47.1466	176.341	ACE
arachidonic acid secretion (GO:0050482)	1/10	0.0237476	0.15724	0	0	47.1466	176.341	ACE
hematopoietic stem cell differentiation (GO:0060218)	1/10	0.0237476	0.15724	0	0	47.1466	176.341	ACE
regulation of endoplasmic reticulum unfolded protein response (GO:1900101)	1/10	0.0237476	0.15724	0	0	47.1466	176.341	ERN1
lipoprotein transport (GO:0042953)	1/10	0.0237476	0.15724	0	0	47.1466	176.341	VMP1
long-chain fatty acid import into cell (GO:0044539)	1/10	0.0237476	0.15724	0	0	47.1466	176.341	RPS6KB1
low-density lipoprotein particle receptor catabolic process (GO:0032802)	1/10	0.0237476	0.15724	0	0	47.1466	176.341	CLTC
low-density lipoprotein receptor particle metabolic process (GO:0032799)	1/10	0.0237476	0.15724	0	0	47.1466	176.341	CLTC
regulation of mast cell activation (GO:0033003)	1/10	0.0237476	0.15724	0	0	47.1466	176.341	MILR1
intrinsic apoptotic signaling pathway (GO:0097193)	2/102	0.0249493	0.15724	0	0	8.6313	31.8573	ERN1;DDX5
regulation of ERAD pathway (GO:1904292)	1/11	0.0260917	0.15724	0	0	42.4298	154.705	RNFT1
positive regulation of production of miRNAs involved in gene silencing by miRNA (GO:1903800)	1/11	0.0260917	0.15724	0	0	42.4298	154.705	DDX5
lipoprotein localization (GO:0044872)	1/11	0.0260917	0.15724	0	0	42.4298	154.705	VMP1
angiotensin maturation (GO:0002003)	1/12	0.0284304	0.15724	0	0	38.5706	137.323	ACE
regulation of angiotensin levels in blood (GO:0002002)	1/12	0.0284304	0.15724	0	0	38.5706	137.323	ACE
positive regulation of endoplasmic reticulum unfolded protein response (GO:1900103)	1/12	0.0284304	0.15724	0	0	38.5706	137.323	ERN1
mRNA transcription (GO:0009299)	1/12	0.0284304	0.15724	0	0	38.5706	137.323	DDX5
response to endoplasmic reticulum stress (GO:0034976)	2/110	0.0286888	0.15724	0	0	7.98873	28.3699	ERN1;CCDC47
negative regulation of cellular senescence (GO:2000773)	1/13	0.0307636	0.15724	0	0	35.3546	123.084	MAP3K3
regulation of tube diameter (GO:0035296)	1/13	0.0307636	0.15724	0	0	35.3546	123.084	ACE
positive regulation of ERAD pathway (GO:1904294)	1/13	0.0307636	0.15724	0	0	35.3546	123.084	RNFT1
negative regulation of macromolecule biosynthetic process (GO:0010558)	1/13	0.0307636	0.15724	0	0	35.3546	123.084	CLTC
icosanoid secretion (GO:0032309)	1/13	0.0307636	0.15724	0	0	35.3546	123.084	ACE
vascular process in circulatory system (GO:0003018)	1/13	0.0307636	0.15724	0	0	35.3546	123.084	ACE
protein phosphorylation (GO:0006468)	4/496	0.0308232	0.15724	0	0	3.59571	12.5112	ERN1;MAP3K3;RPS6KB1;STRADA
cellular response to lectin (GO:1990858)	2/115	0.0311331	0.15724	0	0	7.63332	26.4837	PSMC5;ICAM2
stimulatory C-type lectin receptor signaling pathway (GO:0002223)	2/115	0.0311331	0.15724	0	0	7.63332	26.4837	PSMC5;ICAM2
heart process (GO:0003015)	1/14	0.0330912	0.15724	0	0	32.6334	111.23	ACE
maturation of LSU-rRNA from tricistronic rRNA transcript (SSU-rRNA, 5.8S rRNA, LSU-rRNA) (GO:0000463)	1/14	0.0330912	0.15724	0	0	32.6334	111.23	FTSJ3
positive regulation of transmembrane transport (GO:0034764)	1/14	0.0330912	0.15724	0	0	32.6334	111.23	GH1
mRNA cleavage involved in mRNA processing (GO:0098787)	1/14	0.0330912	0.15724	0	0	32.6334	111.23	ERN1
innate immune response activating cell surface receptor signaling pathway (GO:0002220)	2/119	0.033146	0.15724	0	0	7.37087	25.1113	PSMC5;ICAM2
mRNA processing (GO:0006397)	3/300	0.0352041	0.15724	0	0	4.4119	14.7648	ERN1;DDX5;DDX42
androgen receptor signaling pathway (GO:0030521)	1/15	0.0354134	0.15724	0	0	30.3009	101.225	DDX5
positive regulation of DNA damage response, signal transduction by p53 class mediator (GO:0043517)	1/15	0.0354134	0.15724	0	0	30.3009	101.225	DDX5
negative regulation of leukocyte activation (GO:0002695)	1/15	0.0354134	0.15724	0	0	30.3009	101.225	MILR1
cellular response to estrogen stimulus (GO:0071391)	1/15	0.0354134	0.15724	0	0	30.3009	101.225	BCAS3
clathrin coat assembly (GO:0048268)	1/15	0.0354134	0.15724	0	0	30.3009	101.225	CLTC
electron transport chain (GO:0022900)	1/15	0.0354134	0.15724	0	0	30.3009	101.225	CYB561
myoblast differentiation (GO:0045445)	1/15	0.0354134	0.15724	0	0	30.3009	101.225	DDX5
non-canonical Wnt signaling pathway (GO:0035567)	2/124	0.0357323	0.15724	0	0	7.067	23.5451	PSMC5;CLTC
negative regulation of anoikis (GO:2000811)	1/16	0.0377302	0.15724	0	0	28.2794	92.6801	PTRH2
negative regulation of cell-substrate junction organization (GO:0150118)	1/16	0.0377302	0.15724	0	0	28.2794	92.6801	BCAS3
regulation of systemic arterial blood pressure (GO:0003073)	1/16	0.0377302	0.15724	0	0	28.2794	92.6801	ACE
regulation of systemic arterial blood pressure by hormone (GO:0001990)	1/16	0.0377302	0.15724	0	0	28.2794	92.6801	ACE
negative regulation of focal adhesion assembly (GO:0051895)	1/16	0.0377302	0.15724	0	0	28.2794	92.6801	BCAS3
RNA splicing, via endonucleolytic cleavage and ligation (GO:0000394)	1/16	0.0377302	0.15724	0	0	28.2794	92.6801	ERN1
regulation of establishment of cell polarity (GO:2000114)	1/16	0.0377302	0.15724	0	0	28.2794	92.6801	BCAS3
DNA-dependent DNA replication (GO:0006261)	2/129	0.0383943	0.15724	0	0	6.78706	22.1248	PSMC5;POLG2
Golgi organization (GO:0007030)	2/130	0.0389357	0.15724	0	0	6.7337	21.8565	VMP1;BCAS3
negative regulation of cell aging (GO:0090344)	1/17	0.0400415	0.15724	0	0	26.5106	85.307	MAP3K3
regulation of stem cell proliferation (GO:0072091)	1/17	0.0400415	0.15724	0	0	26.5106	85.307	ACE
amyloid-beta metabolic process (GO:0050435)	1/17	0.0400415	0.15724	0	0	26.5106	85.307	ACE
maturation of 5.8S rRNA (GO:0000460)	1/17	0.0400415	0.15724	0	0	26.5106	85.307	FTSJ3
negative regulation of gene expression (GO:0010629)	3/322	0.0420113	0.15724	0	0	4.10303	13.0059	ERN1;PTRH2;PPM1D
alternative mRNA splicing, via spliceosome (GO:0000380)	1/18	0.0423473	0.15724	0	0	24.9499	78.888	DDX5
regulation of spindle organization (GO:0090224)	1/18	0.0423473	0.15724	0	0	24.9499	78.888	CLTC
positive regulation of cell migration involved in sprouting angiogenesis (GO:0090050)	1/18	0.0423473	0.15724	0	0	24.9499	78.888	MAP3K3
intracellular estrogen receptor signaling pathway (GO:0030520)	1/18	0.0423473	0.15724	0	0	24.9499	78.888	DDX5
regulation of establishment or maintenance of cell polarity (GO:0032878)	1/18	0.0423473	0.15724	0	0	24.9499	78.888	BCAS3
chromatin disassembly (GO:0031498)	1/18	0.0423473	0.15724	0	0	24.9499	78.888	SMARCD2
nucleosome disassembly (GO:0006337)	1/18	0.0423473	0.15724	0	0	24.9499	78.888	SMARCD2
regulation of multicellular organism growth (GO:0040014)	1/18	0.0423473	0.15724	0	0	24.9499	78.888	GH1
regulation of production of miRNAs involved in gene silencing by miRNA (GO:1903798)	1/18	0.0423473	0.15724	0	0	24.9499	78.888	DDX5
endothelial cell proliferation (GO:0001935)	1/18	0.0423473	0.15724	0	0	24.9499	78.888	ERN1
regulation of glucose transmembrane transport (GO:0010827)	1/19	0.0446477	0.159255	0	0	23.5626	73.2551	GH1
regulation of insulin-like growth factor receptor signaling pathway (GO:0043567)	1/19	0.0446477	0.159255	0	0	23.5626	73.2551	GH1
DNA alkylation (GO:0006305)	1/19	0.0446477	0.159255	0	0	23.5626	73.2551	PPM1D
DNA methylation or demethylation (GO:0044728)	1/19	0.0446477	0.159255	0	0	23.5626	73.2551	PPM1D
positive regulation of actin cytoskeleton reorganization (GO:2000251)	1/19	0.0446477	0.159255	0	0	23.5626	73.2551	BCAS3
protein-DNA complex disassembly (GO:0032986)	1/20	0.0469428	0.160912	0	0	22.3214	68.2772	SMARCD2
regulation of smooth muscle cell migration (GO:0014910)	1/20	0.0469428	0.160912	0	0	22.3214	68.2772	ACE
endoplasmic reticulum calcium ion homeostasis (GO:0032469)	1/20	0.0469428	0.160912	0	0	22.3214	68.2772	CCDC47
regulation of anoikis (GO:2000209)	1/21	0.0492324	0.160912	0	0	21.2043	63.8503	PTRH2
regulation of dendritic spine development (GO:0060998)	1/21	0.0492324	0.160912	0	0	21.2043	63.8503	TANC2
negative regulation of protein localization to cell periphery (GO:1904376)	1/21	0.0492324	0.160912	0	0	21.2043	63.8503	CLTC
rRNA modification (GO:0000154)	1/21	0.0492324	0.160912	0	0	21.2043	63.8503	FTSJ3
negative regulation of protein localization to plasma membrane (GO:1903077)	1/21	0.0492324	0.160912	0	0	21.2043	63.8503	CLTC
positive regulation of smoothened signaling pathway (GO:0045880)	1/21	0.0492324	0.160912	0	0	21.2043	63.8503	TUBD1
positive regulation of vascular associated smooth muscle cell proliferation (GO:1904707)	1/21	0.0492324	0.160912	0	0	21.2043	63.8503	ERN1
positive regulation of calcium ion transmembrane transporter activity (GO:1901021)	1/22	0.0515166	0.160912	0	0	20.1935	59.891	VMP1
rRNA methylation (GO:0031167)	1/22	0.0515166	0.160912	0	0	20.1935	59.891	FTSJ3
neuronal action potential (GO:0019228)	1/22	0.0515166	0.160912	0	0	20.1935	59.891	SCN4A
maturation of 5.8S rRNA from tricistronic rRNA transcript (SSU-rRNA, 5.8S rRNA, LSU-rRNA) (GO:0000466)	1/22	0.0515166	0.160912	0	0	20.1935	59.891	FTSJ3
positive regulation of signal transduction by p53 class mediator (GO:1901798)	1/22	0.0515166	0.160912	0	0	20.1935	59.891	DDX5
membrane lipid metabolic process (GO:0006643)	1/22	0.0515166	0.160912	0	0	20.1935	59.891	TEX2
positive regulation of translational initiation (GO:0045948)	1/22	0.0515166	0.160912	0	0	20.1935	59.891	RPS6KB1
peptidyl-threonine dephosphorylation (GO:0035970)	1/22	0.0515166	0.160912	0	0	20.1935	59.891	PPM1D
cellular response to interleukin-1 (GO:0071347)	2/155	0.0533802	0.160912	0	0	5.62631	16.4869	MAP3K3;PSMC5
negative regulation of GTPase activity (GO:0034260)	1/23	0.0537955	0.160912	0	0	19.2747	56.3315	BCAS3
positive regulation of protein autophosphorylation (GO:0031954)	1/23	0.0537955	0.160912	0	0	19.2747	56.3315	ACE
positive regulation of receptor internalization (GO:0002092)	1/23	0.0537955	0.160912	0	0	19.2747	56.3315	GH1
positive regulation of transcription initiation from RNA polymerase II promoter (GO:0060261)	1/23	0.0537955	0.160912	0	0	19.2747	56.3315	PSMC5
DNA methylation (GO:0006306)	1/23	0.0537955	0.160912	0	0	19.2747	56.3315	PPM1D
peptidyl-serine phosphorylation (GO:0018105)	2/156	0.0539926	0.160912	0	0	5.5895	16.3152	ERN1;RPS6KB1
cellular response to growth factor stimulus (GO:0071363)	2/158	0.0552249	0.163509	0	0	5.51728	15.9799	ERN1;RPS6KB1
protein autophosphorylation (GO:0046777)	2/159	0.0558448	0.164271	0	0	5.48186	15.8162	ERN1;MAP3K3
receptor catabolic process (GO:0032801)	1/25	0.0583371	0.168323	0	0	17.6667	50.2001	CLTC
cellular response to hexose stimulus (GO:0071331)	1/25	0.0583371	0.168323	0	0	17.6667	50.2001	ERN1
peptide catabolic process (GO:0043171)	1/25	0.0583371	0.168323	0	0	17.6667	50.2001	ACE
positive regulation of filopodium assembly (GO:0051491)	1/26	0.0605999	0.168416	0	0	16.9591	47.5443	BCAS3
negative regulation of protein localization to membrane (GO:1905476)	1/26	0.0605999	0.168416	0	0	16.9591	47.5443	CLTC
maturation of LSU-rRNA (GO:0000470)	1/26	0.0605999	0.168416	0	0	16.9591	47.5443	FTSJ3
clathrin-dependent endocytosis (GO:0072583)	1/26	0.0605999	0.168416	0	0	16.9591	47.5443	CLTC
membrane depolarization during action potential (GO:0086010)	1/26	0.0605999	0.168416	0	0	16.9591	47.5443	SCN4A
TOR signaling (GO:0031929)	1/26	0.0605999	0.168416	0	0	16.9591	47.5443	RPS6KB1
negative regulation of insulin receptor signaling pathway (GO:0046627)	1/27	0.0628574	0.169491	0	0	16.3061	45.117	RPS6KB1
positive regulation of gene silencing by miRNA (GO:2000637)	1/27	0.0628574	0.169491	0	0	16.3061	45.117	DDX5
positive regulation of mitotic cell cycle (GO:0045931)	1/27	0.0628574	0.169491	0	0	16.3061	45.117	RPS6KB1
cellular response to unfolded protein (GO:0034620)	1/27	0.0628574	0.169491	0	0	16.3061	45.117	ERN1
protein export from nucleus (GO:0006611)	1/27	0.0628574	0.169491	0	0	16.3061	45.117	STRADA
negative regulation of cellular response to insulin stimulus (GO:1900077)	1/28	0.0651096	0.171481	0	0	15.7013	42.8911	RPS6KB1
regulation of DNA damage response, signal transduction by p53 class mediator (GO:0043516)	1/28	0.0651096	0.171481	0	0	15.7013	42.8911	DDX5
RNA phosphodiester bond hydrolysis (GO:0090501)	1/28	0.0651096	0.171481	0	0	15.7013	42.8911	ERN1
regulation of postsynapse organization (GO:0099175)	1/28	0.0651096	0.171481	0	0	15.7013	42.8911	TANC2
intrinsic apoptotic signaling pathway in response to endoplasmic reticulum stress (GO:0070059)	1/29	0.0673565	0.176373	0	0	15.1398	40.8435	ERN1
regulation of mitotic cell cycle (GO:0007346)	2/178	0.0680768	0.176588	0	0	4.88538	13.1276	PSMC5;RPS6KB1
negative regulation of gene expression, epigenetic (GO:0045814)	1/30	0.0695981	0.176588	0	0	14.617	38.9546	PPM1D
regulation of vasoconstriction (GO:0019229)	1/30	0.0695981	0.176588	0	0	14.617	38.9546	ACE
regulation of cellular senescence (GO:2000772)	1/31	0.0718344	0.176588	0	0	14.1291	37.2074	MAP3K3
positive regulation of proteolysis involved in cellular protein catabolic process (GO:1903052)	1/31	0.0718344	0.176588	0	0	14.1291	37.2074	PSMC5
positive regulation of RNA splicing (GO:0033120)	1/31	0.0718344	0.176588	0	0	14.1291	37.2074	ERN1
antigen receptor-mediated signaling pathway (GO:0050851)	2/185	0.072789	0.176588	0	0	4.69684	12.3066	CD79B;PSMC5
negative regulation of cell-matrix adhesion (GO:0001953)	1/32	0.0740654	0.176588	0	0	13.6726	35.5872	BCAS3
positive regulation of glucose transmembrane transport (GO:0010828)	1/32	0.0740654	0.176588	0	0	13.6726	35.5872	GH1
regulation of cell migration involved in sprouting angiogenesis (GO:0090049)	1/32	0.0740654	0.176588	0	0	13.6726	35.5872	MAP3K3
hematopoietic progenitor cell differentiation (GO:0002244)	1/32	0.0740654	0.176588	0	0	13.6726	35.5872	ACE
regulation of dendritic spine morphogenesis (GO:0061001)	1/32	0.0740654	0.176588	0	0	13.6726	35.5872	TANC2
cellular response to glucose stimulus (GO:0071333)	1/32	0.0740654	0.176588	0	0	13.6726	35.5872	ERN1
cellular response to topologically incorrect protein (GO:0035967)	1/32	0.0740654	0.176588	0	0	13.6726	35.5872	ERN1
long-chain fatty acid transport (GO:0015909)	1/32	0.0740654	0.176588	0	0	13.6726	35.5872	RPS6KB1
regulation of intracellular protein transport (GO:0033157)	1/32	0.0740654	0.176588	0	0	13.6726	35.5872	BCAS3
membrane depolarization (GO:0051899)	1/32	0.0740654	0.176588	0	0	13.6726	35.5872	SCN4A
antigen processing and presentation of peptide antigen via MHC class I (GO:0002474)	1/33	0.0762912	0.179262	0	0	13.2447	34.0812	ACE
signal transduction by p53 class mediator (GO:0072331)	1/33	0.0762912	0.179262	0	0	13.2447	34.0812	DDX5
autophagosome maturation (GO:0097352)	1/34	0.0785118	0.179262	0	0	12.8427	32.6783	VMP1
B cell receptor signaling pathway (GO:0050853)	1/34	0.0785118	0.179262	0	0	12.8427	32.6783	CD79B
cellular response to vascular endothelial growth factor stimulus (GO:0035924)	1/34	0.0785118	0.179262	0	0	12.8427	32.6783	ERN1
protein insertion into membrane (GO:0051205)	1/34	0.0785118	0.179262	0	0	12.8427	32.6783	CCDC47
regulation of programmed cell death (GO:0043067)	2/194	0.0789986	0.179262	0	0	4.47464	11.3581	PSMC5;DDX42
organelle organization (GO:0006996)	3/420	0.0795858	0.179262	0	0	3.1231	7.90432	VMP1;BCAS3;POLG2
regulation of trans-synaptic signaling (GO:0099177)	1/35	0.0807271	0.179262	0	0	12.4643	31.3687	PSMC5
regulation of blood circulation (GO:1903522)	1/35	0.0807271	0.179262	0	0	12.4643	31.3687	ACE
bicarbonate transport (GO:0015701)	1/35	0.0807271	0.179262	0	0	12.4643	31.3687	CA4
blood vessel diameter maintenance (GO:0097746)	1/35	0.0807271	0.179262	0	0	12.4643	31.3687	ACE
response to estrogen (GO:0043627)	1/35	0.0807271	0.179262	0	0	12.4643	31.3687	BCAS3
regulation of mitotic spindle organization (GO:0060236)	1/35	0.0807271	0.179262	0	0	12.4643	31.3687	CLTC
endomembrane system organization (GO:0010256)	2/199	0.0825186	0.179764	0	0	4.35996	10.8769	VMP1;BCAS3
regulation of receptor internalization (GO:0002090)	1/36	0.0829373	0.179764	0	0	12.1076	30.1439	GH1
regulation of androgen receptor signaling pathway (GO:0060765)	1/36	0.0829373	0.179764	0	0	12.1076	30.1439	DDX5
intrinsic apoptotic signaling pathway by p53 class mediator (GO:0072332)	1/36	0.0829373	0.179764	0	0	12.1076	30.1439	DDX5
transferrin transport (GO:0033572)	1/36	0.0829373	0.179764	0	0	12.1076	30.1439	CLTC
regulation of actin cytoskeleton reorganization (GO:2000249)	1/37	0.0851422	0.180231	0	0	11.7707	28.9963	BCAS3
regulation of vascular associated smooth muscle cell proliferation (GO:1904705)	1/37	0.0851422	0.180231	0	0	11.7707	28.9963	ERN1
lysosome localization (GO:0032418)	1/37	0.0851422	0.180231	0	0	11.7707	28.9963	MILR1
regulation of intracellular steroid hormone receptor signaling pathway (GO:0033143)	1/37	0.0851422	0.180231	0	0	11.7707	28.9963	DDX5
protein insertion into ER membrane (GO:0045048)	1/37	0.0851422	0.180231	0	0	11.7707	28.9963	CCDC47
response to estradiol (GO:0032355)	1/38	0.0873419	0.184027	0	0	11.452	27.9191	GH1
regulation of protein tyrosine kinase activity (GO:0061097)	1/39	0.0895364	0.185206	0	0	11.1501	26.9063	ACE
positive regulation of intracellular transport (GO:0032388)	1/39	0.0895364	0.185206	0	0	11.1501	26.9063	BCAS3
regulation of heart rate by cardiac conduction (GO:0086091)	1/39	0.0895364	0.185206	0	0	11.1501	26.9063	KCNH6
vesicle cytoskeletal trafficking (GO:0099518)	1/39	0.0895364	0.185206	0	0	11.1501	26.9063	TANC2
positive regulation of catalytic activity (GO:0043085)	1/40	0.0917258	0.186331	0	0	10.8636	25.9526	BCAS3
bone development (GO:0060348)	1/40	0.0917258	0.186331	0	0	10.8636	25.9526	GH1
response to organonitrogen compound (GO:0010243)	1/40	0.0917258	0.186331	0	0	10.8636	25.9526	CCDC47
stem cell differentiation (GO:0048863)	1/40	0.0917258	0.186331	0	0	10.8636	25.9526	ACE
heart contraction (GO:0060047)	1/41	0.09391	0.188236	0	0	10.5915	25.0533	ACE
response to growth factor (GO:0070848)	1/41	0.09391	0.188236	0	0	10.5915	25.0533	RPS6KB1
regulation of filopodium assembly (GO:0051489)	1/41	0.09391	0.188236	0	0	10.5915	25.0533	BCAS3
positive regulation of ATPase activity (GO:0032781)	1/42	0.0960891	0.19008	0	0	10.3326	24.204	VMP1
ATP-dependent chromatin remodeling (GO:0043044)	1/42	0.0960891	0.19008	0	0	10.3326	24.204	SMARCD2
positive regulation of protein tyrosine kinase activity (GO:0061098)	1/42	0.0960891	0.19008	0	0	10.3326	24.204	ACE
cellular protein modification process (GO:0006464)	5/1025	0.0979513	0.192698	0	0	2.15823	5.01419	ERN1;PSMC5;STRADA;PPM1D;DCAF7
cellular glucose homeostasis (GO:0001678)	1/43	0.0982631	0.192698	0	0	10.0861	23.4009	ERN1
intracellular steroid hormone receptor signaling pathway (GO:0030518)	1/44	0.100432	0.19526	0	0	9.85106	22.6405	DDX5
positive regulation of receptor-mediated endocytosis (GO:0048260)	1/44	0.100432	0.19526	0	0	9.85106	22.6405	GH1
action potential (GO:0001508)	1/45	0.102596	0.196931	0	0	9.62669	21.9196	SCN4A
regulation of insulin receptor signaling pathway (GO:0046626)	1/45	0.102596	0.196931	0	0	9.62669	21.9196	RPS6KB1
regulation of pri-miRNA transcription by RNA polymerase II (GO:1902893)	1/45	0.102596	0.196931	0	0	9.62669	21.9196	DDX5
positive regulation of smooth muscle cell proliferation (GO:0048661)	1/46	0.104754	0.200226	0	0	9.41229	21.2354	ERN1
epithelial to mesenchymal transition (GO:0001837)	1/47	0.106908	0.203484	0	0	9.20722	20.5854	DDX5
positive regulation of gene expression (GO:0010628)	3/482	0.108873	0.20499	0	0	2.71023	6.01014	ERN1;DDX5;RPS6KB1
positive regulation of blood vessel endothelial cell migration (GO:0043536)	1/48	0.109056	0.20499	0	0	9.01086	19.9671	MAP3K3
regulation of protein metabolic process (GO:0051246)	1/48	0.109056	0.20499	0	0	9.01086	19.9671	ACE
receptor internalization (GO:0031623)	1/49	0.1112	0.205606	0	0	8.8227	19.3784	CLTC
response to glucose (GO:0009749)	1/49	0.1112	0.205606	0	0	8.8227	19.3784	ERN1
response to unfolded protein (GO:0006986)	1/49	0.1112	0.205606	0	0	8.8227	19.3784	ERN1
RNA catabolic process (GO:0006401)	1/49	0.1112	0.205606	0	0	8.8227	19.3784	ERN1
iron ion transport (GO:0006826)	1/50	0.113338	0.2084	0	0	8.64221	18.8174	CLTC
regulation of smoothened signaling pathway (GO:0008589)	1/51	0.115471	0.2084	0	0	8.46894	18.2822	TUBD1
blood circulation (GO:0008015)	1/51	0.115471	0.2084	0	0	8.46894	18.2822	ACE
regulation of cellular amine metabolic process (GO:0033238)	1/51	0.115471	0.2084	0	0	8.46894	18.2822	PSMC5
inositol lipid-mediated signaling (GO:0048017)	1/51	0.115471	0.2084	0	0	8.46894	18.2822	RPS6KB1
mesenchymal cell differentiation (GO:0048762)	1/51	0.115471	0.2084	0	0	8.46894	18.2822	DDX5
positive regulation of developmental growth (GO:0048639)	1/52	0.1176	0.211399	0	0	8.30246	17.7712	GH1
IRE1-mediated unfolded protein response (GO:0036498)	1/53	0.119723	0.21393	0	0	8.14239	17.2828	ERN1
RNA splicing, via transesterification reactions with bulged adenosine as nucleophile (GO:0000377)	2/251	0.121691	0.21393	0	0	3.44037	7.24635	DDX5;DDX42
regulation of alternative mRNA splicing, via spliceosome (GO:0000381)	1/54	0.121841	0.21393	0	0	7.98836	16.8158	DDX5
regulation of cellular amino acid metabolic process (GO:0006521)	1/54	0.121841	0.21393	0	0	7.98836	16.8158	PSMC5
regulation of focal adhesion assembly (GO:0051893)	1/54	0.121841	0.21393	0	0	7.98836	16.8158	BCAS3
regulation of proteasomal protein catabolic process (GO:0061136)	1/54	0.121841	0.21393	0	0	7.98836	16.8158	PSMC5
positive regulation of response to DNA damage stimulus (GO:2001022)	1/55	0.123954	0.216801	0	0	7.84003	16.3687	DDX5
autophagosome organization (GO:1905037)	1/56	0.126063	0.21964	0	0	7.6971	15.9405	VMP1
negative regulation of cell cycle G2/M phase transition (GO:1902750)	1/57	0.128166	0.2216	0	0	7.55927	15.53	PSMC5
renal system development (GO:0072001)	1/57	0.128166	0.2216	0	0	7.55927	15.53	ACE
receptor metabolic process (GO:0043112)	1/58	0.130264	0.221841	0	0	7.42628	15.1362	CLTC
autophagosome assembly (GO:0000045)	1/58	0.130264	0.221841	0	0	7.42628	15.1362	VMP1
negative regulation of hydrolase activity (GO:0051346)	1/58	0.130264	0.221841	0	0	7.42628	15.1362	BCAS3
RNA modification (GO:0009451)	1/58	0.130264	0.221841	0	0	7.42628	15.1362	FTSJ3
response to organic cyclic compound (GO:0014070)	1/60	0.134446	0.225716	0	0	7.17382	14.3949	GH1
RNA methylation (GO:0001510)	1/60	0.134446	0.225716	0	0	7.17382	14.3949	FTSJ3
cellular protein catabolic process (GO:0044257)	1/60	0.134446	0.225716	0	0	7.17382	14.3949	CLTC
protein deubiquitination (GO:0016579)	2/267	0.134533	0.225716	0	0	3.23002	6.47926	PSMC5;USP32
positive regulation of DNA biosynthetic process (GO:2000573)	1/61	0.13653	0.225723	0	0	7.0539	14.0458	POLG2
B cell differentiation (GO:0030183)	1/61	0.13653	0.225723	0	0	7.0539	14.0458	CD79B
regulation of DNA-templated transcription, initiation (GO:2000142)	1/61	0.13653	0.225723	0	0	7.0539	14.0458	PPM1D
negative regulation of response to stimulus (GO:0048585)	1/61	0.13653	0.225723	0	0	7.0539	14.0458	MAP3K3
inorganic cation transmembrane transport (GO:0098662)	2/274	0.140246	0.229241	0	0	3.14578	6.17943	KCNH6;SCN4A
mRNA splicing, via spliceosome (GO:0000398)	2/274	0.140246	0.229241	0	0	3.14578	6.17943	DDX5;DDX42
cell cycle G1/S phase transition (GO:0044843)	1/63	0.140682	0.229241	0	0	6.82567	13.3868	RPS6KB1
organonitrogen compound catabolic process (GO:1901565)	1/63	0.140682	0.229241	0	0	6.82567	13.3868	ACE
protein modification by small protein removal (GO:0070646)	2/276	0.141888	0.229313	0	0	3.1225	6.09735	PSMC5;USP32
regulation of transcription initiation from RNA polymerase II promoter (GO:0060260)	1/64	0.142751	0.229313	0	0	6.71699	13.0756	PPM1D
regulation of cellular ketone metabolic process (GO:0010565)	1/64	0.142751	0.229313	0	0	6.71699	13.0756	PSMC5
pre-replicative complex assembly (GO:0036388)	1/64	0.142751	0.229313	0	0	6.71699	13.0756	PSMC5
BMP signaling pathway (GO:0030509)	1/65	0.144815	0.230991	0	0	6.6117	12.7758	DDX5
protein autoubiquitination (GO:0051865)	1/65	0.144815	0.230991	0	0	6.6117	12.7758	RNFT1
positive regulation of cell cycle (GO:0045787)	1/66	0.146874	0.232637	0	0	6.50966	12.4867	RPS6KB1
negative regulation of G2/M transition of mitotic cell cycle (GO:0010972)	1/66	0.146874	0.232637	0	0	6.50966	12.4867	PSMC5
regulation of translational initiation (GO:0006446)	1/68	0.150978	0.238303	0	0	6.3147	11.9387	RPS6KB1
positive regulation of MAP kinase activity (GO:0043406)	1/69	0.153023	0.239859	0	0	6.22153	11.6789	GH1
positive regulation of protein transport (GO:0051222)	1/69	0.153023	0.239859	0	0	6.22153	11.6789	BCAS3
kidney development (GO:0001822)	1/70	0.155063	0.242218	0	0	6.13105	11.4278	ACE
cellular response to BMP stimulus (GO:0071773)	1/71	0.157097	0.242885	0	0	6.04316	11.1852	DDX5
regulation of hematopoietic stem cell differentiation (GO:1902036)	1/71	0.157097	0.242885	0	0	6.04316	11.1852	PSMC5
phosphatidylinositol-mediated signaling (GO:0048015)	1/71	0.157097	0.242885	0	0	6.04316	11.1852	RPS6KB1
cell junction organization (GO:0034330)	1/72	0.159128	0.245186	0	0	5.95775	10.9506	VMP1
antigen processing and presentation of exogenous peptide antigen via MHC class I, TAP-dependent (GO:0002479)	1/73	0.161153	0.246629	0	0	5.8747	10.7237	PSMC5
endoplasmic reticulum organization (GO:0007029)	1/73	0.161153	0.246629	0	0	5.8747	10.7237	CCDC47
NIK/NF-kappaB signaling (GO:0038061)	1/74	0.163174	0.248881	0	0	5.79394	10.5041	PSMC5
MAPK cascade (GO:0000165)	2/303	0.164446	0.249436	0	0	2.83851	5.124	MAP3K3;PSMC5
regulation of transcription from RNA polymerase II promoter in response to hypoxia (GO:0061418)	1/75	0.165189	0.249436	0	0	5.71535	10.2914	PSMC5
regulation of hematopoietic progenitor cell differentiation (GO:1901532)	1/75	0.165189	0.249436	0	0	5.71535	10.2914	PSMC5
regulation of RNA splicing (GO:0043484)	1/76	0.167201	0.250801	0	0	5.63887	10.0855	ERN1
cellular response to hormone stimulus (GO:0032870)	1/76	0.167201	0.250801	0	0	5.63887	10.0855	BCAS3
positive regulation of phosphatidylinositol 3-kinase signaling (GO:0014068)	1/77	0.169207	0.252973	0	0	5.56439	9.88588	GH1
antigen processing and presentation of exogenous peptide antigen via MHC class I (GO:0042590)	1/78	0.171209	0.255123	0	0	5.49185	9.69242	PSMC5
regulation of protein localization to plasma membrane (GO:1903076)	1/80	0.175198	0.260211	0	0	5.35228	9.32281	CLTC
positive regulation of cellular amide metabolic process (GO:0034250)	1/81	0.177185	0.262303	0	0	5.28511	9.1462	RPS6KB1
positive regulation of cytoskeleton organization (GO:0051495)	1/82	0.179168	0.26251	0	0	5.2196	8.97474	BCAS3
regulation of gene expression, epigenetic (GO:0040029)	1/82	0.179168	0.26251	0	0	5.2196	8.97474	PPM1D
proteasome-mediated ubiquitin-dependent protein catabolic process (GO:0043161)	2/321	0.179828	0.26251	0	0	2.67589	4.59117	PSMC5;APPBP2
positive regulation of plasma membrane bounded cell projection assembly (GO:0120034)	1/83	0.181146	0.26251	0	0	5.15568	8.80824	BCAS3
peptide metabolic process (GO:0006518)	1/83	0.181146	0.26251	0	0	5.15568	8.80824	ACE
regulation of osteoblast differentiation (GO:0045667)	1/83	0.181146	0.26251	0	0	5.15568	8.80824	DDX5
anaphase-promoting complex-dependent catabolic process (GO:0031145)	1/84	0.183119	0.26251	0	0	5.09331	8.64649	PSMC5
response to insulin (GO:0032868)	1/84	0.183119	0.26251	0	0	5.09331	8.64649	RPS6KB1
lymphocyte differentiation (GO:0030098)	1/84	0.183119	0.26251	0	0	5.09331	8.64649	CD79B
nuclear export (GO:0051168)	1/84	0.183119	0.26251	0	0	5.09331	8.64649	STRADA
G1/S transition of mitotic cell cycle (GO:0000082)	1/85	0.185088	0.263663	0	0	5.03242	8.48931	RPS6KB1
B cell activation (GO:0042113)	1/85	0.185088	0.263663	0	0	5.03242	8.48931	CD79B
positive regulation of endothelial cell migration (GO:0010595)	1/86	0.187052	0.265626	0	0	4.97297	8.33652	BCAS3
ERAD pathway (GO:0036503)	1/87	0.189012	0.265908	0	0	4.91489	8.18795	CCDC47
regulation of transcription from RNA polymerase II promoter in response to stress (GO:0043618)	1/87	0.189012	0.265908	0	0	4.91489	8.18795	PSMC5
sodium ion transmembrane transport (GO:0035725)	1/87	0.189012	0.265908	0	0	4.91489	8.18795	SCN4A
retrograde transport, endosome to Golgi (GO:0042147)	1/88	0.190967	0.267252	0	0	4.85816	8.04344	CLTC
intracellular protein transport (GO:0006886)	2/336	0.192814	0.267252	0	0	2.55376	4.20357	STRADA;CLTC
regulation of endothelial cell migration (GO:0010594)	1/89	0.192917	0.267252	0	0	4.80271	7.90284	BCAS3
SCF-dependent proteasomal ubiquitin-dependent protein catabolic process (GO:0031146)	1/89	0.192917	0.267252	0	0	4.80271	7.90284	PSMC5
post-Golgi vesicle-mediated transport (GO:0006892)	1/89	0.192917	0.267252	0	0	4.80271	7.90284	CLTC
sodium ion transport (GO:0006814)	1/90	0.194863	0.268306	0	0	4.74851	7.766	SCN4A
regulation of mRNA splicing, via spliceosome (GO:0048024)	1/90	0.194863	0.268306	0	0	4.74851	7.766	DDX5
regulation of stem cell differentiation (GO:2000736)	1/91	0.196804	0.270158	0	0	4.69551	7.63278	PSMC5
negative regulation of mitotic cell cycle phase transition (GO:1901991)	1/92	0.19874	0.271172	0	0	4.64368	7.50305	PSMC5
regulation of peptidyl-tyrosine phosphorylation (GO:0050730)	1/92	0.19874	0.271172	0	0	4.64368	7.50305	GH1
post-translational protein modification (GO:0043687)	2/345	0.200668	0.27298	0	0	2.48561	3.99216	PSMC5;DCAF7
negative regulation of cell death (GO:0060548)	1/94	0.202599	0.273147	0	0	4.54335	7.25358	PSMC5
positive regulation of epithelial cell migration (GO:0010634)	1/94	0.202599	0.273147	0	0	4.54335	7.25358	BCAS3
nucleosome organization (GO:0034728)	1/94	0.202599	0.273147	0	0	4.54335	7.25358	SMARCD2
regulation of cell cycle phase transition (GO:1901987)	1/95	0.204522	0.274921	0	0	4.49479	7.13359	PSMC5
regulation of MAP kinase activity (GO:0043405)	1/97	0.208354	0.278696	0	0	4.40071	6.90258	GH1
ubiquitin-dependent protein catabolic process (GO:0006511)	2/354	0.208561	0.278696	0	0	2.42095	3.7949	PSMC5;APPBP2
antigen processing and presentation of exogenous peptide antigen via MHC class II (GO:0019886)	1/98	0.210263	0.280145	0	0	4.35512	6.79135	CLTC
organic anion transport (GO:0015711)	1/99	0.212168	0.281854	0	0	4.31046	6.68284	CA4
antigen processing and presentation of peptide antigen via MHC class II (GO:0002495)	1/100	0.214068	0.28272	0	0	4.26671	6.57696	CLTC
positive regulation of translation (GO:0045727)	1/100	0.214068	0.28272	0	0	4.26671	6.57696	RPS6KB1
positive regulation of cellular protein metabolic process (GO:0032270)	1/102	0.217855	0.286053	0	0	4.1818	6.37275	RPS6KB1
cell junction assembly (GO:0034329)	1/102	0.217855	0.286053	0	0	4.1818	6.37275	VMP1
antigen processing and presentation of exogenous peptide antigen (GO:0002478)	1/103	0.219742	0.286868	0	0	4.14059	6.27425	CLTC
chromatin remodeling (GO:0006338)	1/103	0.219742	0.286868	0	0	4.14059	6.27425	SMARCD2
protein transport (GO:0015031)	2/369	0.22179	0.28871	0	0	2.32022	3.49431	VMP1;CLTC
activation of GTPase activity (GO:0090630)	1/105	0.223502	0.289221	0	0	4.06056	6.08407	BCAS3
positive regulation of cellular metabolic process (GO:0031325)	1/105	0.223502	0.289221	0	0	4.06056	6.08407	GH1
cellular response to peptide hormone stimulus (GO:0071375)	1/106	0.225376	0.289221	0	0	4.02168	5.99225	RPS6KB1
positive regulation of protein serine/threonine kinase activity (GO:0071902)	1/106	0.225376	0.289221	0	0	4.02168	5.99225	GH1
regulation of phosphatidylinositol 3-kinase signaling (GO:0014066)	1/106	0.225376	0.289221	0	0	4.02168	5.99225	GH1
DNA replication (GO:0006260)	1/108	0.229109	0.293182	0	0	3.94611	5.81482	POLG2
modulation of chemical synaptic transmission (GO:0050804)	1/109	0.230969	0.29473	0	0	3.90938	5.72908	PSMC5
negative regulation of programmed cell death (GO:0043069)	2/381	0.232428	0.295758	0	0	2.24538	3.27641	PSMC5;RPS6KB1
Fc-epsilon receptor signaling pathway (GO:0038095)	1/111	0.234677	0.297783	0	0	3.83791	5.56323	PSMC5
Fc receptor signaling pathway (GO:0038093)	1/112	0.236524	0.298454	0	0	3.80314	5.48302	PSMC5
regulation of macroautophagy (GO:0016241)	1/112	0.236524	0.298454	0	0	3.80314	5.48302	ERN1
activation of protein kinase activity (GO:0032147)	1/114	0.240205	0.30142	0	0	3.73545	5.32775	STRADA
response to lipid (GO:0033993)	1/114	0.240205	0.30142	0	0	3.73545	5.32775	GH1
sphingolipid metabolic process (GO:0006665)	1/116	0.243868	0.303495	0	0	3.67012	5.17901	TEX2
cytosolic transport (GO:0016482)	1/116	0.243868	0.303495	0	0	3.67012	5.17901	CLTC
tumor necrosis factor-mediated signaling pathway (GO:0033209)	1/116	0.243868	0.303495	0	0	3.67012	5.17901	PSMC5
positive regulation of protein-containing complex assembly (GO:0031334)	1/118	0.247514	0.307189	0	0	3.60702	5.03643	PSMC5
phosphorylation (GO:0016310)	2/400	0.24934	0.308609	0	0	2.13612	2.96693	ERN1;STRADA
regulation of mRNA catabolic process (GO:0061013)	1/122	0.254755	0.313598	0	0	3.48708	4.76841	PSMC5
potassium ion transport (GO:0006813)	1/122	0.254755	0.313598	0	0	3.48708	4.76841	KCNH6
regulation of anatomical structure morphogenesis (GO:0022603)	1/123	0.256555	0.314106	0	0	3.45832	4.70474	TANC2
cellular response to organic substance (GO:0071310)	1/123	0.256555	0.314106	0	0	3.45832	4.70474	RPS6KB1
positive regulation of macromolecule biosynthetic process (GO:0010557)	1/129	0.267263	0.324585	0	0	3.29521	4.3481	RPS6KB1
cellular response to insulin stimulus (GO:0032869)	1/129	0.267263	0.324585	0	0	3.29521	4.3481	RPS6KB1
muscle contraction (GO:0006936)	1/129	0.267263	0.324585	0	0	3.29521	4.3481	SCN4A
positive regulation of canonical Wnt signaling pathway (GO:0090263)	1/130	0.269033	0.324992	0	0	3.2695	4.2926	PSMC5
regulation of primary metabolic process (GO:0080090)	1/130	0.269033	0.324992	0	0	3.2695	4.2926	PSMC5
cellular response to hypoxia (GO:0071456)	1/131	0.270799	0.326255	0	0	3.24419	4.23814	PSMC5
transmembrane receptor protein serine/threonine kinase signaling pathway (GO:0007178)	1/133	0.274318	0.329618	0	0	3.19471	4.13226	DDX5
cellular calcium ion homeostasis (GO:0006874)	1/136	0.279566	0.335035	0	0	3.12325	3.98064	CCDC47
potassium ion transmembrane transport (GO:0071805)	1/139	0.284776	0.339483	0	0	3.05489	3.8371	KCNH6
protein dephosphorylation (GO:0006470)	1/139	0.284776	0.339483	0	0	3.05489	3.8371	PPM1D
chromatin organization (GO:0006325)	1/142	0.289949	0.34384	0	0	2.98944	3.70107	SMARCD2
protein localization to organelle (GO:0033365)	1/142	0.289949	0.34384	0	0	2.98944	3.70107	CCDC47
protein-DNA complex assembly (GO:0065004)	1/143	0.291666	0.344074	0	0	2.96823	3.6573	PSMC5
receptor-mediated endocytosis (GO:0006898)	1/143	0.291666	0.344074	0	0	2.96823	3.6573	CLTC
regulation of mRNA stability (GO:0043488)	1/146	0.29679	0.34921	0	0	2.90638	3.53047	PSMC5
positive regulation of intracellular protein transport (GO:0090316)	1/148	0.300186	0.351381	0	0	2.86655	3.44947	BCAS3
positive regulation of transferase activity (GO:0051347)	1/148	0.300186	0.351381	0	0	2.86655	3.44947	POLG2
positive regulation of hydrolase activity (GO:0051345)	1/149	0.301878	0.351545	0	0	2.84704	3.40999	BCAS3
regulation of G2/M transition of mitotic cell cycle (GO:0010389)	1/149	0.301878	0.351545	0	0	2.84704	3.40999	PSMC5
dephosphorylation (GO:0016311)	1/153	0.308607	0.357542	0	0	2.77156	3.25848	PPM1D
positive regulation of Wnt signaling pathway (GO:0030177)	1/153	0.308607	0.357542	0	0	2.77156	3.25848	PSMC5
regulation of cell differentiation (GO:0045595)	1/156	0.313611	0.362413	0	0	2.7175	3.15122	DDX5
T cell receptor signaling pathway (GO:0050852)	1/158	0.316928	0.365314	0	0	2.68261	3.08254	PSMC5
negative regulation of apoptotic process (GO:0043066)	2/485	0.325105	0.373788	0	0	1.75254	1.96917	RPS6KB1;PTRH2
negative regulation of canonical Wnt signaling pathway (GO:0090090)	1/165	0.328413	0.375685	0	0	2.5672	2.85854	PSMC5
regulation of neuron projection development (GO:0010975)	1/165	0.328413	0.375685	0	0	2.5672	2.85854	TANC2
cellular protein-containing complex assembly (GO:0034622)	1/168	0.333277	0.380288	0	0	2.5207	2.7697	CLTC
peptidyl-serine modification (GO:0018209)	1/169	0.334891	0.38117	0	0	2.50557	2.74097	RPS6KB1
cell-cell adhesion via plasma-membrane adhesion molecules (GO:0098742)	1/170	0.336501	0.381951	0	0	2.49062	2.71267	MILR1
positive regulation of I-kappaB kinase/NF-kappaB signaling (GO:0043123)	1/171	0.338107	0.381951	0	0	2.47584	2.68479	MAP3K3
nuclear-transcribed mRNA catabolic process (GO:0000956)	1/171	0.338107	0.381951	0	0	2.47584	2.68479	DDX5
cation transport (GO:0006812)	1/174	0.342902	0.386404	0	0	2.43254	2.60358	SCN4A
mitochondrion organization (GO:0007005)	1/175	0.344493	0.387234	0	0	2.41844	2.57729	POLG2
regulation of translation (GO:0006417)	1/178	0.349243	0.391602	0	0	2.37709	2.50067	RPS6KB1
regulation of immune response (GO:0050776)	1/179	0.350819	0.392397	0	0	2.36361	2.47585	ICAM2
positive regulation of cellular biosynthetic process (GO:0031328)	1/180	0.352391	0.393185	0	0	2.35029	2.45139	RPS6KB1
protein ubiquitination (GO:0016567)	2/525	0.360269	0.400988	0	0	1.61518	1.64894	PSMC5;RNFT1
regulation of mitotic cell cycle phase transition (GO:1901990)	1/188	0.364834	0.405073	0	0	2.24883	2.26753	PSMC5
regulation of GTPase activity (GO:0043087)	1/189	0.366373	0.405787	0	0	2.23676	2.24594	BCAS3
negative regulation of Wnt signaling pathway (GO:0030178)	1/191	0.36944	0.408186	0	0	2.21299	2.20362	PSMC5
negative regulation of macromolecule metabolic process (GO:0010605)	1/194	0.374013	0.411232	0	0	2.17826	2.14224	PTRH2
cellular response to tumor necrosis factor (GO:0071356)	1/194	0.374013	0.411232	0	0	2.17826	2.14224	PSMC5
positive regulation of intracellular signal transduction (GO:1902533)	2/546	0.378488	0.415146	0	0	1.55115	1.50705	MAP3K3;GH1
mitotic cell cycle phase transition (GO:0044772)	1/209	0.396395	0.433736	0	0	2.01964	1.86886	RPS6KB1
positive regulation of GTPase activity (GO:0043547)	1/214	0.40368	0.439584	0	0	1.97173	1.78862	BCAS3
positive regulation of protein modification process (GO:0031401)	1/214	0.40368	0.439584	0	0	1.97173	1.78862	ACE
extracellular structure organization (GO:0043062)	1/216	0.40657	0.441669	0	0	1.95319	1.75787	ICAM2
external encapsulating structure organization (GO:0045229)	1/217	0.408009	0.442173	0	0	1.94405	1.74277	ICAM2
transcription, DNA-templated (GO:0006351)	1/221	0.413734	0.447307	0	0	1.90832	1.68415	DDX5
regulation of I-kappaB kinase/NF-kappaB signaling (GO:0043122)	1/224	0.417993	0.450835	0	0	1.88236	1.64197	MAP3K3
regulation of autophagy (GO:0010506)	1/231	0.427811	0.460328	0	0	1.82442	1.54907	ERN1
regulation of transcription by RNA polymerase II (GO:0006357)	6/2206	0.438485	0.470696	0	0	1.15273	0.950343	BCAS3;SMARCD2;DDX5;PSMC5;HSF5;PPM1D
cytokine-mediated signaling pathway (GO:0019221)	2/621	0.441737	0.473066	0	0	1.35794	1.10949	MAP3K3;PSMC5
membrane organization (GO:0061024)	1/242	0.442913	0.473206	0	0	1.74018	1.41717	CLTC
regulation of canonical Wnt signaling pathway (GO:0060828)	1/253	0.457624	0.487773	0	0	1.66329	1.30021	PSMC5
cellular component assembly (GO:0022607)	1/261	0.468084	0.497751	0	0	1.61146	1.22327	VMP1
negative regulation of signal transduction (GO:0009968)	1/267	0.475798	0.50477	0	0	1.57463	1.16957	RPS6KB1
positive regulation of MAPK cascade (GO:0043410)	1/274	0.484661	0.51297	0	0	1.53371	1.11087	GH1
proteolysis (GO:0006508)	1/287	0.500731	0.528744	0	0	1.46303	1.01195	ACE
regulation of cell cycle (GO:0051726)	1/296	0.511569	0.538932	0	0	1.41774	0.950275	ERN1
extracellular matrix organization (GO:0030198)	1/300	0.516311	0.542666	0	0	1.39849	0.924467	ICAM2
positive regulation of apoptotic process (GO:0043065)	1/310	0.527971	0.553636	0	0	1.35254	0.86389	PTRH2
protein polyubiquitination (GO:0000209)	1/314	0.532557	0.557156	0	0	1.33499	0.841129	PSMC5
regulation of apoptotic process (GO:0042981)	2/742	0.536129	0.5596	0	0	1.12879	0.703665	RPS6KB1;DDX42
transcription by RNA polymerase II (GO:0006366)	1/320	0.539355	0.561673	0	0	1.30948	0.808447	DDX5
positive regulation of transcription, DNA-templated (GO:0045893)	3/1183	0.546103	0.567396	0	0	1.06056	0.641586	BCAS3;SMARCD2;PSMC5
cellular protein localization (GO:0034613)	1/329	0.54937	0.569485	0	0	1.27296	0.762482	CLTC
positive regulation of multicellular organismal process (GO:0051240)	1/345	0.566652	0.586058	0	0	1.21277	0.688863	GH1
positive regulation of protein phosphorylation (GO:0001934)	1/371	0.59336	0.612283	0	0	1.12605	0.587745	GH1
negative regulation of cell population proliferation (GO:0008285)	1/379	0.601249	0.619013	0	0	1.10177	0.56052	PPM1D
positive regulation of macromolecule metabolic process (GO:0010604)	1/384	0.606103	0.622596	0	0	1.08711	0.54432	GH1
regulation of cell migration (GO:0030334)	1/408	0.628609	0.644253	0	0	1.02175	0.474342	ACE
organelle assembly (GO:0070925)	1/425	0.643784	0.658316	0	0	0.979928	0.431553	VMP1
positive regulation of transcription by RNA polymerase II (GO:0045944)	2/908	0.64742	0.660543	0	0	0.914003	0.397372	BCAS3;SMARCD2
positive regulation of cell population proliferation (GO:0008284)	1/474	0.684206	0.696507	0	0	0.876209	0.332518	MAP3K3
neutrophil mediated immunity (GO:0002446)	1/488	0.694906	0.705813	0	0	0.850408	0.309531	ACE
positive regulation of nucleic acid-templated transcription (GO:1903508)	1/511	0.711718	0.721272	0	0	0.811097	0.275832	PSMC5
negative regulation of cellular process (GO:0048523)	1/566	0.748329	0.756681	0	0	0.73007	0.211656	PPM1D
regulation of transcription, DNA-templated (GO:0006355)	4/2244	0.802068	0.809214	0	0	0.718831	0.158546	SMARCD2;DDX5;PSMC5;HSF5
negative regulation of transcription by RNA polymerase II (GO:0000122)	1/684	0.81219	0.817604	0	0	0.600262	0.124867	DDX5
regulation of cell population proliferation (GO:0042127)	1/764	0.84615	0.849902	0	0	0.535094	0.0893922	PPM1D
negative regulation of transcription, DNA-templated (GO:0045892)	1/948	0.903062	0.90506	0	0	0.426992	0.0435378	DDX5
regulation of gene expression (GO:0010468)	1/1079	0.93042	0.93042	0	0	0.372518	0.0268659	PTRH2

## Sheet: Treg
Term	Overlap	P-value	Adjusted P-value	Old P-value	Old Adjusted P-value	Odds Ratio	Combined Score	Genes
RNA splicing (GO:0008380)	4/98	0.000809958	0.205678	0	0	10.4129	74.1247	SF3B4;SCNM1;PRPF3;CELF3	1q
RNA processing (GO:0006396)	5/179	0.000999152	0.205678	0	0	7.09088	48.9881	SF3B4;SCNM1;CELF2;PRPF3;CELF3	1q
regulation of cellular amine metabolic process (GO:0033238)	3/51	0.00133159	0.205678	0	0	15.1425	100.264	PSMB4;PSMD4;OAZ3	1q
regulation of cellular amino acid metabolic process (GO:0006521)	3/54	0.00157155	0.205678	0	0	14.2496	91.9913	PSMB4;PSMD4;OAZ3	1q
regulation of primary metabolic process (GO:0080090)	4/130	0.0022983	0.205678	0	0	7.75583	47.1212	PSMB4;PSMD4;CERS2;OAZ3	1q
regulation of cellular ketone metabolic process (GO:0010565)	3/64	0.00256046	0.205678	0	0	11.9076	71.0596	PSMB4;PSMD4;OAZ3
positive regulation of mRNA splicing, via spliceosome (GO:0048026)	2/18	0.00261298	0.205678	0	0	29.9684	178.23	SF3B4;CELF3
proteolysis involved in cellular protein catabolic process (GO:0051603)	3/74	0.00386427	0.234554	0	0	10.2254	56.8119	CTSK;OTUD7B;CTSS
regulation of transcription from RNA polymerase II promoter in response to hypoxia (GO:0061418)	3/75	0.00401306	0.234554	0	0	10.0828	55.6391	PSMB4;PSMD4;ARNT
positive regulation of mRNA processing (GO:0050685)	2/23	0.0042617	0.234554	0	0	22.8273	124.593	SF3B4;CELF3
RNA splicing, via transesterification reactions (GO:0000375)	2/25	0.00502566	0.234554	0	0	20.8402	110.311	SF3B4;PRPF3
regulation of transcription from RNA polymerase II promoter in response to stress (GO:0043618)	3/87	0.00607379	0.234554	0	0	8.6372	44.0823	PSMB4;PSMD4;ARNT
regulation of mRNA splicing, via spliceosome (GO:0048024)	3/90	0.0066709	0.234554	0	0	8.3381	41.7739	SF3B4;CELF2;CELF3
regulation of lipid metabolic process (GO:0019216)	3/92	0.00708771	0.234554	0	0	8.1499	40.3371	RORC;CCDC3;CERS2
mRNA splice site selection (GO:0006376)	2/30	0.00718774	0.234554	0	0	17.1145	84.4663	CELF2;CELF3
purine nucleoside bisphosphate metabolic process (GO:0034032)	2/31	0.00766237	0.234554	0	0	16.5235	80.493	THEM5;THEM4
ribonucleoside bisphosphate metabolic process (GO:0033875)	2/31	0.00766237	0.234554	0	0	16.5235	80.493	THEM5;THEM4
positive regulation of RNA splicing (GO:0033120)	2/31	0.00766237	0.234554	0	0	16.5235	80.493	SF3B4;CELF3
acyl-CoA metabolic process (GO:0006637)	2/37	0.0107953	0.250438	0	0	13.6867	61.9824	THEM5;THEM4
histone exchange (GO:0043486)	2/38	0.0113639	0.250438	0	0	13.3059	59.5746	VPS72;ANP32E
phosphatidylinositol metabolic process (GO:0046488)	3/112	0.0121081	0.250438	0	0	6.6478	29.3426	MTMR11;PIP5K1A;PI4KB
positive regulation of GTPase activity (GO:0043547)	4/214	0.0131503	0.250438	0	0	4.63374	20.0702	USP6NL;NET1;PIP5K1A;S100A10
ATP-dependent chromatin remodeling (GO:0043044)	2/42	0.0137664	0.250438	0	0	11.9729	51.3102	VPS72;ANP32E
spliceosomal complex assembly (GO:0000245)	2/46	0.0163684	0.250438	0	0	10.8823	44.7522	CELF2;CELF3
cellular response to hypoxia (GO:0071456)	3/131	0.0183679	0.250438	0	0	5.65558	22.6062	PSMB4;PSMD4;ARNT
ribose phosphate metabolic process (GO:0019693)	1/5	0.0210721	0.250438	0	0	59.2589	228.728	NUDT5
positive regulation of mitochondrial depolarization (GO:0051901)	1/5	0.0210721	0.250438	0	0	59.2589	228.728	MLLT11
positive regulation of oxidative stress-induced neuron death (GO:1903223)	1/5	0.0210721	0.250438	0	0	59.2589	228.728	MCL1
regulation of growth rate (GO:0040009)	1/5	0.0210721	0.250438	0	0	59.2589	228.728	BNIPL
SRP-dependent cotranslational protein targeting to membrane, translocation (GO:0006616)	1/5	0.0210721	0.250438	0	0	59.2589	228.728	SEC61A2
meiotic sister chromatid segregation (GO:0045144)	1/5	0.0210721	0.250438	0	0	59.2589	228.728	HORMAD1
pentose catabolic process (GO:0019323)	1/5	0.0210721	0.250438	0	0	59.2589	228.728	NUDT5
polyphosphate catabolic process (GO:0006798)	1/5	0.0210721	0.250438	0	0	59.2589	228.728	BNIPL
regulation of alternative mRNA splicing, via spliceosome (GO:0000381)	2/54	0.0221423	0.250438	0	0	9.20436	35.071	CELF2;CELF3
negative regulation of cell cycle G2/M phase transition (GO:1902750)	2/57	0.0244944	0.250438	0	0	8.70099	32.2746	PSMB4;PSMD4
establishment of lymphocyte polarity (GO:0001767)	1/6	0.0252335	0.250438	0	0	47.4048	174.43	SNX27
ruffle assembly (GO:0097178)	1/6	0.0252335	0.250438	0	0	47.4048	174.43	PIP5K1A
regulation of hormone biosynthetic process (GO:0046885)	1/6	0.0252335	0.250438	0	0	47.4048	174.43	ARNT
meiotic DNA double-strand break formation (GO:0042138)	1/6	0.0252335	0.250438	0	0	47.4048	174.43	HORMAD1
membrane raft assembly (GO:0001765)	1/6	0.0252335	0.250438	0	0	47.4048	174.43	S100A10
protein deubiquitination involved in ubiquitin-dependent protein catabolic process (GO:0071947)	1/6	0.0252335	0.250438	0	0	47.4048	174.43	OTUD7B
polyphosphate metabolic process (GO:0006797)	1/6	0.0252335	0.250438	0	0	47.4048	174.43	BNIPL
positive regulation of hydrolase activity (GO:0051345)	3/149	0.0256761	0.250438	0	0	4.95381	18.1418	USP6NL;NET1;S100A10
cellular protein catabolic process (GO:0044257)	2/60	0.026944	0.250438	0	0	8.24969	29.8143	CTSK;CTSS
pattern recognition receptor signaling pathway (GO:0002221)	2/61	0.0277817	0.250438	0	0	8.10945	29.0592	CTSK;CTSS
negative regulation of axon regeneration (GO:0048681)	1/7	0.0293775	0.250438	0	0	39.502	139.344	CERS2
positive regulation of hormone metabolic process (GO:0032352)	1/7	0.0293775	0.250438	0	0	39.502	139.344	ARNT
negative regulation of meiotic nuclear division (GO:0045835)	1/7	0.0293775	0.250438	0	0	39.502	139.344	HORMAD1
cardiolipin acyl-chain remodeling (GO:0035965)	1/7	0.0293775	0.250438	0	0	39.502	139.344	THEM5
histone H3-K9 methylation (GO:0051567)	1/7	0.0293775	0.250438	0	0	39.502	139.344	SETDB1
positive regulation of membrane depolarization (GO:1904181)	1/7	0.0293775	0.250438	0	0	39.502	139.344	MLLT11
positive regulation of respiratory burst (GO:0060267)	1/7	0.0293775	0.250438	0	0	39.502	139.344	CAMK1D
T-helper 17 cell differentiation (GO:0072539)	1/7	0.0293775	0.250438	0	0	39.502	139.344	RORC
Notch receptor processing, ligand-dependent (GO:0035333)	1/7	0.0293775	0.250438	0	0	39.502	139.344	APH1A
regulation of mitochondrial membrane permeability involved in apoptotic process (GO:1902108)	1/7	0.0293775	0.250438	0	0	39.502	139.344	THEM4
posttranslational protein targeting to membrane, translocation (GO:0031204)	1/7	0.0293775	0.250438	0	0	39.502	139.344	SEC61A2
regulation of oxidative stress-induced neuron intrinsic apoptotic signaling pathway (GO:1903376)	1/7	0.0293775	0.250438	0	0	39.502	139.344	MCL1
pre-replicative complex assembly (GO:0036388)	2/64	0.0303569	0.250438	0	0	7.7159	26.965	PSMB4;PSMD4
extracellular matrix disassembly (GO:0022617)	2/66	0.0321244	0.250438	0	0	7.47402	25.6967	CTSK;CTSS
negative regulation of G2/M transition of mitotic cell cycle (GO:0010972)	2/66	0.0321244	0.250438	0	0	7.47402	25.6967	PSMB4;PSMD4
cellular component disassembly (GO:0022411)	2/66	0.0321244	0.250438	0	0	7.47402	25.6967	CTSK;CTSS
regulation of transcription from RNA polymerase II promoter in response to oxidative stress (GO:0043619)	1/8	0.0335041	0.250438	0	0	33.8571	114.982	ARNT
negative regulation of neuron projection regeneration (GO:0070571)	1/8	0.0335041	0.250438	0	0	33.8571	114.982	CERS2
meiotic sister chromatid cohesion (GO:0051177)	1/8	0.0335041	0.250438	0	0	33.8571	114.982	HORMAD1
tRNA aminoacylation for mitochondrial protein translation (GO:0070127)	1/8	0.0335041	0.250438	0	0	33.8571	114.982	TARS2
positive regulation of programmed cell death (GO:0043068)	4/286	0.0336568	0.250438	0	0	3.43805	11.6603	APH1A;MLLT11;NET1;ADAMTSL4
regulation of hematopoietic stem cell differentiation (GO:1902036)	2/71	0.036715	0.250438	0	0	6.93068	22.9029	PSMB4;PSMD4
regulation of respiratory burst (GO:0060263)	1/9	0.0376133	0.250438	0	0	29.6235	97.1769	CAMK1D
amyloid-beta formation (GO:0034205)	1/9	0.0376133	0.250438	0	0	29.6235	97.1769	APH1A
kinetochore assembly (GO:0051382)	1/9	0.0376133	0.250438	0	0	29.6235	97.1769	POGZ
Notch receptor processing (GO:0007220)	1/9	0.0376133	0.250438	0	0	29.6235	97.1769	APH1A
nucleoside diphosphate catabolic process (GO:0009134)	1/9	0.0376133	0.250438	0	0	29.6235	97.1769	NUDT5
progesterone metabolic process (GO:0042448)	1/9	0.0376133	0.250438	0	0	29.6235	97.1769	AKR1C4
extrinsic apoptotic signaling pathway (GO:0097191)	2/72	0.0376618	0.250438	0	0	6.83133	22.4007	MLLT11;MCL1
antigen processing and presentation of exogenous peptide antigen via MHC class I, TAP-dependent (GO:0002479)	2/73	0.038618	0.250438	0	0	6.73477	21.9152	PSMB4;PSMD4
NIK/NF-kappaB signaling (GO:0038061)	2/74	0.0395833	0.250438	0	0	6.6409	21.4458	PSMB4;PSMD4
regulation of hematopoietic progenitor cell differentiation (GO:1901532)	2/75	0.0405579	0.250438	0	0	6.5496	20.9916	PSMB4;PSMD4
cellular response to hormone stimulus (GO:0032870)	2/76	0.0415415	0.250438	0	0	6.46076	20.5521	AKR1C4;CTSS
positive regulation of circadian rhythm (GO:0042753)	1/10	0.0417053	0.250438	0	0	26.3307	83.6559	RORC
negative regulation of transmembrane transport (GO:0034763)	1/10	0.0417053	0.250438	0	0	26.3307	83.6559	OAZ3
positive regulation of vascular endothelial growth factor receptor signaling pathway (GO:0030949)	1/10	0.0417053	0.250438	0	0	26.3307	83.6559	ARNT
protein K11-linked deubiquitination (GO:0035871)	1/10	0.0417053	0.250438	0	0	26.3307	83.6559	OTUD7B
purine ribonucleotide metabolic process (GO:0009150)	2/77	0.042534	0.250438	0	0	6.3743	20.1265	THEM5;THEM4
positive regulation of endothelial cell proliferation (GO:0001938)	2/77	0.042534	0.250438	0	0	6.3743	20.1265	ECM1;ARNT
positive regulation of apoptotic process (GO:0043065)	4/310	0.0431572	0.250438	0	0	3.16453	9.94582	APH1A;MLLT11;NET1;ADAMTSL4
antigen processing and presentation of exogenous peptide antigen via MHC class I (GO:0042590)	2/78	0.0435354	0.250438	0	0	6.29011	19.7143	PSMB4;PSMD4
positive regulation of DNA methylation-dependent heterochromatin assembly (GO:0090309)	1/11	0.0457801	0.250438	0	0	23.6964	73.0776	SETDB1
glycerolipid metabolic process (GO:0046486)	1/11	0.0457801	0.250438	0	0	23.6964	73.0776	PIP5K1A
response to sterol (GO:0036314)	1/11	0.0457801	0.250438	0	0	23.6964	73.0776	RORC
regulation of mitochondrial depolarization (GO:0051900)	1/11	0.0457801	0.250438	0	0	23.6964	73.0776	MLLT11
proteasome assembly (GO:0043248)	1/11	0.0457801	0.250438	0	0	23.6964	73.0776	PSMD4
regulation of GTPase activity (GO:0043087)	3/189	0.0467002	0.250438	0	0	3.88061	11.8902	USP6NL;NET1;S100A10
anaphase-promoting complex-dependent catabolic process (GO:0031145)	2/84	0.0497251	0.250438	0	0	5.82809	17.4915	PSMB4;PSMD4
adipose tissue development (GO:0060612)	1/12	0.0498378	0.250438	0	0	21.5411	64.6015	RORC
regulation of axon regeneration (GO:0048679)	1/12	0.0498378	0.250438	0	0	21.5411	64.6015	CERS2
cellular response to thyroid hormone stimulus (GO:0097067)	1/12	0.0498378	0.250438	0	0	21.5411	64.6015	CTSS
thyroid hormone generation (GO:0006590)	1/12	0.0498378	0.250438	0	0	21.5411	64.6015	CTSK
posttranslational protein targeting to endoplasmic reticulum membrane (GO:0006620)	1/12	0.0498378	0.250438	0	0	21.5411	64.6015	SEC61A2
Wnt signaling pathway, planar cell polarity pathway (GO:0060071)	2/85	0.0507861	0.250438	0	0	5.75758	17.1584	PSMB4;PSMD4
negative regulation of intracellular signal transduction (GO:1902532)	3/198	0.0523148	0.250438	0	0	3.69981	10.9162	OTUD7B;THEM4;MCL1
positive regulation of heterochromatin assembly (GO:0031453)	1/13	0.0538784	0.250438	0	0	19.745	57.6758	SETDB1
response to thyroid hormone (GO:0097066)	1/13	0.0538784	0.250438	0	0	19.745	57.6758	CTSS
kinetochore organization (GO:0051383)	1/13	0.0538784	0.250438	0	0	19.745	57.6758	POGZ
spliceosomal tri-snRNP complex assembly (GO:0000244)	1/13	0.0538784	0.250438	0	0	19.745	57.6758	PRPF3
regulation of establishment of planar polarity (GO:0090175)	2/88	0.0540177	0.250438	0	0	5.5559	16.2146	PSMB4;PSMD4
SCF-dependent proteasomal ubiquitin-dependent protein catabolic process (GO:0031146)	2/89	0.0551108	0.250438	0	0	5.49176	15.9174	PSMB4;PSMD4
mitochondrial translational elongation (GO:0070125)	2/89	0.0551108	0.250438	0	0	5.49176	15.9174	MRPS21;MRPL9
mitochondrial translational termination (GO:0070126)	2/89	0.0551108	0.250438	0	0	5.49176	15.9174	MRPS21;MRPL9
regulation of stem cell differentiation (GO:2000736)	2/91	0.0573203	0.250438	0	0	5.36781	15.3471	PSMB4;PSMD4
toll-like receptor signaling pathway (GO:0002224)	2/91	0.0573203	0.250438	0	0	5.36781	15.3471	CTSK;CTSS
negative regulation of bone mineralization (GO:0030502)	1/14	0.057902	0.250438	0	0	18.2253	51.9239	ECM1
amyloid precursor protein catabolic process (GO:0042987)	1/14	0.057902	0.250438	0	0	18.2253	51.9239	APH1A
positive regulation of cellular response to insulin stimulus (GO:1900078)	1/14	0.057902	0.250438	0	0	18.2253	51.9239	ECHDC3
heterochromatin organization (GO:0070828)	1/14	0.057902	0.250438	0	0	18.2253	51.9239	SETDB1
cardiolipin metabolic process (GO:0032048)	1/14	0.057902	0.250438	0	0	18.2253	51.9239	THEM5
regulation of DNA methylation-dependent heterochromatin assembly (GO:0090308)	1/14	0.057902	0.250438	0	0	18.2253	51.9239	SETDB1
striated muscle cell development (GO:0055002)	1/14	0.057902	0.250438	0	0	18.2253	51.9239	TMOD4
T-helper cell differentiation (GO:0042093)	1/14	0.057902	0.250438	0	0	18.2253	51.9239	RORC
negative regulation of mitotic cell cycle phase transition (GO:1901991)	2/92	0.0584366	0.250438	0	0	5.3079	15.0734	PSMB4;PSMD4
regulation of endothelial cell proliferation (GO:0001936)	2/92	0.0584366	0.250438	0	0	5.3079	15.0734	ECM1;ARNT
interleukin-1-mediated signaling pathway (GO:0070498)	2/94	0.0606918	0.250438	0	0	5.19199	14.5477	PSMB4;PSMD4
nucleosome organization (GO:0034728)	2/94	0.0606918	0.250438	0	0	5.19199	14.5477	VPS72;ANP32E
regulation of cell cycle phase transition (GO:1901987)	2/95	0.0618305	0.250438	0	0	5.1359	14.295	PSMB4;PSMD4
mRNA metabolic process (GO:0016071)	2/95	0.0618305	0.250438	0	0	5.1359	14.295	SF3B4;PRPF3
response to acidic pH (GO:0010447)	1/15	0.0619087	0.250438	0	0	16.9226	47.0803	CTSS
negative regulation of single stranded viral RNA replication via double stranded DNA intermediate (GO:0045869)	1/15	0.0619087	0.250438	0	0	16.9226	47.0803	SETDB1
synaptonemal complex assembly (GO:0007130)	1/15	0.0619087	0.250438	0	0	16.9226	47.0803	HORMAD1
synaptonemal complex organization (GO:0070193)	1/15	0.0619087	0.250438	0	0	16.9226	47.0803	HORMAD1
membrane raft organization (GO:0031579)	1/15	0.0619087	0.250438	0	0	16.9226	47.0803	S100A10
nucleobase-containing small molecule catabolic process (GO:0034656)	1/15	0.0619087	0.250438	0	0	16.9226	47.0803	NUDT5
translational termination (GO:0006415)	2/96	0.0629765	0.250438	0	0	5.081	14.0489	MRPS21;MRPL9
protein maturation (GO:0051604)	2/97	0.0641298	0.250438	0	0	5.02727	13.8091	APH1A;CTSS
gene expression (GO:0010467)	4/356	0.0651786	0.250438	0	0	2.74453	7.49428	UPF2;CELF2;MRPS21;MRPL9
negative regulation of anoikis (GO:2000811)	1/16	0.0658986	0.250438	0	0	15.7937	42.953	MCL1
basement membrane organization (GO:0071711)	1/16	0.0658986	0.250438	0	0	15.7937	42.953	CTSS
regulation of cellular carbohydrate metabolic process (GO:0010675)	1/16	0.0658986	0.250438	0	0	15.7937	42.953	RORC
cellular response to sterol (GO:0036315)	1/16	0.0658986	0.250438	0	0	15.7937	42.953	RORC
oogenesis (GO:0048477)	1/16	0.0658986	0.250438	0	0	15.7937	42.953	HORMAD1
mitotic sister chromatid cohesion (GO:0007064)	1/16	0.0658986	0.250438	0	0	15.7937	42.953	POGZ
amyloid-beta metabolic process (GO:0050435)	1/17	0.0698717	0.250438	0	0	14.8058	39.3997	APH1A
ruffle organization (GO:0031529)	1/17	0.0698717	0.250438	0	0	14.8058	39.3997	PIP5K1A
cellular response to fatty acid (GO:0071398)	1/17	0.0698717	0.250438	0	0	14.8058	39.3997	AKR1C4
regulation of Golgi organization (GO:1903358)	1/17	0.0698717	0.250438	0	0	14.8058	39.3997	USP6NL
intrinsic apoptotic signaling pathway (GO:0097193)	2/102	0.0700018	0.250438	0	0	4.7747	12.697	MLLT11;MCL1
protein transport (GO:0015031)	4/369	0.0722956	0.250438	0	0	2.64502	6.94845	USP6NL;SNX27;GOLPH3L;VPS45
translational elongation (GO:0006414)	2/104	0.0723985	0.250438	0	0	4.6806	12.2893	MRPS21;MRPL9
activation of GTPase activity (GO:0090630)	2/105	0.0736068	0.250438	0	0	4.63493	12.0926	USP6NL;PIP5K1A
mitochondrial translation (GO:0032543)	2/105	0.0736068	0.250438	0	0	4.63493	12.0926	MRPS21;MRPL9
regulation of single stranded viral RNA replication via double stranded DNA intermediate (GO:0045091)	1/18	0.0738281	0.250438	0	0	13.9342	36.3127	SETDB1
alternative mRNA splicing, via spliceosome (GO:0000380)	1/18	0.0738281	0.250438	0	0	13.9342	36.3127	SCNM1
amyloid precursor protein metabolic process (GO:0042982)	1/18	0.0738281	0.250438	0	0	13.9342	36.3127	APH1A
positive regulation of CREB transcription factor activity (GO:0032793)	1/18	0.0738281	0.250438	0	0	13.9342	36.3127	CAMK1D
negative regulation of interleukin-8 production (GO:0032717)	1/18	0.0738281	0.250438	0	0	13.9342	36.3127	OTUD7B
negative regulation of leukocyte cell-cell adhesion (GO:1903038)	1/18	0.0738281	0.250438	0	0	13.9342	36.3127	TNFAIP8L2
regulation of chromosome segregation (GO:0051983)	1/18	0.0738281	0.250438	0	0	13.9342	36.3127	HORMAD1
negative regulation of tumor necrosis factor-mediated signaling pathway (GO:0010804)	1/18	0.0738281	0.250438	0	0	13.9342	36.3127	CCDC3
prostanoid metabolic process (GO:0006692)	1/18	0.0738281	0.250438	0	0	13.9342	36.3127	AKR1C4
protein processing (GO:0016485)	2/106	0.0748216	0.250438	0	0	4.59013	11.9006	APH1A;CTSS
positive regulation of focal adhesion assembly (GO:0051894)	1/19	0.0777678	0.250438	0	0	13.1594	33.6094	S100A10
negative regulation of protein localization to nucleus (GO:1900181)	1/19	0.0777678	0.250438	0	0	13.1594	33.6094	OTUD7B
positive regulation of neutrophil chemotaxis (GO:0090023)	1/19	0.0777678	0.250438	0	0	13.1594	33.6094	CAMK1D
regulation of leukocyte chemotaxis (GO:0002688)	1/19	0.0777678	0.250438	0	0	13.1594	33.6094	CAMK1D
regulation of mitochondrial membrane permeability (GO:0046902)	1/19	0.0777678	0.250438	0	0	13.1594	33.6094	THEM4
piRNA metabolic process (GO:0034587)	1/19	0.0777678	0.250438	0	0	13.1594	33.6094	TDRKH
Fc-epsilon receptor signaling pathway (GO:0038095)	2/111	0.080991	0.250438	0	0	4.37847	11.0049	PSMB4;PSMD4
negative regulation of axon extension involved in axon guidance (GO:0048843)	1/20	0.081691	0.250438	0	0	12.4662	31.2254	SEMA6C
negative regulation of dephosphorylation (GO:0035305)	1/20	0.081691	0.250438	0	0	12.4662	31.2254	ENSA
regulation of granulocyte chemotaxis (GO:0071622)	1/20	0.081691	0.250438	0	0	12.4662	31.2254	CAMK1D
Fc receptor signaling pathway (GO:0038093)	2/112	0.0822434	0.250438	0	0	4.33844	10.8377	PSMB4;PSMD4
extrinsic apoptotic signaling pathway in absence of ligand (GO:0097192)	1/21	0.0855978	0.250438	0	0	11.8423	29.1094	MCL1
androgen metabolic process (GO:0008209)	1/21	0.0855978	0.250438	0	0	11.8423	29.1094	AKR1C4
focal adhesion assembly (GO:0048041)	1/21	0.0855978	0.250438	0	0	11.8423	29.1094	PIP5K1A
regulation of anoikis (GO:2000209)	1/21	0.0855978	0.250438	0	0	11.8423	29.1094	MCL1
positive regulation of glycolytic process (GO:0045821)	1/21	0.0855978	0.250438	0	0	11.8423	29.1094	ARNT
negative regulation of response to wounding (GO:1903035)	1/21	0.0855978	0.250438	0	0	11.8423	29.1094	CERS2
positive regulation of purine nucleotide metabolic process (GO:1900544)	1/21	0.0855978	0.250438	0	0	11.8423	29.1094	ARNT
cellular amide metabolic process (GO:0043603)	2/115	0.0860365	0.250438	0	0	4.22263	10.358	THEM5;THEM4
cellular response to lectin (GO:1990858)	2/115	0.0860365	0.250438	0	0	4.22263	10.358	PSMB4;PSMD4
stimulatory C-type lectin receptor signaling pathway (GO:0002223)	2/115	0.0860365	0.250438	0	0	4.22263	10.358	PSMB4;PSMD4
tumor necrosis factor-mediated signaling pathway (GO:0033209)	2/116	0.0873125	0.250438	0	0	4.18537	10.205	PSMB4;PSMD4
negative regulation of biomineral tissue development (GO:0070168)	1/22	0.089488	0.250438	0	0	11.2778	27.2206	ECM1
fatty-acyl-CoA metabolic process (GO:0035337)	1/22	0.089488	0.250438	0	0	11.2778	27.2206	THEM5
positive regulation of granulocyte chemotaxis (GO:0071624)	1/22	0.089488	0.250438	0	0	11.2778	27.2206	CAMK1D
negative regulation of lymphocyte activation (GO:0051250)	1/22	0.089488	0.250438	0	0	11.2778	27.2206	TNFAIP8L2
negative regulation of protein dephosphorylation (GO:0035308)	1/22	0.089488	0.250438	0	0	11.2778	27.2206	ENSA
positive regulation of neutrophil migration (GO:1902624)	1/22	0.089488	0.250438	0	0	11.2778	27.2206	CAMK1D
positive regulation of peptidase activity (GO:0010952)	1/22	0.089488	0.250438	0	0	11.2778	27.2206	APH1A
membrane protein intracellular domain proteolysis (GO:0031293)	1/22	0.089488	0.250438	0	0	11.2778	27.2206	APH1A
positive regulation of translational initiation (GO:0045948)	1/22	0.089488	0.250438	0	0	11.2778	27.2206	CDC123
proteasomal ubiquitin-independent protein catabolic process (GO:0010499)	1/22	0.089488	0.250438	0	0	11.2778	27.2206	PSMB4
negative regulation of response to external stimulus (GO:0032102)	2/118	0.0898816	0.250438	0	0	4.1128	9.9088	TNFAIP8L2;CERS2
innate immune response activating cell surface receptor signaling pathway (GO:0002220)	2/119	0.0911746	0.250438	0	0	4.07744	9.76538	PSMB4;PSMD4
regulation of steroid metabolic process (GO:0019218)	1/23	0.093362	0.250438	0	0	10.7646	25.5258	RORC
negative regulation of extrinsic apoptotic signaling pathway in absence of ligand (GO:2001240)	1/23	0.093362	0.250438	0	0	10.7646	25.5258	MCL1
response to nutrient levels (GO:0031667)	1/23	0.093362	0.250438	0	0	10.7646	25.5258	UCN3
negative regulation of signal transduction in absence of ligand (GO:1901099)	1/23	0.093362	0.250438	0	0	10.7646	25.5258	MCL1
membrane protein ectodomain proteolysis (GO:0006509)	1/23	0.093362	0.250438	0	0	10.7646	25.5258	APH1A
nucleotide metabolic process (GO:0009117)	1/23	0.093362	0.250438	0	0	10.7646	25.5258	NUDT5
regulation of peptidase activity (GO:0052547)	1/23	0.093362	0.250438	0	0	10.7646	25.5258	ECM1
regulation of mRNA catabolic process (GO:0061013)	2/122	0.0950864	0.250438	0	0	3.9749	9.35282	PSMB4;PSMD4
regulation of apoptotic process (GO:0042981)	6/742	0.0958397	0.250438	0	0	1.97912	4.64119	APH1A;MLLT11;NET1;ADAMTSL4;ANP32E;MCL1
positive regulation of epithelial cell proliferation (GO:0050679)	2/123	0.096401	0.250438	0	0	3.94185	9.22093	ECM1;ARNT
positive regulation of carbohydrate metabolic process (GO:0045913)	1/24	0.0972196	0.250438	0	0	10.2961	23.9979	ARNT
positive regulation of cell-substrate junction organization (GO:0150117)	1/24	0.0972196	0.250438	0	0	10.2961	23.9979	S100A10
regulation of axon extension involved in axon guidance (GO:0048841)	1/24	0.0972196	0.250438	0	0	10.2961	23.9979	SEMA6C
regulation of vascular endothelial growth factor receptor signaling pathway (GO:0030947)	1/24	0.0972196	0.250438	0	0	10.2961	23.9979	ARNT
C21-steroid hormone metabolic process (GO:0008207)	1/24	0.0972196	0.250438	0	0	10.2961	23.9979	AKR1C4
negative regulation of lipid metabolic process (GO:0045833)	1/24	0.0972196	0.250438	0	0	10.2961	23.9979	CCDC3
negative regulation of ossification (GO:0030279)	1/24	0.0972196	0.250438	0	0	10.2961	23.9979	ECM1
positive regulation of neuron apoptotic process (GO:0043525)	1/24	0.0972196	0.250438	0	0	10.2961	23.9979	MCL1
long-chain fatty-acyl-CoA metabolic process (GO:0035336)	1/24	0.0972196	0.250438	0	0	10.2961	23.9979	THEM5
protein K48-linked deubiquitination (GO:0071108)	1/24	0.0972196	0.250438	0	0	10.2961	23.9979	OTUD7B
protein kinase B signaling (GO:0043491)	1/24	0.0972196	0.250438	0	0	10.2961	23.9979	THEM4
fatty acid metabolic process (GO:0006631)	2/124	0.0977209	0.250438	0	0	3.90934	9.09172	THEM4;ECHDC3
non-canonical Wnt signaling pathway (GO:0035567)	2/124	0.0977209	0.250438	0	0	3.90934	9.09172	PSMB4;PSMD4
regulation of protein secretion (GO:0050708)	2/125	0.0990459	0.250832	0	0	3.87736	8.96513	ENSA;GOLPH3L
phosphatidylinositol biosynthetic process (GO:0006661)	2/126	0.100376	0.250832	0	0	3.8459	8.84108	PIP5K1A;PI4KB
regulation of epidermal cell differentiation (GO:0045604)	1/25	0.101061	0.250832	0	0	9.86657	22.6145	CTSK
positive regulation of release of cytochrome c from mitochondria (GO:0090200)	1/25	0.101061	0.250832	0	0	9.86657	22.6145	MLLT11
positive regulation of vascular endothelial growth factor production (GO:0010575)	1/25	0.101061	0.250832	0	0	9.86657	22.6145	ARNT
regulation of neutrophil chemotaxis (GO:0090022)	1/25	0.101061	0.250832	0	0	9.86657	22.6145	CAMK1D
phosphatidylinositol dephosphorylation (GO:0046856)	1/25	0.101061	0.250832	0	0	9.86657	22.6145	MTMR11
DNA-dependent DNA replication (GO:0006261)	2/129	0.104396	0.255554	0	0	3.75448	8.48348	PSMB4;PSMD4
regulation of biomineral tissue development (GO:0070167)	1/26	0.104886	0.255554	0	0	9.47143	21.3569	ECM1
positive regulation of ion transmembrane transporter activity (GO:0032414)	1/26	0.104886	0.255554	0	0	9.47143	21.3569	CTSS
protein deubiquitination (GO:0016579)	3/267	0.105081	0.255554	0	0	2.72325	6.13555	PSMB4;PSMD4;OTUD7B
positive regulation of canonical Wnt signaling pathway (GO:0090263)	2/130	0.105746	0.255554	0	0	3.72496	8.36891	PSMB4;PSMD4
Golgi organization (GO:0007030)	2/130	0.105746	0.255554	0	0	3.72496	8.36891	USP6NL;GOLPH3L
regulation of vascular endothelial growth factor production (GO:0010574)	1/27	0.108695	0.259269	0	0	9.10668	20.2096	ARNT
positive regulation of erythrocyte differentiation (GO:0045648)	1/27	0.108695	0.259269	0	0	9.10668	20.2096	ARNT
bile acid biosynthetic process (GO:0006699)	1/27	0.108695	0.259269	0	0	9.10668	20.2096	AKR1C4
mRNA splicing, via spliceosome (GO:0000398)	3/274	0.111296	0.262632	0	0	2.65197	5.82255	SF3B4;SCNM1;PRPF3
regulation of small molecule metabolic process (GO:0062012)	1/28	0.112489	0.262632	0	0	8.76896	19.1593	RORC
bile acid and bile salt transport (GO:0015721)	1/28	0.112489	0.262632	0	0	8.76896	19.1593	AKR1C4
regulation of extrinsic apoptotic signaling pathway in absence of ligand (GO:2001239)	1/28	0.112489	0.262632	0	0	8.76896	19.1593	MCL1
mucosal immune response (GO:0002385)	1/28	0.112489	0.262632	0	0	8.76896	19.1593	OTUD7B
protein modification by small protein removal (GO:0070646)	3/276	0.113098	0.262691	0	0	2.63227	5.73704	PSMB4;PSMD4;OTUD7B
protein localization to plasma membrane (GO:0072659)	2/136	0.113944	0.262691	0	0	3.55709	7.72617	PIP5K1A;S100A10
ribonucleoprotein complex assembly (GO:0022618)	2/136	0.113944	0.262691	0	0	3.55709	7.72617	CELF2;CELF3
homologous chromosome pairing at meiosis (GO:0007129)	1/29	0.116266	0.266927	0	0	8.45536	18.1949	HORMAD1
protein localization to cell periphery (GO:1990778)	2/140	0.119498	0.27216	0	0	3.45329	7.33636	PIP5K1A;S100A10
positive regulation of endopeptidase activity (GO:0010950)	1/30	0.120027	0.27216	0	0	8.16338	17.3067	APH1A
Golgi to plasma membrane protein transport (GO:0043001)	1/30	0.120027	0.27216	0	0	8.16338	17.3067	GOLPH3L
chromatin organization (GO:0006325)	2/142	0.122301	0.272795	0	0	3.40361	7.15192	SETDB1;NUDT5
proteolysis (GO:0006508)	3/287	0.123203	0.272795	0	0	2.5289	5.29532	APH1A;CTSK;CTSS
protein-DNA complex assembly (GO:0065004)	2/143	0.123708	0.272795	0	0	3.3793	7.06218	PSMB4;PSMD4
monocarboxylic acid metabolic process (GO:0032787)	2/143	0.123708	0.272795	0	0	3.3793	7.06218	THEM4;ECHDC3
negative regulation of axon extension (GO:0030517)	1/31	0.123773	0.272795	0	0	7.89087	16.4865	SEMA6C
positive regulation of Rho protein signal transduction (GO:0035025)	1/31	0.123773	0.272795	0	0	7.89087	16.4865	NET1
prostaglandin metabolic process (GO:0006693)	1/31	0.123773	0.272795	0	0	7.89087	16.4865	AKR1C4
negative regulation of chemotaxis (GO:0050922)	1/32	0.127502	0.278665	0	0	7.63594	15.7271	SEMA6C
protein K63-linked deubiquitination (GO:0070536)	1/32	0.127502	0.278665	0	0	7.63594	15.7271	OTUD7B
regulation of mRNA stability (GO:0043488)	2/146	0.127953	0.278665	0	0	3.3084	6.80237	PSMB4;PSMD4
positive regulation of ATP metabolic process (GO:1903580)	1/33	0.131216	0.281324	0	0	7.39695	15.0225	ARNT
apoptotic mitochondrial changes (GO:0008637)	1/33	0.131216	0.281324	0	0	7.39695	15.0225	THEM4
bile acid metabolic process (GO:0008206)	1/33	0.131216	0.281324	0	0	7.39695	15.0225	AKR1C4
negative chemotaxis (GO:0050919)	1/33	0.131216	0.281324	0	0	7.39695	15.0225	SEMA6C
regulation of G2/M transition of mitotic cell cycle (GO:0010389)	2/149	0.132233	0.281853	0	0	3.24039	6.55593	PSMB4;PSMD4
female gamete generation (GO:0007292)	1/34	0.134915	0.281853	0	0	7.17244	14.3672	HORMAD1
histone lysine methylation (GO:0034968)	1/34	0.134915	0.281853	0	0	7.17244	14.3672	SETDB1
cell-substrate junction assembly (GO:0007044)	1/34	0.134915	0.281853	0	0	7.17244	14.3672	PIP5K1A
regulation of glucose metabolic process (GO:0010906)	1/34	0.134915	0.281853	0	0	7.17244	14.3672	RORC
regulation of keratinocyte differentiation (GO:0045616)	1/34	0.134915	0.281853	0	0	7.17244	14.3672	CTSK
extracellular matrix organization (GO:0030198)	3/300	0.135555	0.281853	0	0	2.41661	4.82928	ADAMTSL4;CTSK;CTSS
mRNA processing (GO:0006397)	3/300	0.135555	0.281853	0	0	2.41661	4.82928	SF3B4;PRPF3;RPRD2
positive regulation of Wnt signaling pathway (GO:0030177)	2/153	0.13799	0.282842	0	0	3.15391	6.24656	PSMB4;PSMD4
regulation of blood circulation (GO:1903522)	1/35	0.138598	0.282842	0	0	6.96113	13.7565	CELF2
bicarbonate transport (GO:0015701)	1/35	0.138598	0.282842	0	0	6.96113	13.7565	CA14
semaphorin-plexin signaling pathway (GO:0071526)	1/35	0.138598	0.282842	0	0	6.96113	13.7565	SEMA6C
cellular response to hydrogen peroxide (GO:0070301)	1/35	0.138598	0.282842	0	0	6.96113	13.7565	NET1
cellular response to interleukin-1 (GO:0071347)	2/155	0.140889	0.282989	0	0	3.11237	6.09956	PSMB4;PSMD4
establishment of protein localization to plasma membrane (GO:0061951)	1/36	0.142265	0.282989	0	0	6.7619	13.1861	GOLPH3L
negative regulation of cellular protein localization (GO:1903828)	1/36	0.142265	0.282989	0	0	6.7619	13.1861	OTUD7B
membrane assembly (GO:0071709)	1/36	0.142265	0.282989	0	0	6.7619	13.1861	S100A10
positive regulation of substrate adhesion-dependent cell spreading (GO:1900026)	1/36	0.142265	0.282989	0	0	6.7619	13.1861	S100A10
mitochondrion disassembly (GO:0061726)	1/36	0.142265	0.282989	0	0	6.7619	13.1861	CTSK
regulation of ossification (GO:0030278)	1/36	0.142265	0.282989	0	0	6.7619	13.1861	ECM1
T cell receptor signaling pathway (GO:0050852)	2/158	0.145263	0.2831	0	0	3.05205	5.88805	PSMB4;PSMD4
regulation of erythrocyte differentiation (GO:0045646)	1/37	0.145917	0.2831	0	0	6.57374	12.6526	ARNT
positive regulation of myeloid cell differentiation (GO:0045639)	1/37	0.145917	0.2831	0	0	6.57374	12.6526	ARNT
centromere complex assembly (GO:0034508)	1/37	0.145917	0.2831	0	0	6.57374	12.6526	POGZ
neural crest cell migration (GO:0001755)	1/37	0.145917	0.2831	0	0	6.57374	12.6526	SEMA6C
phospholipid biosynthetic process (GO:0008654)	1/37	0.145917	0.2831	0	0	6.57374	12.6526	PIP5K1A
ncRNA metabolic process (GO:0034660)	1/37	0.145917	0.2831	0	0	6.57374	12.6526	TDRKH
spliceosomal snRNP assembly (GO:0000387)	1/38	0.149554	0.288126	0	0	6.39575	12.1526	PRPF3
connective tissue development (GO:0061448)	1/38	0.149554	0.288126	0	0	6.39575	12.1526	RORC
peptide biosynthetic process (GO:0043043)	2/162	0.151138	0.288774	0	0	2.97515	5.62172	MRPS21;MRPL9
regulation of dendrite development (GO:0050773)	1/39	0.153175	0.288774	0	0	6.22713	11.6832	CAMK1D
membrane protein proteolysis (GO:0033619)	1/39	0.153175	0.288774	0	0	6.22713	11.6832	APH1A
odontogenesis (GO:0042476)	1/39	0.153175	0.288774	0	0	6.22713	11.6832	TUFT1
organophosphate biosynthetic process (GO:0090407)	1/39	0.153175	0.288774	0	0	6.22713	11.6832	PIP5K1A
phospholipid dephosphorylation (GO:0046839)	1/39	0.153175	0.288774	0	0	6.22713	11.6832	MTMR11
negative regulation of canonical Wnt signaling pathway (GO:0090090)	2/165	0.155576	0.288774	0	0	2.91995	5.43292	PSMB4;PSMD4
positive regulation of catalytic activity (GO:0043085)	1/40	0.156781	0.288774	0	0	6.06716	11.2419	APH1A
positive regulation of cation channel activity (GO:2001259)	1/40	0.156781	0.288774	0	0	6.06716	11.2419	CTSS
autophagy of mitochondrion (GO:0000422)	1/40	0.156781	0.288774	0	0	6.06716	11.2419	CTSK
negative regulation of I-kappaB kinase/NF-kappaB signaling (GO:0043124)	1/40	0.156781	0.288774	0	0	6.06716	11.2419	OTUD7B
negative regulation of protein kinase B signaling (GO:0051898)	1/40	0.156781	0.288774	0	0	6.06716	11.2419	THEM4
organic hydroxy compound transport (GO:0015850)	1/40	0.156781	0.288774	0	0	6.06716	11.2419	AKR1C4
cellular protein-containing complex assembly (GO:0034622)	2/168	0.160039	0.288774	0	0	2.86674	5.25284	PSMD4;POGZ
regulation of release of cytochrome c from mitochondria (GO:0090199)	1/41	0.160372	0.288774	0	0	5.91518	10.8263	MLLT11
regulation of response to DNA damage stimulus (GO:2001020)	1/41	0.160372	0.288774	0	0	5.91518	10.8263	MCL1
positive regulation of cation transmembrane transport (GO:1904064)	1/41	0.160372	0.288774	0	0	5.91518	10.8263	CTSS
keratinocyte differentiation (GO:0030216)	1/41	0.160372	0.288774	0	0	5.91518	10.8263	PIP5K1A
nucleobase-containing compound catabolic process (GO:0034655)	1/41	0.160372	0.288774	0	0	5.91518	10.8263	NUDT5
regulation of protein dephosphorylation (GO:0035304)	1/41	0.160372	0.288774	0	0	5.91518	10.8263	ENSA
ceramide biosynthetic process (GO:0046513)	1/42	0.163948	0.292347	0	0	5.77062	10.4345	CERS2
mitochondrial gene expression (GO:0140053)	1/42	0.163948	0.292347	0	0	5.77062	10.4345	MRPS21
phosphatidylinositol phosphate biosynthetic process (GO:0046854)	1/42	0.163948	0.292347	0	0	5.77062	10.4345	PI4KB
cellular protein localization (GO:0034613)	3/329	0.164542	0.29246	0	0	2.19838	3.96717	USP6NL;SNX27;VPS45
negative regulation of proteolysis (GO:0045861)	1/43	0.167508	0.29394	0	0	5.63294	10.0645	ECM1
tRNA aminoacylation for protein translation (GO:0006418)	1/43	0.167508	0.29394	0	0	5.63294	10.0645	TARS2
myofibril assembly (GO:0030239)	1/43	0.167508	0.29394	0	0	5.63294	10.0645	TMOD4
natural killer cell activation (GO:0030101)	1/43	0.167508	0.29394	0	0	5.63294	10.0645	SNX27
positive regulation of cell-matrix adhesion (GO:0001954)	1/44	0.171054	0.297321	0	0	5.50166	9.7147	S100A10
intracellular protein transmembrane transport (GO:0065002)	1/44	0.171054	0.297321	0	0	5.50166	9.7147	SEC61A2
positive regulation of stress fiber assembly (GO:0051496)	1/44	0.171054	0.297321	0	0	5.50166	9.7147	S100A10
intracellular protein transport (GO:0006886)	3/336	0.171802	0.297683	0	0	2.1514	3.78949	USP6NL;SNX27;VPS45
glycerophospholipid biosynthetic process (GO:0046474)	2/177	0.173566	0.298667	0	0	2.71807	4.75988	PIP5K1A;PI4KB
negative regulation of T cell activation (GO:0050868)	1/45	0.174585	0.298667	0	0	5.37635	9.38359	TNFAIP8L2
cellular response to radiation (GO:0071478)	1/45	0.174585	0.298667	0	0	5.37635	9.38359	NET1
neural crest cell development (GO:0014032)	1/45	0.174585	0.298667	0	0	5.37635	9.38359	SEMA6C
regulation of mitotic cell cycle (GO:0007346)	2/178	0.175081	0.298667	0	0	2.70249	4.70912	PSMB4;PSMD4
positive regulation of response to stimulus (GO:0048584)	1/46	0.178101	0.302881	0	0	5.25661	9.0698	ECHDC3
regulation of T cell activation (GO:0050863)	1/47	0.181602	0.30694	0	0	5.14208	8.77208	TNFAIP8L2
regulation of protein localization to nucleus (GO:1900180)	1/47	0.181602	0.30694	0	0	5.14208	8.77208	OTUD7B
Golgi to plasma membrane transport (GO:0006893)	1/48	0.185088	0.310926	0	0	5.03242	8.48931	GOLPH3L
cellular response to ionizing radiation (GO:0071479)	1/48	0.185088	0.310926	0	0	5.03242	8.48931	NET1
antigen receptor-mediated signaling pathway (GO:0050851)	2/185	0.185742	0.311076	0	0	2.5982	4.37379	PSMB4;PSMD4
response to hydrogen peroxide (GO:0042542)	1/49	0.18856	0.314838	0	0	4.92733	8.22046	NET1
regulation of mitotic cell cycle phase transition (GO:1901990)	2/188	0.19034	0.31677	0	0	2.5559	4.24009	PSMB4;PSMD4
ubiquitin-dependent protein catabolic process (GO:0006511)	3/354	0.19088	0.31677	0	0	2.03919	3.37712	PSMB4;PSMD4;OTUD7B
positive regulation of cell morphogenesis involved in differentiation (GO:0010770)	1/50	0.192017	0.31677	0	0	4.82653	7.9646	S100A10
organic hydroxy compound biosynthetic process (GO:1901617)	1/50	0.192017	0.31677	0	0	4.82653	7.9646	AKR1C4
negative regulation of Wnt signaling pathway (GO:0030178)	2/191	0.194954	0.317694	0	0	2.51495	4.11192	PSMB4;PSMD4
regulation of substrate adhesion-dependent cell spreading (GO:1900024)	1/51	0.195459	0.317694	0	0	4.72976	7.72087	S100A10
inositol lipid-mediated signaling (GO:0048017)	1/51	0.195459	0.317694	0	0	4.72976	7.72087	PI4KB
intrinsic apoptotic signaling pathway in response to DNA damage (GO:0008630)	1/51	0.195459	0.317694	0	0	4.72976	7.72087	MCL1
positive regulation of actin filament bundle assembly (GO:0032233)	1/51	0.195459	0.317694	0	0	4.72976	7.72087	S100A10
ameboidal-type cell migration (GO:0001667)	1/52	0.198887	0.318753	0	0	4.63679	7.48849	SEMA6C
amide biosynthetic process (GO:0043604)	1/52	0.198887	0.318753	0	0	4.63679	7.48849	CERS2
regulation of intrinsic apoptotic signaling pathway (GO:2001242)	1/52	0.198887	0.318753	0	0	4.63679	7.48849	MCL1
endocytic recycling (GO:0032456)	1/52	0.198887	0.318753	0	0	4.63679	7.48849	SNX27
negative regulation of macromolecule metabolic process (GO:0010605)	2/194	0.199582	0.318753	0	0	2.47528	3.98898	SETDB1;CCDC3
cellular response to tumor necrosis factor (GO:0071356)	2/194	0.199582	0.318753	0	0	2.47528	3.98898	PSMB4;PSMD4
protein localization to membrane (GO:0072657)	2/195	0.201128	0.320294	0	0	2.46233	3.94911	PIP5K1A;S100A10
epidermal cell differentiation (GO:0009913)	1/53	0.202301	0.32031	0	0	4.54739	7.26672	PIP5K1A
positive regulation of phagocytosis (GO:0050766)	1/53	0.202301	0.32031	0	0	4.54739	7.26672	CAMK1D
regulation of focal adhesion assembly (GO:0051893)	1/54	0.2057	0.323831	0	0	4.46137	7.05491	S100A10
negative regulation of viral genome replication (GO:0045071)	1/54	0.2057	0.323831	0	0	4.46137	7.05491	SETDB1
endomembrane system organization (GO:0010256)	2/199	0.207326	0.32546	0	0	2.41184	3.79494	USP6NL;GOLPH3L
negative regulation of cytokine-mediated signaling pathway (GO:0001960)	1/55	0.209085	0.326362	0	0	4.37853	6.85245	CCDC3
ceramide metabolic process (GO:0006672)	1/55	0.209085	0.326362	0	0	4.37853	6.85245	CERS2
negative regulation of metabolic process (GO:0009892)	1/56	0.212456	0.330687	0	0	4.2987	6.65878	CCDC3
positive regulation of cell junction assembly (GO:1901890)	1/57	0.215812	0.332656	0	0	4.22173	6.47337	S100A10
regulation of bone mineralization (GO:0030500)	1/57	0.215812	0.332656	0	0	4.22173	6.47337	ECM1
monocarboxylic acid transport (GO:0015718)	1/57	0.215812	0.332656	0	0	4.22173	6.47337	AKR1C4
proteasomal protein catabolic process (GO:0010498)	2/205	0.21666	0.332656	0	0	2.33984	3.57861	PSMB4;PSMD4
regulation of tumor necrosis factor-mediated signaling pathway (GO:0010803)	1/58	0.219155	0.332656	0	0	4.14745	6.29574	CCDC3
negative regulation of hydrolase activity (GO:0051346)	1/58	0.219155	0.332656	0	0	4.14745	6.29574	ECM1
positive regulation of mitochondrion organization (GO:0010822)	1/58	0.219155	0.332656	0	0	4.14745	6.29574	MLLT11
membrane lipid biosynthetic process (GO:0046467)	1/58	0.219155	0.332656	0	0	4.14745	6.29574	CERS2
regulation of phagocytosis (GO:0050764)	1/58	0.219155	0.332656	0	0	4.14745	6.29574	CAMK1D
negative regulation of autophagy (GO:0010507)	1/59	0.222483	0.33678	0	0	4.07574	6.12545	MCL1
Notch signaling pathway (GO:0007219)	1/60	0.225797	0.340861	0	0	4.00646	5.96208	APH1A
translation (GO:0006412)	2/214	0.230732	0.347359	0	0	2.23949	3.2842	MRPS21;MRPL9
actin cytoskeleton reorganization (GO:0031532)	1/63	0.235656	0.34905	0	0	3.81202	5.50982	PIP5K1A
amyloid fibril formation (GO:1990000)	1/63	0.235656	0.34905	0	0	3.81202	5.50982	APH1A
negative regulation of peptidase activity (GO:0010466)	1/63	0.235656	0.34905	0	0	3.81202	5.50982	ECM1
cellular response to reactive oxygen species (GO:0034614)	1/63	0.235656	0.34905	0	0	3.81202	5.50982	NET1
positive regulation of Ras protein signal transduction (GO:0046579)	1/63	0.235656	0.34905	0	0	3.81202	5.50982	NET1
monocarboxylic acid biosynthetic process (GO:0072330)	1/63	0.235656	0.34905	0	0	3.81202	5.50982	AKR1C4
negative regulation of intrinsic apoptotic signaling pathway (GO:2001243)	1/64	0.238915	0.351046	0	0	3.75132	5.37057	MCL1
regulation of cilium assembly (GO:1902017)	1/64	0.238915	0.351046	0	0	3.75132	5.37057	USP6NL
diterpenoid metabolic process (GO:0016101)	1/64	0.238915	0.351046	0	0	3.75132	5.37057	AKR1C4
steroid biosynthetic process (GO:0006694)	1/65	0.24216	0.354867	0	0	3.69252	5.23658	AKR1C4
cellular response to nutrient levels (GO:0031669)	1/66	0.245391	0.358649	0	0	3.63553	5.10756	UCN3
regulation of I-kappaB kinase/NF-kappaB signaling (GO:0043122)	2/224	0.246438	0.359226	0	0	2.13752	2.99391	ECM1;OTUD7B
positive regulation of catabolic process (GO:0009896)	1/67	0.248609	0.361434	0	0	3.58027	4.98328	OAZ3
regulation of translational initiation (GO:0006446)	1/68	0.251813	0.365129	0	0	3.52665	4.86349	CDC123
negative regulation of cellular catabolic process (GO:0031330)	1/69	0.255004	0.365904	0	0	3.47461	4.74798	MCL1
cell chemotaxis (GO:0060326)	1/69	0.255004	0.365904	0	0	3.47461	4.74798	PIP5K1A
RNA 3'-end processing (GO:0031123)	1/69	0.255004	0.365904	0	0	3.47461	4.74798	RPRD2
positive regulation of protein transport (GO:0051222)	1/69	0.255004	0.365904	0	0	3.47461	4.74798	GOLPH3L
positive regulation of cell-substrate adhesion (GO:0010811)	1/70	0.258181	0.367349	0	0	3.42409	4.63654	S100A10
snRNA transcription by RNA polymerase II (GO:0042795)	1/70	0.258181	0.367349	0	0	3.42409	4.63654	RPRD2
regulation of plasma membrane bounded cell projection assembly (GO:0120032)	1/70	0.258181	0.367349	0	0	3.42409	4.63654	USP6NL
cellular protein metabolic process (GO:0044267)	3/417	0.261161	0.367349	0	0	1.72331	2.31375	APH1A;MRPS21;MRPL9
regulation of endopeptidase activity (GO:0052548)	1/71	0.261345	0.367349	0	0	3.375	4.52896	APH1A
snRNA transcription (GO:0009301)	1/71	0.261345	0.367349	0	0	3.375	4.52896	RPRD2
regulation of glycolytic process (GO:0006110)	1/71	0.261345	0.367349	0	0	3.375	4.52896	ARNT
phosphatidylinositol-mediated signaling (GO:0048015)	1/71	0.261345	0.367349	0	0	3.375	4.52896	PI4KB
response to ionizing radiation (GO:0010212)	1/72	0.264495	0.368954	0	0	3.3273	4.42508	NET1
positive regulation of protein secretion (GO:0050714)	1/72	0.264495	0.368954	0	0	3.3273	4.42508	GOLPH3L
positive regulation of secretion by cell (GO:1903532)	1/72	0.264495	0.368954	0	0	3.3273	4.42508	GOLPH3L
regulation of Rho protein signal transduction (GO:0035023)	1/73	0.267632	0.372387	0	0	3.28092	4.32471	NET1
regulation of stress fiber assembly (GO:0051492)	1/74	0.270756	0.373442	0	0	3.23581	4.2277	S100A10
sphingolipid biosynthetic process (GO:0030148)	1/74	0.270756	0.373442	0	0	3.23581	4.2277	CERS2
regulation of peptide hormone secretion (GO:0090276)	1/74	0.270756	0.373442	0	0	3.23581	4.2277	ENSA
cytokine-mediated signaling pathway (GO:0019221)	4/621	0.271101	0.373442	0	0	1.54455	2.01604	PSMB4;PSMD4;RORC;MCL1
nucleic acid phosphodiester bond hydrolysis (GO:0090305)	1/75	0.273867	0.376311	0	0	3.19192	4.1339	HORMAD1
actomyosin structure organization (GO:0031032)	1/76	0.276965	0.378679	0	0	3.14921	4.04316	TMOD4
phospholipid metabolic process (GO:0006644)	1/76	0.276965	0.378679	0	0	3.14921	4.04316	PIP5K1A
regulation of organelle assembly (GO:1902115)	1/77	0.280049	0.381949	0	0	3.10761	3.95534	USP6NL
negative regulation of apoptotic signaling pathway (GO:2001234)	1/78	0.283121	0.385184	0	0	3.0671	3.87031	MCL1
mRNA 3'-end processing (GO:0031124)	1/79	0.28618	0.385867	0	0	3.02763	3.78797	RPRD2
RNA splicing, via transesterification reactions with bulged adenosine as nucleophile (GO:0000377)	2/251	0.288972	0.385867	0	0	1.90313	2.3626	SF3B4;PRPF3
negative regulation of extrinsic apoptotic signaling pathway (GO:2001237)	1/80	0.289225	0.385867	0	0	2.98915	3.70819	MCL1
glycerophospholipid metabolic process (GO:0006650)	1/80	0.289225	0.385867	0	0	2.98915	3.70819	PIP5K1A
regulation of fat cell differentiation (GO:0045598)	1/80	0.289225	0.385867	0	0	2.98915	3.70819	RORC
skin development (GO:0043588)	1/80	0.289225	0.385867	0	0	2.98915	3.70819	PIP5K1A
lipid biosynthetic process (GO:0008610)	1/80	0.289225	0.385867	0	0	2.98915	3.70819	PIP5K1A
regulation of organelle organization (GO:0033043)	1/80	0.289225	0.385867	0	0	2.98915	3.70819	USP6NL
regulation of canonical Wnt signaling pathway (GO:0060828)	2/253	0.292119	0.387102	0	0	1.88777	2.32309	PSMB4;PSMD4
negative regulation of protein modification process (GO:0031400)	1/81	0.292258	0.387102	0	0	2.95164	3.63086	ENSA
regulation of interleukin-8 production (GO:0032677)	1/81	0.292258	0.387102	0	0	2.95164	3.63086	OTUD7B
ephrin receptor signaling pathway (GO:0048013)	1/82	0.295279	0.390164	0	0	2.91505	3.55588	APH1A
negative regulation of defense response (GO:0031348)	1/85	0.304263	0.399164	0	0	2.81052	3.34413	TNFAIP8L2
retrograde vesicle-mediated transport, Golgi to endoplasmic reticulum (GO:0006890)	1/85	0.304263	0.399164	0	0	2.81052	3.34413	GOLPH3L
positive regulation of protein catabolic process (GO:0045732)	1/85	0.304263	0.399164	0	0	2.81052	3.34413	OAZ3
positive regulation of neuron projection development (GO:0010976)	1/88	0.313134	0.409826	0	0	2.71319	3.15035	CAMK1D
regulation of cation channel activity (GO:2001257)	1/89	0.316066	0.411707	0	0	2.68222	3.0894	CTSS
transforming growth factor beta receptor signaling pathway (GO:0007179)	1/89	0.316066	0.411707	0	0	2.68222	3.0894	CGN
SRP-dependent cotranslational protein targeting to membrane (GO:0006614)	1/90	0.318985	0.414531	0	0	2.65195	3.03015	SEC61A2
positive regulation of transport (GO:0051050)	1/91	0.321893	0.417325	0	0	2.62235	2.97253	CAMK1D
retinoid metabolic process (GO:0001523)	1/92	0.324788	0.42009	0	0	2.59341	2.9165	AKR1C4
regulation of heart contraction (GO:0008016)	1/93	0.327671	0.422826	0	0	2.56509	2.86199	CELF2
antigen processing and presentation of exogenous peptide antigen via MHC class II (GO:0019886)	1/98	0.341904	0.440161	0	0	2.43225	2.61036	CTSS
organic anion transport (GO:0015711)	1/99	0.344715	0.441198	0	0	2.40731	2.56388	CA14
mRNA-containing ribonucleoprotein complex export from nucleus (GO:0071427)	1/99	0.344715	0.441198	0	0	2.40731	2.56388	UPF2
antigen processing and presentation of peptide antigen via MHC class II (GO:0002495)	1/100	0.347513	0.441198	0	0	2.38288	2.51859	CTSS
cell-matrix adhesion (GO:0007160)	1/100	0.347513	0.441198	0	0	2.38288	2.51859	PIP5K1A
positive regulation of translation (GO:0045727)	1/100	0.347513	0.441198	0	0	2.38288	2.51859	CDC123
organic acid transport (GO:0015849)	1/100	0.347513	0.441198	0	0	2.38288	2.51859	AKR1C4
positive regulation of vasculature development (GO:1904018)	1/102	0.353076	0.445182	0	0	2.33545	2.43138	ECM1
mitotic sister chromatid segregation (GO:0000070)	1/102	0.353076	0.445182	0	0	2.33545	2.43138	POGZ
regulation of protein catabolic process (GO:0042176)	1/102	0.353076	0.445182	0	0	2.33545	2.43138	OAZ3
antigen processing and presentation of exogenous peptide antigen (GO:0002478)	1/103	0.355839	0.446623	0	0	2.31244	2.38939	CTSS
chromatin remodeling (GO:0006338)	1/103	0.355839	0.446623	0	0	2.31244	2.38939	NUDT5
steroid metabolic process (GO:0008202)	1/104	0.358591	0.447022	0	0	2.28988	2.34843	AKR1C4
regulation of insulin secretion (GO:0050796)	1/104	0.358591	0.447022	0	0	2.28988	2.34843	ENSA
mRNA transport (GO:0051028)	1/104	0.358591	0.447022	0	0	2.28988	2.34843	UPF2
regulation of cell cycle process (GO:0010564)	1/106	0.36406	0.449769	0	0	2.24603	2.26947	HORMAD1
RNA export from nucleus (GO:0006405)	1/106	0.36406	0.449769	0	0	2.24603	2.26947	UPF2
small GTPase mediated signal transduction (GO:0007264)	1/106	0.36406	0.449769	0	0	2.24603	2.26947	SETDB1
regulation of phosphatidylinositol 3-kinase signaling (GO:0014066)	1/106	0.36406	0.449769	0	0	2.24603	2.26947	PIP5K1A
mRNA export from nucleus (GO:0006406)	1/107	0.366777	0.452112	0	0	2.22473	2.23141	UPF2
MAPK cascade (GO:0000165)	2/303	0.369815	0.45484	0	0	1.57019	1.56195	PSMB4;PSMD4
lipid transport (GO:0006869)	1/109	0.372177	0.456725	0	0	2.18331	2.15795	AKR1C4
positive regulation of metabolic process (GO:0009893)	1/113	0.382841	0.467728	0	0	2.10491	2.021	CAMK1D
nuclear-transcribed mRNA catabolic process, nonsense-mediated decay (GO:0000184)	1/113	0.382841	0.467728	0	0	2.10491	2.021	UPF2
cellular response to transforming growth factor beta stimulus (GO:0071560)	1/114	0.385478	0.469099	0	0	2.08618	1.98869	CGN
protein polyubiquitination (GO:0000209)	2/314	0.386517	0.469099	0	0	1.51398	1.43916	PSMB4;PSMD4
cellular macromolecule biosynthetic process (GO:0034645)	2/314	0.386517	0.469099	0	0	1.51398	1.43916	MRPS21;MRPL9
positive regulation of protein metabolic process (GO:0051247)	1/115	0.388105	0.469991	0	0	2.06777	1.9571	OAZ3
positive regulation of transcription, DNA-templated (GO:0045893)	6/1183	0.388992	0.470031	0	0	1.20912	1.14165	MLLT11;GABPB2;POGZ;RFX5;RORC;ARNT
positive regulation of angiogenesis (GO:0045766)	1/116	0.390721	0.470059	0	0	2.04969	1.92622	ECM1
sphingolipid metabolic process (GO:0006665)	1/116	0.390721	0.470059	0	0	2.04969	1.92622	CERS2
positive regulation of cell projection organization (GO:0031346)	1/117	0.393325	0.472162	0	0	2.03192	1.89602	CAMK1D
transcription by RNA polymerase II (GO:0006366)	2/320	0.395549	0.472189	0	0	1.48496	1.37727	RORC;RPRD2
adenylate cyclase-activating G protein-coupled receptor signaling pathway (GO:0007189)	1/118	0.395919	0.472189	0	0	2.01445	1.86648	UCN3
regulation of cellular response to stress (GO:0080135)	1/118	0.395919	0.472189	0	0	2.01445	1.86648	MCL1
proteasome-mediated ubiquitin-dependent protein catabolic process (GO:0043161)	2/321	0.397049	0.472513	0	0	1.48023	1.36728	PSMB4;PSMD4
negative regulation of gene expression (GO:0010629)	2/322	0.398546	0.473274	0	0	1.47553	1.35738	SETDB1;CCDC3
cellular response to oxidative stress (GO:0034599)	1/125	0.413769	0.489242	0	0	1.90006	1.6767	ARNT
platelet degranulation (GO:0002576)	1/125	0.413769	0.489242	0	0	1.90006	1.6767	ECM1
muscle contraction (GO:0006936)	1/129	0.423734	0.499952	0	0	1.84031	1.58018	TMOD4
G2/M transition of mitotic cell cycle (GO:0000086)	1/130	0.4262	0.501786	0	0	1.82595	1.55726	ENSA
cell cycle G2/M phase transition (GO:0044839)	1/131	0.428654	0.5036	0	0	1.81181	1.5348	ENSA
post-translational protein modification (GO:0043687)	2/345	0.432513	0.506094	0	0	1.37497	1.15242	PSMB4;PSMD4
RNA metabolic process (GO:0016070)	1/133	0.433532	0.506094	0	0	1.78418	1.4912	CELF2
transmembrane receptor protein serine/threonine kinase signaling pathway (GO:0007178)	1/133	0.433532	0.506094	0	0	1.78418	1.4912	CGN
supramolecular fiber organization (GO:0097435)	2/351	0.441211	0.513969	0	0	1.35092	1.10536	APH1A;TMOD4
regulation of cellular component organization (GO:0051128)	1/139	0.447921	0.520684	0	0	1.70609	1.37023	NET1
transcription initiation from RNA polymerase II promoter (GO:0006367)	1/140	0.450284	0.522329	0	0	1.69373	1.35139	RORC
regulation of small GTPase mediated signal transduction (GO:0051056)	1/141	0.452636	0.522857	0	0	1.68155	1.33291	NET1
positive regulation of cellular catabolic process (GO:0031331)	1/141	0.452636	0.522857	0	0	1.68155	1.33291	ARNT
Ras protein signal transduction (GO:0007265)	1/142	0.454979	0.524464	0	0	1.66954	1.31477	SETDB1
receptor-mediated endocytosis (GO:0006898)	1/143	0.457312	0.526052	0	0	1.6577	1.29696	PI4KB
response to cytokine (GO:0034097)	1/150	0.473368	0.542258	0	0	1.57926	1.1811	MCL1
cellular response to organic cyclic compound (GO:0071407)	1/150	0.473368	0.542258	0	0	1.57926	1.1811	RORC
actin filament organization (GO:0007015)	1/152	0.477869	0.546278	0	0	1.55818	1.15059	TMOD4
regulation of cell differentiation (GO:0045595)	1/156	0.486757	0.554138	0	0	1.51767	1.09271	RORC
peptidyl-serine phosphorylation (GO:0018105)	1/156	0.486757	0.554138	0	0	1.51767	1.09271	CAMK1D
organonitrogen compound biosynthetic process (GO:1901566)	1/158	0.491144	0.55798	0	0	1.49818	1.06523	CERS2
positive regulation of protein kinase B signaling (GO:0051897)	1/161	0.497656	0.564026	0	0	1.46987	1.02574	THEM4
positive regulation of cellular process (GO:0048522)	3/625	0.498513	0.564026	0	0	1.13479	0.789959	CDC123;CAMK1D;ECHDC3
adenylate cyclase-modulating G protein-coupled receptor signaling pathway (GO:0007188)	1/165	0.506211	0.570393	0	0	1.43373	0.976084	UCN3
regulation of neuron projection development (GO:0010975)	1/165	0.506211	0.570393	0	0	1.43373	0.976084	CAMK1D
DNA-templated transcription, initiation (GO:0006352)	1/168	0.512532	0.576337	0	0	1.40776	0.940933	RORC
peptidyl-serine modification (GO:0018209)	1/169	0.514621	0.577508	0	0	1.39931	0.929592	CAMK1D
positive regulation of I-kappaB kinase/NF-kappaB signaling (GO:0043123)	1/171	0.518773	0.579806	0	0	1.3827	0.907452	ECM1
nuclear-transcribed mRNA catabolic process (GO:0000956)	1/171	0.518773	0.579806	0	0	1.3827	0.907452	UPF2
organelle organization (GO:0006996)	2/420	0.535673	0.596577	0	0	1.12394	0.7016	USP6NL;GOLPH3L
positive regulation of cellular biosynthetic process (GO:0031328)	1/180	0.537027	0.596577	0	0	1.31258	0.816041	ARNT
regulated exocytosis (GO:0045055)	1/180	0.537027	0.596577	0	0	1.31258	0.816041	ECM1
negative regulation of cytokine production (GO:0001818)	1/182	0.54099	0.599479	0	0	1.29795	0.7974	OTUD7B
organelle assembly (GO:0070925)	2/425	0.542091	0.599479	0	0	1.11037	0.679904	TMOD4;POGZ
positive regulation of transcription by RNA polymerase II (GO:0045944)	4/908	0.542904	0.599479	0	0	1.03851	0.634346	GABPB2;POGZ;RFX5;ARNT
regulation of intracellular signal transduction (GO:1902531)	2/437	0.557246	0.614085	0	0	1.07907	0.630987	NET1;PIP5K1A
negative regulation of transcription by RNA polymerase II (GO:0000122)	3/684	0.559737	0.615599	0	0	1.03331	0.599616	VPS72;RORC;OTUD7B
regulation of programmed cell death (GO:0043067)	1/194	0.564071	0.61913	0	0	1.21651	0.696541	ANP32E
regulation of macromolecule metabolic process (GO:0060255)	1/200	0.575178	0.630066	0	0	1.17947	0.652336	POGZ
regulation of angiogenesis (GO:0045765)	1/203	0.580626	0.633515	0	0	1.16178	0.631597	ECM1
axon guidance (GO:0007411)	1/203	0.580626	0.633515	0	0	1.16178	0.631597	SEMA6C
regulation of inflammatory response (GO:0050727)	1/206	0.586005	0.63812	0	0	1.1446	0.611705	TNFAIP8L2
regulation of protein kinase B signaling (GO:0051896)	1/207	0.587783	0.638793	0	0	1.13899	0.605254	THEM4
mitotic cell cycle phase transition (GO:0044772)	1/209	0.591316	0.641368	0	0	1.12792	0.592615	ENSA
negative regulation of inflammatory response (GO:0050728)	1/212	0.596559	0.644518	0	0	1.11171	0.574285	TNFAIP8L2
phosphate-containing compound metabolic process (GO:0006796)	1/212	0.596559	0.644518	0	0	1.11171	0.574285	NUDT5
extracellular structure organization (GO:0043062)	1/216	0.603447	0.649977	0	0	1.09081	0.550964	ADAMTSL4
external encapsulating structure organization (GO:0045229)	1/217	0.605151	0.649977	0	0	1.0857	0.545325	ADAMTSL4
regulation of cell growth (GO:0001558)	1/217	0.605151	0.649977	0	0	1.0857	0.545325	NET1
cellular response to lipid (GO:0071396)	1/219	0.608537	0.652342	0	0	1.07563	0.534265	RORC
cellular response to cytokine stimulus (GO:0071345)	2/482	0.610922	0.653398	0	0	0.975653	0.480788	RORC;MCL1
positive regulation of cell motility (GO:2000147)	1/221	0.611894	0.653398	0	0	1.06575	0.523491	SEMA6C
apoptotic process (GO:0006915)	1/231	0.628257	0.668281	0	0	1.01889	0.473587	BNIPL
regulation of autophagy (GO:0010506)	1/231	0.628257	0.668281	0	0	1.01889	0.473587	MCL1
axonogenesis (GO:0007409)	1/240	0.6424	0.681176	0	0	0.980076	0.433726	SEMA6C
positive regulation of nucleic acid-templated transcription (GO:1903508)	2/511	0.642852	0.681176	0	0	0.918692	0.405916	MLLT11;RORC
positive regulation of DNA-binding transcription factor activity (GO:0051091)	1/246	0.651532	0.689049	0	0	0.955782	0.409484	CAMK1D
protein ubiquitination (GO:0016567)	2/525	0.657525	0.694054	0	0	0.893455	0.374601	PSMB4;PSMD4
positive regulation of signal transduction (GO:0009967)	1/252	0.660434	0.695792	0	0	0.93265	0.386918	ARNT
positive regulation of phosphorylation (GO:0042327)	1/253	0.661895	0.696001	0	0	0.928902	0.383309	ARNT
cellular component assembly (GO:0022607)	1/261	0.673366	0.706714	0	0	0.899954	0.355901	HORMAD1
positive regulation of intracellular signal transduction (GO:1902533)	2/546	0.67864	0.710895	0	0	0.858035	0.33263	ECM1;THEM4
protein-containing complex assembly (GO:0065003)	1/267	0.681716	0.712762	0	0	0.879386	0.33693	CDC123
positive regulation of cell migration (GO:0030335)	1/269	0.684452	0.714268	0	0	0.872735	0.330885	SEMA6C
plasma membrane bounded cell projection assembly (GO:0120031)	1/278	0.69648	0.725445	0	0	0.843992	0.305285	PIP5K1A
regulation of cell cycle (GO:0051726)	1/296	0.719193	0.747689	0	0	0.791768	0.260987	CDC123
cellular response to oxygen-containing compound (GO:1901701)	1/323	0.750149	0.778403	0	0	0.724379	0.208247	RORC
positive regulation of cytokine production (GO:0001819)	1/335	0.762801	0.790043	0	0	0.697926	0.188969	ARNT
negative regulation of transcription, DNA-templated (GO:0045892)	3/948	0.773813	0.799945	0	0	0.734417	0.188323	VPS72;RORC;OTUD7B
cellular response to DNA damage stimulus (GO:0006974)	1/350	0.777728	0.802487	0	0	0.667417	0.167774	MCL1
negative regulation of cell population proliferation (GO:0008285)	1/379	0.804004	0.828049	0	0	0.6153	0.134229	BNIPL
negative regulation of programmed cell death (GO:0043069)	1/381	0.805698	0.828246	0	0	0.611999	0.13222	MCL1
positive regulation of macromolecule metabolic process (GO:0010604)	1/384	0.808213	0.829284	0	0	0.607112	0.129272	SETDB1
transmembrane receptor protein tyrosine kinase signaling pathway (GO:0007169)	1/404	0.824174	0.844089	0	0	0.576391	0.111459	APH1A
regulation of cell migration (GO:0030334)	1/408	0.827205	0.845622	0	0	0.57061	0.108246	SEMA6C
regulation of cell population proliferation (GO:0042127)	2/764	0.840903	0.856973	0	0	0.605667	0.10495	CDC123;BNIPL
regulation of transcription by RNA polymerase II (GO:0006357)	7/2206	0.84142	0.856973	0	0	0.723009	0.124838	GABPB2;VPS72;POGZ;RFX5;RORC;OTUD7B;ARNT
regulation of gene expression (GO:0010468)	3/1079	0.844022	0.858037	0	0	0.64055	0.108622	SETDB1;POGZ;CCDC3
positive regulation of cell population proliferation (GO:0008284)	1/474	0.870373	0.883196	0	0	0.489329	0.0679354	CDC123
neutrophil degranulation (GO:0043312)	1/481	0.874272	0.884474	0	0	0.482019	0.0647659	CTSS
negative regulation of apoptotic process (GO:0043066)	1/485	0.876448	0.884474	0	0	0.477937	0.0630294	MCL1
neutrophil activation involved in immune response (GO:0002283)	1/485	0.876448	0.884474	0	0	0.477937	0.0630294	CTSS
neutrophil mediated immunity (GO:0002446)	1/488	0.878055	0.884476	0	0	0.474919	0.0617612	CTSS
protein phosphorylation (GO:0006468)	1/496	0.882242	0.887071	0	0	0.467051	0.0585166	CAMK1D
negative regulation of cellular process (GO:0048523)	1/566	0.913308	0.916635	0	0	0.407712	0.0369723	BNIPL
cellular protein modification process (GO:0006464)	2/1025	0.936491	0.938194	0	0	0.444994	0.0291983	PSMB4;PSMD4
regulation of transcription, DNA-templated (GO:0006355)	4/2244	0.989274	0.989274	0	0	0.38966	0.00420219	MLLT11;RFX5;RORC;ARNT

## Sheet: Th2
Term	Overlap	P-value	Adjusted P-value	Old P-value	Old Adjusted P-value	Odds Ratio	Combined Score	Genes
bicarbonate transport (GO:0015701)	6/35	6.68984e-06	0.00998793	0	0	15.4397	183.962	CA1;CA3;CA2;CA4;SLC26A7;CA13	8q
ERBB2 signaling pathway (GO:0038128)	5/32	6.45584e-05	0.0481929	0	0	13.7687	132.84	GRB7;ERBB2;CPNE3;PRKCA;GRB2	17q,17q,8q,17q,17q
triglyceride catabolic process (GO:0019433)	4/23	0.000234958	0.0985381	0	0	15.6003	130.358	FABP4;FABP5;FABP9;FABP12	8q
ERBB signaling pathway (GO:0038127)	6/66	0.000264	0.0985381	0	0	7.45076	61.391	GRB7;ERBB2;CPNE3;PRKCA;GRB2;FAM83A	17q,17q,8q,17q,17q,8q
organic anion transport (GO:0015711)	7/99	0.000391037	0.116764	0	0	5.68135	44.5799	CA1;CA3;CA2;SLC25A19;CA4;SLC26A7;CA13	8q,8q,8q,17q,8q,8q,8q
fibroblast growth factor receptor signaling pathway (GO:0008543)	6/75	0.000528851	0.131596	0	0	6.47596	48.8598	ESRP1;FGF19;GRB2;FGF3;POLR2K;FGF4	8q,11q,17q,11q,8q,11q
triglyceride metabolic process (GO:0006641)	5/55	0.000866324	0.184775	0	0	7.42642	52.3655	FABP4;FABP5;APOH;FABP9;FABP12
acylglycerol catabolic process (GO:0046464)	4/35	0.00122356	0.228347	0	0	9.55566	64.0802	FABP4;FABP5;FABP9;FABP12
cellular response to fibroblast growth factor stimulus (GO:0044344)	6/92	0.00154837	0.235902	0	0	5.19133	33.5908	ESRP1;FGF19;GRB2;FGF3;POLR2K;FGF4
positive regulation of protein kinase B signaling (GO:0051897)	8/161	0.00158005	0.235902	0	0	3.907	25.2013	ANGPT1;FGF19;ERBB2;GRB2;FGF3;FGF4;TSPYL5;MTDH
response to growth factor (GO:0070848)	4/41	0.0022214	0.301505	0	0	8.00366	48.8993	RPS6KB1;MYC;ERBB2;CPNE3
regulation of lipopolysaccharide-mediated signaling pathway (GO:0031664)	3/21	0.00270287	0.336282	0	0	12.3046	72.7626	LY96;PRKCA;TRIB1
regulation of translation (GO:0006417)	8/178	0.0029524	0.339071	0	0	3.51325	20.4651	GRB7;RNF139;RPS6KB1;ERBB2;EIF3H;EIF3E;MIF4GD;MRPL13
transmembrane receptor protein tyrosine kinase signaling pathway (GO:0007169)	13/404	0.0035095	0.362922	0	0	2.50189	14.1414	GRB7;ANGPT1;SDC2;MTSS1;FGF3;FGF4;FGF19;ESRP1;ERBB2;GRB2;ATP6V0D2;ATP6V1C1;POLR2K
positive regulation of lipopolysaccharide-mediated signaling pathway (GO:0031666)	2/7	0.00364624	0.362922	0	0	29.4403	165.28	LY96;PRKCA
regulation of protein kinase B signaling (GO:0051896)	8/207	0.00725298	0.564283	0	0	2.99682	14.7633	ANGPT1;FGF19;ERBB2;GRB2;FGF3;TSPYL5;MTDH;FGF4
regulation of DNA methylation (GO:0044030)	2/10	0.0076072	0.564283	0	0	18.3974	89.7546	MYC;GRHL2
regulation of epithelial cell proliferation (GO:0050678)	5/93	0.00856224	0.564283	0	0	4.21141	20.048	OSR2;ANGPT1;MYC;ERBB2;MTSS1
long-chain fatty acid transport (GO:0015909)	3/32	0.00903863	0.564283	0	0	7.63309	35.9232	FABP4;FABP5;RPS6KB1
positive regulation of bone resorption (GO:0045780)	2/11	0.00921535	0.564283	0	0	16.3524	76.6418	DCSTAMP;PRKCA
formation of extrachromosomal circular DNA (GO:0001325)	2/11	0.00921535	0.564283	0	0	16.3524	76.6418	NBN;TERF1
positive regulation of macrophage differentiation (GO:0045651)	2/11	0.00921535	0.564283	0	0	16.3524	76.6418	PRKCA;FADD
t-circle formation (GO:0090656)	2/11	0.00921535	0.564283	0	0	16.3524	76.6418	NBN;TERF1
telomere maintenance via telomere trimming (GO:0090737)	2/11	0.00921535	0.564283	0	0	16.3524	76.6418	NBN;TERF1
cell cycle G1/S phase transition (GO:0044843)	4/63	0.0103763	0.564283	0	0	5.01364	22.9034	CCND1;CCNE2;RPS6KB1;MYC
protein destabilization (GO:0031648)	3/34	0.0106916	0.564283	0	0	7.13991	32.403	GGA3;RNF139;DERL1
negative regulation of cell division (GO:0051782)	2/12	0.0109606	0.564283	0	0	14.7164	66.4218	MYC;CHMP4C
cellular response to fluid shear stress (GO:0071498)	2/12	0.0109606	0.564283	0	0	14.7164	66.4218	HAS2;MTSS1
gas transport (GO:0015669)	2/12	0.0109606	0.564283	0	0	14.7164	66.4218	CA2;MYC
positive regulation of myeloid leukocyte differentiation (GO:0002763)	3/36	0.012508	0.571879	0	0	6.7065	29.3838	DCSTAMP;PRKCA;FADD
regulation of translational initiation (GO:0006446)	4/68	0.0134669	0.571879	0	0	4.62077	19.9041	RPS6KB1;EIF3H;EIF3E;MIF4GD
positive regulation of gene expression (GO:0010628)	13/482	0.0143421	0.571879	0	0	2.07738	8.81756	OSR2;ANGPT1;FGF3;FGF4;RIMS2;HEY1;RPS6KB1;MYC;FGF19;UBR5;ERBB2;EIF3E;POLR2K
activation of cysteine-type endopeptidase activity (GO:0097202)	2/14	0.0148466	0.571879	0	0	12.2624	51.6246	RIPK2;FADD
positive regulation of transmembrane transport (GO:0034764)	2/14	0.0148466	0.571879	0	0	12.2624	51.6246	CA2;AZIN1
DNA recombination (GO:0006310)	3/39	0.0155444	0.571879	0	0	6.14669	25.5952	RAD21;IGHMBP2;RAD54B
regulation of macrophage differentiation (GO:0045649)	2/15	0.0169797	0.571879	0	0	11.3186	46.1316	PRKCA;FADD
positive regulation of chromosome organization (GO:2001252)	2/15	0.0169797	0.571879	0	0	11.3186	46.1316	RAD21;NBN
mitotic recombination (GO:0006312)	2/15	0.0169797	0.571879	0	0	11.3186	46.1316	NSMCE2;RAD54B
insulin receptor signaling pathway (GO:0008286)	4/73	0.017088	0.571879	0	0	4.28484	17.4366	GRB7;GRB2;ATP6V0D2;ATP6V1C1
negative regulation of telomere maintenance (GO:0032205)	2/16	0.0192345	0.571879	0	0	10.5096	41.5239	NBN;TERF1
regulation of monocyte differentiation (GO:0045655)	2/16	0.0192345	0.571879	0	0	10.5096	41.5239	DCSTAMP;MYC
mitotic sister chromatid cohesion (GO:0007064)	2/16	0.0192345	0.571879	0	0	10.5096	41.5239	DSCC1;RAD21
positive regulation of protein modification by small protein conjugation or removal (GO:1903322)	4/77	0.0203835	0.571879	0	0	4.04923	15.7638	ANGPT1;RIPK2;DERL1;TSPYL5
zymogen activation (GO:0031638)	3/45	0.0227566	0.571879	0	0	5.26699	19.9245	RIPK2;APOH;FADD
regulation of transcription by RNA polymerase I (GO:0006356)	2/18	0.0240947	0.571879	0	0	9.19496	34.2582	ERBB2;POLR2K
regulation of DNA metabolic process (GO:0051052)	3/46	0.0241073	0.571879	0	0	5.14424	19.1635	MYC;NBN;GRHL2
regulation of telomerase activity (GO:0051972)	3/46	0.0241073	0.571879	0	0	5.14424	19.1635	MYC;TERF1;GRHL2
positive regulation of protein ubiquitination (GO:0031398)	4/82	0.025018	0.571879	0	0	3.7887	13.9733	ANGPT1;RIPK2;DERL1;TSPYL5
epidermal growth factor receptor signaling pathway (GO:0007173)	3/47	0.0255006	0.571879	0	0	5.02707	18.4446	GRB7;GRB2;FAM83A
regulation of stem cell population maintenance (GO:2000036)	2/19	0.0266931	0.571879	0	0	8.65364	31.3552	ZNF706;MYC
telomere capping (GO:0016233)	2/19	0.0266931	0.571879	0	0	8.65364	31.3552	NBN;TERF1
G1/S transition of mitotic cell cycle (GO:0000082)	4/85	0.0280794	0.571879	0	0	3.64782	13.0326	CCND1;CCNE2;RPS6KB1;MYC
negative regulation of cellular amide metabolic process (GO:0034249)	4/86	0.0291473	0.571879	0	0	3.60315	12.7386	GRB7;GGA3;RNF139;MRPL13
protein targeting to lysosome (GO:0006622)	2/20	0.029399	0.571879	0	0	8.17247	28.8226	GGA3;SNX16
cardiac epithelial to mesenchymal transition (GO:0060317)	2/20	0.029399	0.571879	0	0	8.17247	28.8226	HEY1;HAS2
cardiac ventricle development (GO:0003231)	2/20	0.029399	0.571879	0	0	8.17247	28.8226	HEY1;TMEM65
cellular response to misfolded protein (GO:0071218)	2/20	0.029399	0.571879	0	0	8.17247	28.8226	UBE2W;DERL1
regulation of smooth muscle contraction (GO:0006940)	2/20	0.029399	0.571879	0	0	8.17247	28.8226	CTTN;KCNB2
fatty acid transport (GO:0015908)	2/20	0.029399	0.571879	0	0	8.17247	28.8226	FABP4;FABP5
insulin secretion (GO:0030073)	2/20	0.029399	0.571879	0	0	8.17247	28.8226	RIMS2;SLC30A8
positive regulation of protein phosphorylation (GO:0001934)	10/371	0.0298217	0.571879	0	0	2.06361	7.24846	CCND1;ANGPT1;RIPK2;FGF19;ERBB2;ENPP2;NBN;GDF6;FGF3;FGF4
cellular response to insulin stimulus (GO:0032869)	5/129	0.0308172	0.571879	0	0	2.98326	10.3808	GRB7;RPS6KB1;GRB2;ATP6V0D2;ATP6V1C1
negative regulation of translation (GO:0017148)	4/90	0.0336574	0.571879	0	0	3.43487	11.6494	GRB7;RNF139;EIF3E;MRPL13
regulation of cell motility (GO:2000145)	5/133	0.0344863	0.571879	0	0	2.88945	9.72932	FGF19;ERBB2;ENPP2;FGF3;FGF4
negative regulation of DNA recombination at telomere (GO:0048239)	2/22	0.0351202	0.571879	0	0	7.35448	24.63	TERF1;POLR2K
regulation of DNA recombination at telomere (GO:0072695)	2/22	0.0351202	0.571879	0	0	7.35448	24.63	TERF1;POLR2K
telomere maintenance (GO:0000723)	3/56	0.0399361	0.571879	0	0	4.17151	13.4342	NSMCE2;NBN;TERF1
response to gamma radiation (GO:0010332)	2/24	0.0412323	0.571879	0	0	6.68521	21.316	MYC;TSPYL5
double-strand break repair via homologous recombination (GO:0000724)	4/97	0.0424764	0.571879	0	0	3.1752	10.0298	RAD21;NSMCE2;NBN;RAD54B
glycosaminoglycan biosynthetic process (GO:0006024)	4/97	0.0424764	0.571879	0	0	3.1752	10.0298	EXT1;ANGPT1;SDC2;HAS2
positive regulation of protein binding (GO:0032092)	3/58	0.0436002	0.571879	0	0	4.01941	12.5916	RIPK2;DERL1;STK3
protein quality control for misfolded or incompletely synthesized proteins (GO:0006515)	2/25	0.0444271	0.571879	0	0	6.39422	19.911	UBE2W;DERL1
cellular polysaccharide biosynthetic process (GO:0033692)	2/25	0.0444271	0.571879	0	0	6.39422	19.911	EXT1;HAS2
organophosphate ester transport (GO:0015748)	2/25	0.0444271	0.571879	0	0	6.39422	19.911	SLC25A19;PITPNC1
endosome transport via multivesicular body sorting pathway (GO:0032509)	2/25	0.0444271	0.571879	0	0	6.39422	19.911	LAPTM4B;CHMP4C
regulation of chondrocyte differentiation (GO:0032330)	2/26	0.0477103	0.571879	0	0	6.12749	18.6435	TRPS1;GDF6
regulation of telomere maintenance (GO:0032204)	2/26	0.0477103	0.571879	0	0	6.12749	18.6435	MYC;NBN
positive regulation of G1/S transition of mitotic cell cycle (GO:1900087)	2/26	0.0477103	0.571879	0	0	6.12749	18.6435	MTBP;CCND1
metanephros development (GO:0001656)	2/26	0.0477103	0.571879	0	0	6.12749	18.6435	OSR2;GDF6
positive regulation of DNA biosynthetic process (GO:2000573)	3/61	0.0493992	0.571879	0	0	3.81093	11.4626	DSCC1;MYC;GRHL2
positive regulation of cellular protein metabolic process (GO:0032270)	4/102	0.0494996	0.571879	0	0	3.01243	9.05473	RPS6KB1;ERBB2;EIF3E;FADD
positive regulation of transferase activity (GO:0051347)	5/148	0.0505828	0.571879	0	0	2.58438	7.71215	DSCC1;MYC;ERBB2;NBN;GRHL2
negative regulation of insulin receptor signaling pathway (GO:0046627)	2/27	0.0510791	0.571879	0	0	5.88209	17.4956	GRB7;RPS6KB1
peptide hormone secretion (GO:0030072)	2/27	0.0510791	0.571879	0	0	5.88209	17.4956	RIMS2;SLC30A8
positive regulation of mitotic cell cycle (GO:0045931)	2/27	0.0510791	0.571879	0	0	5.88209	17.4956	RPS6KB1;PRKCA
regulation of cell migration (GO:0030334)	10/408	0.0511069	0.571879	0	0	1.86819	5.55568	GRB7;MIEN1;FGF19;TP53INP1;ENPP2;HAS2;CPNE3;PRKCA;FGF3;FGF4
positive regulation of cysteine-type endopeptidase activity (GO:2001056)	3/62	0.0514117	0.571879	0	0	3.74614	11.1181	RIPK2;MYC;FADD
positive regulation of DNA metabolic process (GO:0051054)	3/63	0.0534635	0.571879	0	0	3.68352	10.7881	EYA1;MYC;NBN
negative regulation of cellular response to insulin stimulus (GO:1900077)	2/28	0.0545305	0.571879	0	0	5.65557	16.452	GRB7;RPS6KB1
phagosome acidification (GO:0090383)	2/28	0.0545305	0.571879	0	0	5.65557	16.452	ATP6V0D2;ATP6V1C1
sulfur compound transport (GO:0072348)	2/28	0.0545305	0.571879	0	0	5.65557	16.452	SLC25A19;SLC26A7
ventricular septum morphogenesis (GO:0060412)	2/28	0.0545305	0.571879	0	0	5.65557	16.452	HEY1;ZFPM2
protein localization to cell surface (GO:0034394)	2/28	0.0545305	0.571879	0	0	5.65557	16.452	GGA3;ANGPT1
protein localization to lysosome (GO:0061462)	2/28	0.0545305	0.571879	0	0	5.65557	16.452	GGA3;SNX16
negative regulation of cell cycle process (GO:0010948)	3/64	0.0555542	0.571879	0	0	3.62295	10.4718	CHMP4C;TERF1;FBXO43
positive regulation of phosphorylation (GO:0042327)	7/253	0.056515	0.571879	0	0	2.10807	6.05702	CCND1;ANGPT1;FGF19;ERBB2;NBN;FGF3;FGF4
dicarboxylic acid transport (GO:0006835)	2/29	0.0580618	0.571879	0	0	5.44583	15.5002	SLC26A7;SLC25A32
positive regulation of cell cycle (GO:0045787)	3/66	0.0598507	0.571879	0	0	3.50758	9.877	CCND1;RPS6KB1;PRKCA
regulation of protein ubiquitination (GO:0031396)	4/109	0.0603387	0.571879	0	0	2.8106	7.89155	ANGPT1;RIPK2;DERL1;TSPYL5
TRIF-dependent toll-like receptor signaling pathway (GO:0035666)	2/30	0.06167	0.571879	0	0	5.25107	14.6292	LY96;FADD
cellular response to growth factor stimulus (GO:0071363)	5/158	0.0633967	0.571879	0	0	2.41423	6.65928	RPS6KB1;ERBB2;STMN2;HAS2;CPNE3
cellular macromolecule biosynthetic process (GO:0034645)	8/314	0.0638051	0.571879	0	0	1.93823	5.33387	EXT1;RPL30;IGHMBP2;NBN;MRPS7;MRPL13;POLR2K;RPL7
MyD88-independent toll-like receptor signaling pathway (GO:0002756)	2/31	0.0653526	0.571879	0	0	5.06974	13.83	LY96;FADD
regulation of adenylate cyclase-activating G protein-coupled receptor signaling pathway (GO:0106070)	1/5	0.0657081	0.571879	0	0	18.3327	49.9114	PRKCA
negative regulation of keratinocyte differentiation (GO:0045617)	1/5	0.0657081	0.571879	0	0	18.3327	49.9114	GRHL2
carbon dioxide transport (GO:0015670)	1/5	0.0657081	0.571879	0	0	18.3327	49.9114	CA2
catechol-containing compound biosynthetic process (GO:0009713)	1/5	0.0657081	0.571879	0	0	18.3327	49.9114	PNMT
negative regulation of smooth muscle cell apoptotic process (GO:0034392)	1/5	0.0657081	0.571879	0	0	18.3327	49.9114	APOH
cellular response to macrophage colony-stimulating factor stimulus (GO:0036006)	1/5	0.0657081	0.571879	0	0	18.3327	49.9114	DCSTAMP
negative regulation of transforming growth factor beta1 production (GO:0032911)	1/5	0.0657081	0.571879	0	0	18.3327	49.9114	LAPTM4B
regulation of maintenance of mitotic sister chromatid cohesion (GO:0034182)	1/5	0.0657081	0.571879	0	0	18.3327	49.9114	NSMCE2
deoxyribonucleotide metabolic process (GO:0009262)	1/5	0.0657081	0.571879	0	0	18.3327	49.9114	RRM2B
regulation of mRNA binding (GO:1902415)	1/5	0.0657081	0.571879	0	0	18.3327	49.9114	EIF3E
embryonic skeletal joint morphogenesis (GO:0060272)	1/5	0.0657081	0.571879	0	0	18.3327	49.9114	OSR2
positive regulation of blood-brain barrier permeability (GO:1905605)	1/5	0.0657081	0.571879	0	0	18.3327	49.9114	ANGPT1
regulation of sequestering of zinc ion (GO:0061088)	1/5	0.0657081	0.571879	0	0	18.3327	49.9114	SLC30A8
folate transmembrane transport (GO:0098838)	1/5	0.0657081	0.571879	0	0	18.3327	49.9114	SLC25A32
renal tubule development (GO:0061326)	1/5	0.0657081	0.571879	0	0	18.3327	49.9114	MTSS1
response to denervation involved in regulation of muscle adaptation (GO:0014894)	1/5	0.0657081	0.571879	0	0	18.3327	49.9114	FBXO32
heparin metabolic process (GO:0030202)	1/5	0.0657081	0.571879	0	0	18.3327	49.9114	ANGPT1
response to macrophage colony-stimulating factor (GO:0036005)	1/5	0.0657081	0.571879	0	0	18.3327	49.9114	DCSTAMP
histone-threonine phosphorylation (GO:0035405)	1/5	0.0657081	0.571879	0	0	18.3327	49.9114	PRKCA
positive regulation of maintenance of mitotic sister chromatid cohesion (GO:0034184)	1/5	0.0657081	0.571879	0	0	18.3327	49.9114	NSMCE2
positive regulation of maintenance of sister chromatid cohesion (GO:0034093)	1/5	0.0657081	0.571879	0	0	18.3327	49.9114	NSMCE2
short-term memory (GO:0007614)	1/5	0.0657081	0.571879	0	0	18.3327	49.9114	CALB1
lipid transport across blood-brain barrier (GO:1990379)	1/5	0.0657081	0.571879	0	0	18.3327	49.9114	FABP5
stress granule disassembly (GO:0035617)	1/5	0.0657081	0.571879	0	0	18.3327	49.9114	ZFAND1
lymph node development (GO:0048535)	1/5	0.0657081	0.571879	0	0	18.3327	49.9114	FADD
toll-like receptor 2 signaling pathway (GO:0034134)	1/5	0.0657081	0.571879	0	0	18.3327	49.9114	RIPK2
middle ear morphogenesis (GO:0042474)	1/5	0.0657081	0.571879	0	0	18.3327	49.9114	OSR2
ubiquitin-independent protein catabolic process via the multivesicular body sorting pathway (GO:0090611)	1/5	0.0657081	0.571879	0	0	18.3327	49.9114	CHMP4C
vesicle tethering to Golgi (GO:0099041)	1/5	0.0657081	0.571879	0	0	18.3327	49.9114	FAM91A1
protein C-linked glycosylation via 2'-alpha-mannosyl-L-tryptophan (GO:0018406)	1/5	0.0657081	0.571879	0	0	18.3327	49.9114	DPY19L4
protein C-linked glycosylation via tryptophan (GO:0018317)	1/5	0.0657081	0.571879	0	0	18.3327	49.9114	DPY19L4
nuclear-transcribed mRNA catabolic process, nonsense-mediated decay (GO:0000184)	4/113	0.0670524	0.571879	0	0	2.7069	7.31482	RPL30;EIF3E;PABPC1;RPL7
negative regulation of cellular macromolecule biosynthetic process (GO:2000113)	12/547	0.0685498	0.571879	0	0	1.66877	4.47262	KLF10;GRB7;ZHX2;ZNF706;HEY1;RNF139;WWP1;ZFPM2;TERF1;MRPL13;ZHX1;RUNX1T1
aerobic electron transport chain (GO:0019646)	3/70	0.0688942	0.571879	0	0	3.2975	8.82142	NDUFB9;UQCRB;COX6C
kidney development (GO:0001822)	3/70	0.0688942	0.571879	0	0	3.2975	8.82142	OSR2;HAS2;GDF6
peptide biosynthetic process (GO:0043043)	5/162	0.0689891	0.571879	0	0	2.35224	6.28944	RPL30;IGHMBP2;MRPS7;MRPL13;RPL7
regulation of centrosome duplication (GO:0010824)	2/32	0.0691069	0.571879	0	0	4.9005	13.0946	TMEM67;CHMP4C
positive regulation of protein modification process (GO:0031401)	6/214	0.070746	0.571879	0	0	2.13309	5.64982	CCND1;ANGPT1;FGF19;ERBB2;FGF3;FGF4
translation (GO:0006412)	6/214	0.070746	0.571879	0	0	2.13309	5.64982	MRPS28;RPL30;IGHMBP2;MRPS7;MRPL13;RPL7
mitochondrial ATP synthesis coupled electron transport (GO:0042775)	3/71	0.0712466	0.571879	0	0	3.24884	8.58217	NDUFB9;UQCRB;COX6C
double-strand break repair (GO:0006302)	5/164	0.0718846	0.571879	0	0	2.32242	6.11421	EYA1;RAD21;NSMCE2;NBN;RAD54B
cell junction organization (GO:0034330)	3/72	0.0736347	0.571879	0	0	3.2016	8.35181	VMP1;PPFIA1;GRHL2
response to ionizing radiation (GO:0010212)	3/72	0.0736347	0.571879	0	0	3.2016	8.35181	EYA1;MYC;GRB2
positive regulation of telomerase activity (GO:0051973)	2/34	0.0768202	0.571879	0	0	4.59375	11.7889	MYC;GRHL2
positive regulation of macromolecule metabolic process (GO:0010604)	9/384	0.0774078	0.571879	0	0	1.77977	4.55384	RIMS2;OSR2;HEY1;ANGPT1;MYC;FGF19;UBR5;FGF3;FGF4
activation of transmembrane receptor protein tyrosine kinase activity (GO:0007171)	1/6	0.0783241	0.571879	0	0	14.6654	37.3514	ANGPT1
protein-DNA complex subunit organization (GO:0071824)	1/6	0.0783241	0.571879	0	0	14.6654	37.3514	MYC
negative regulation of cell size (GO:0045792)	1/6	0.0783241	0.571879	0	0	14.6654	37.3514	DEPTOR
negative regulation of cytokinesis (GO:0032466)	1/6	0.0783241	0.571879	0	0	14.6654	37.3514	CHMP4C
negative regulation of meiotic cell cycle (GO:0051447)	1/6	0.0783241	0.571879	0	0	14.6654	37.3514	FBXO43
negative regulation of myeloid cell apoptotic process (GO:0033033)	1/6	0.0783241	0.571879	0	0	14.6654	37.3514	APOH
regulation of DNA-dependent DNA replication initiation (GO:0030174)	1/6	0.0783241	0.571879	0	0	14.6654	37.3514	NBN
nephron tubule development (GO:0072080)	1/6	0.0783241	0.571879	0	0	14.6654	37.3514	MTSS1
regulation of membrane tubulation (GO:1903525)	1/6	0.0783241	0.571879	0	0	14.6654	37.3514	ASAP1
nucleotide transport (GO:0006862)	1/6	0.0783241	0.571879	0	0	14.6654	37.3514	SLC25A19
embryonic hindlimb morphogenesis (GO:0035116)	1/6	0.0783241	0.571879	0	0	14.6654	37.3514	OSR2
embryonic skeletal joint development (GO:0072498)	1/6	0.0783241	0.571879	0	0	14.6654	37.3514	OSR2
glomerulus vasculature development (GO:0072012)	1/6	0.0783241	0.571879	0	0	14.6654	37.3514	ANGPT1
replication-born double-strand break repair via sister chromatid exchange (GO:1990414)	1/6	0.0783241	0.571879	0	0	14.6654	37.3514	RAD21
positive regulation of kidney development (GO:0090184)	1/6	0.0783241	0.571879	0	0	14.6654	37.3514	MYC
skeletal muscle thin filament assembly (GO:0030240)	1/6	0.0783241	0.571879	0	0	14.6654	37.3514	TCAP
striated muscle hypertrophy (GO:0014897)	1/6	0.0783241	0.571879	0	0	14.6654	37.3514	TCAP
positive regulation of RNA binding (GO:1905216)	1/6	0.0783241	0.571879	0	0	14.6654	37.3514	EIF3E
mitochondrial proton-transporting ATP synthase complex assembly (GO:0033615)	1/6	0.0783241	0.571879	0	0	14.6654	37.3514	TMEM70
multinuclear osteoclast differentiation (GO:0072674)	1/6	0.0783241	0.571879	0	0	14.6654	37.3514	DCSTAMP
intracellular pH reduction (GO:0051452)	2/35	0.0807742	0.571879	0	0	4.45432	11.2075	ATP6V0D2;ATP6V1C1
negative regulation of fat cell differentiation (GO:0045599)	2/36	0.0847898	0.571879	0	0	4.32309	10.6676	ZFPM2;RUNX1T1
cellular response to heat (GO:0034605)	2/36	0.0847898	0.571879	0	0	4.32309	10.6676	ANO1;ZFAND1
positive regulation of cytokine-mediated signaling pathway (GO:0001961)	2/36	0.0847898	0.571879	0	0	4.32309	10.6676	IL7;FADD
transferrin transport (GO:0033572)	2/36	0.0847898	0.571879	0	0	4.32309	10.6676	ATP6V0D2;ATP6V1C1
positive regulation of epithelial cell proliferation (GO:0050679)	4/123	0.0854428	0.571879	0	0	2.47817	6.09607	OSR2;MYC;ERBB2;PRKCA
cation transport (GO:0006812)	5/174	0.0873426	0.571879	0	0	2.18388	5.32411	KCNV1;ANO1;KCNS2;KCNB2;CNGB3
phagosome maturation (GO:0090382)	2/37	0.0888648	0.571879	0	0	4.19936	10.1651	ATP6V0D2;ATP6V1C1
proton-transporting ATP synthase complex assembly (GO:0043461)	1/7	0.0907705	0.571879	0	0	12.2206	29.3223	TMEM70
angiotensin-activated signaling pathway (GO:0038166)	1/7	0.0907705	0.571879	0	0	12.2206	29.3223	CA2
receptor-mediated endocytosis of virus by host cell (GO:0019065)	1/7	0.0907705	0.571879	0	0	12.2206	29.3223	TPCN2
negative regulation of DNA repair (GO:0045738)	1/7	0.0907705	0.571879	0	0	12.2206	29.3223	UBR5
negative regulation of epidermal cell differentiation (GO:0045605)	1/7	0.0907705	0.571879	0	0	12.2206	29.3223	GRHL2
atrioventricular valve formation (GO:0003190)	1/7	0.0907705	0.571879	0	0	12.2206	29.3223	HEY1
autophagosome membrane docking (GO:0016240)	1/7	0.0907705	0.571879	0	0	12.2206	29.3223	VMP1
regulation of blood-brain barrier permeability (GO:1905603)	1/7	0.0907705	0.571879	0	0	12.2206	29.3223	ANGPT1
negative regulation of meiotic nuclear division (GO:0045835)	1/7	0.0907705	0.571879	0	0	12.2206	29.3223	FBXO43
negative regulation of MyD88-independent toll-like receptor signaling pathway (GO:0034128)	1/7	0.0907705	0.571879	0	0	12.2206	29.3223	LY96
negative regulation of protein K63-linked ubiquitination (GO:1900045)	1/7	0.0907705	0.571879	0	0	12.2206	29.3223	UBR5
regulation of endothelial cell chemotaxis to fibroblast growth factor (GO:2000544)	1/7	0.0907705	0.571879	0	0	12.2206	29.3223	FGF4
regulation of glial cell apoptotic process (GO:0034350)	1/7	0.0907705	0.571879	0	0	12.2206	29.3223	PRKCA
negative regulation of stress-activated protein kinase signaling cascade (GO:0070303)	1/7	0.0907705	0.571879	0	0	12.2206	29.3223	MYC
negative regulation of striated muscle tissue development (GO:0045843)	1/7	0.0907705	0.571879	0	0	12.2206	29.3223	FGF3
negative regulation of T cell apoptotic process (GO:0070233)	1/7	0.0907705	0.571879	0	0	12.2206	29.3223	FADD
negative regulation of telomere capping (GO:1904354)	1/7	0.0907705	0.571879	0	0	12.2206	29.3223	NBN
cellular response to platelet-derived growth factor stimulus (GO:0036120)	1/7	0.0907705	0.571879	0	0	12.2206	29.3223	HAS2
regulation of lysosomal protein catabolic process (GO:1905165)	1/7	0.0907705	0.571879	0	0	12.2206	29.3223	LAPTM4B
nucleobase catabolic process (GO:0046113)	1/7	0.0907705	0.571879	0	0	12.2206	29.3223	DPYS
death-inducing signaling complex assembly (GO:0071550)	1/7	0.0907705	0.571879	0	0	12.2206	29.3223	FADD
nucleotide-binding oligomerization domain containing 2 signaling pathway (GO:0070431)	1/7	0.0907705	0.571879	0	0	12.2206	29.3223	RIPK2
desmosome organization (GO:0002934)	1/7	0.0907705	0.571879	0	0	12.2206	29.3223	PRKCA
detection of molecule of bacterial origin (GO:0032490)	1/7	0.0907705	0.571879	0	0	12.2206	29.3223	LY96
detection of muscle stretch (GO:0035995)	1/7	0.0907705	0.571879	0	0	12.2206	29.3223	TCAP
detection of stimulus involved in sensory perception of pain (GO:0062149)	1/7	0.0907705	0.571879	0	0	12.2206	29.3223	ANO1
oxygen transport (GO:0015671)	1/7	0.0907705	0.571879	0	0	12.2206	29.3223	MYC
peptide transport (GO:0015833)	1/7	0.0907705	0.571879	0	0	12.2206	29.3223	CDH17
dorsal aorta development (GO:0035907)	1/7	0.0907705	0.571879	0	0	12.2206	29.3223	HEY1
dorsal aorta morphogenesis (GO:0035912)	1/7	0.0907705	0.571879	0	0	12.2206	29.3223	HEY1
epithelial cell differentiation involved in kidney development (GO:0035850)	1/7	0.0907705	0.571879	0	0	12.2206	29.3223	MTSS1
regulation of skeletal muscle satellite cell proliferation (GO:0014842)	1/7	0.0907705	0.571879	0	0	12.2206	29.3223	ANGPT1
regulation of transforming growth factor beta1 production (GO:0032908)	1/7	0.0907705	0.571879	0	0	12.2206	29.3223	LAPTM4B
heart trabecula formation (GO:0060347)	1/7	0.0907705	0.571879	0	0	12.2206	29.3223	HEY1
hindlimb morphogenesis (GO:0035137)	1/7	0.0907705	0.571879	0	0	12.2206	29.3223	OSR2
positive regulation of lamellipodium morphogenesis (GO:2000394)	1/7	0.0907705	0.571879	0	0	12.2206	29.3223	ENPP2
hyaluronan biosynthetic process (GO:0030213)	1/7	0.0907705	0.571879	0	0	12.2206	29.3223	HAS2
ribonucleoprotein complex disassembly (GO:0032988)	1/7	0.0907705	0.571879	0	0	12.2206	29.3223	ZFAND1
positive regulation of mRNA binding (GO:1902416)	1/7	0.0907705	0.571879	0	0	12.2206	29.3223	EIF3E
positive regulation of podosome assembly (GO:0071803)	1/7	0.0907705	0.571879	0	0	12.2206	29.3223	ASAP1
thiamine-containing compound metabolic process (GO:0042723)	1/7	0.0907705	0.571879	0	0	12.2206	29.3223	SLC25A19
TRAIL-activated apoptotic signaling pathway (GO:0036462)	1/7	0.0907705	0.571879	0	0	12.2206	29.3223	FADD
positive regulation of type I interferon-mediated signaling pathway (GO:0060340)	1/7	0.0907705	0.571879	0	0	12.2206	29.3223	FADD
positive regulation of urine volume (GO:0035810)	1/7	0.0907705	0.571879	0	0	12.2206	29.3223	HAS2
mitochondrion-endoplasmic reticulum membrane tethering (GO:1990456)	1/7	0.0907705	0.571879	0	0	12.2206	29.3223	VMP1
recombinational repair (GO:0000725)	3/79	0.0913153	0.571879	0	0	2.90568	6.95456	NSMCE2;NBN;RAD54B
positive regulation of ubiquitin-dependent protein catabolic process (GO:2000060)	3/79	0.0913153	0.571879	0	0	2.90568	6.95456	RNF139;RNF19A;TRIB1
positive regulation of insulin secretion (GO:0032024)	2/38	0.0929967	0.571879	0	0	4.0825	9.69673	ANO1;SLC30A8
ventricular septum development (GO:0003281)	2/38	0.0929967	0.571879	0	0	4.0825	9.69673	HEY1;ZFPM2
regulation of fat cell differentiation (GO:0045598)	3/80	0.0939732	0.571879	0	0	2.8678	6.78161	TMEM64;ZFPM2;RUNX1T1
positive regulation of cellular amide metabolic process (GO:0034250)	3/81	0.0966628	0.571879	0	0	2.83088	6.61444	RPS6KB1;ERBB2;EIF3E
regulation of dendrite development (GO:0050773)	2/39	0.0971833	0.571879	0	0	3.97196	9.25927	SDC2;CSMD3
positive regulation of macromolecule biosynthetic process (GO:0010557)	4/129	0.0975362	0.571879	0	0	2.3585	5.48948	RPS6KB1;MYC;ERBB2;EIF3E
negative regulation of ERBB signaling pathway (GO:1901185)	2/40	0.101422	0.571879	0	0	3.86724	8.85004	ERBB2;GRB2
response to organonitrogen compound (GO:0010243)	2/40	0.101422	0.571879	0	0	3.86724	8.85004	RNF139;DERL1
negative regulation of cAMP-dependent protein kinase activity (GO:2000480)	1/8	0.103049	0.571879	0	0	10.4742	23.8032	PKIA
pyrimidine nucleobase catabolic process (GO:0006208)	1/8	0.103049	0.571879	0	0	10.4742	23.8032	DPYS
regulation of acetyl-CoA biosynthetic process from pyruvate (GO:0010510)	1/8	0.103049	0.571879	0	0	10.4742	23.8032	PDP1
regulation of acyl-CoA biosynthetic process (GO:0050812)	1/8	0.103049	0.571879	0	0	10.4742	23.8032	PDP1
regulation of anion transport (GO:0044070)	1/8	0.103049	0.571879	0	0	10.4742	23.8032	CA2
regulation of ATPase-coupled calcium transmembrane transporter activity (GO:1901894)	1/8	0.103049	0.571879	0	0	10.4742	23.8032	VMP1
negative regulation of glial cell apoptotic process (GO:0034351)	1/8	0.103049	0.571879	0	0	10.4742	23.8032	PRKCA
cardiac muscle hypertrophy (GO:0003300)	1/8	0.103049	0.571879	0	0	10.4742	23.8032	TCAP
negative regulation of muscle cell apoptotic process (GO:0010656)	1/8	0.103049	0.571879	0	0	10.4742	23.8032	APOH
cellular response to angiotensin (GO:1904385)	1/8	0.103049	0.571879	0	0	10.4742	23.8032	CA2
regulation of extent of cell growth (GO:0061387)	1/8	0.103049	0.571879	0	0	10.4742	23.8032	CTTN
neurotransmitter receptor diffusion trapping (GO:0099628)	1/8	0.103049	0.571879	0	0	10.4742	23.8032	CACNG4
regulation of meiotic nuclear division (GO:0040020)	1/8	0.103049	0.571879	0	0	10.4742	23.8032	FBXO43
regulation of MyD88-independent toll-like receptor signaling pathway (GO:0034127)	1/8	0.103049	0.571879	0	0	10.4742	23.8032	LY96
entry of bacterium into host cell (GO:0035635)	1/8	0.103049	0.571879	0	0	10.4742	23.8032	GRB2
positive regulation of adaptive immune response (GO:0002821)	1/8	0.103049	0.571879	0	0	10.4742	23.8032	FADD
establishment of Golgi localization (GO:0051683)	1/8	0.103049	0.571879	0	0	10.4742	23.8032	YWHAZ
folic acid transport (GO:0015884)	1/8	0.103049	0.571879	0	0	10.4742	23.8032	SLC25A32
heparan sulfate proteoglycan biosynthetic process, polysaccharide chain biosynthetic process (GO:0015014)	1/8	0.103049	0.571879	0	0	10.4742	23.8032	EXT1
positive regulation of lipoprotein lipase activity (GO:0051006)	1/8	0.103049	0.571879	0	0	10.4742	23.8032	APOH
positive regulation of muscle contraction (GO:0045933)	1/8	0.103049	0.571879	0	0	10.4742	23.8032	CTTN
skeletal myofibril assembly (GO:0014866)	1/8	0.103049	0.571879	0	0	10.4742	23.8032	TCAP
spleen development (GO:0048536)	1/8	0.103049	0.571879	0	0	10.4742	23.8032	FADD
lipid import into cell (GO:0140354)	1/8	0.103049	0.571879	0	0	10.4742	23.8032	RPS6KB1
telomeric D-loop disassembly (GO:0061820)	1/8	0.103049	0.571879	0	0	10.4742	23.8032	TERF1
postsynaptic neurotransmitter receptor diffusion trapping (GO:0098970)	1/8	0.103049	0.571879	0	0	10.4742	23.8032	CACNG4
progesterone receptor signaling pathway (GO:0050847)	1/8	0.103049	0.571879	0	0	10.4742	23.8032	UBR5
regulation of ERK1 and ERK2 cascade (GO:0070372)	6/238	0.104261	0.571879	0	0	1.91007	4.31839	ANGPT1;FGF19;ERBB2;PRKCA;YWHAZ;FGF4
JNK cascade (GO:0007254)	2/41	0.105712	0.571879	0	0	3.76789	8.4666	RIPK2;TRIB1
mitochondrial gene expression (GO:0140053)	2/42	0.110049	0.571879	0	0	3.67351	8.10679	MRPS28;MRPS7
positive regulation of cell population proliferation (GO:0008284)	10/474	0.110075	0.571879	0	0	1.59698	3.52389	OSR2;IL7;MYC;FGF19;ERBB2;HAS2;ZFPM2;FGF3;TSPYL5;FGF4
positive regulation of proteasomal protein catabolic process (GO:1901800)	3/86	0.110568	0.571879	0	0	2.65967	5.85694	RNF19A;TRIB1;RNFT1
ERAD pathway (GO:0036503)	3/87	0.113436	0.571879	0	0	2.62788	5.7196	RNF139;TMEM67;DERL1
negative regulation of biomineralization (GO:0110150)	1/9	0.115163	0.571879	0	0	9.1645	19.8082	HEY1
adult heart development (GO:0007512)	1/9	0.115163	0.571879	0	0	9.1645	19.8082	TCAP
negative regulation of fibrinolysis (GO:0051918)	1/9	0.115163	0.571879	0	0	9.1645	19.8082	APOH
bone resorption (GO:0045453)	1/9	0.115163	0.571879	0	0	9.1645	19.8082	IL7
regulation of DNA-directed DNA polymerase activity (GO:1900262)	1/9	0.115163	0.571879	0	0	9.1645	19.8082	DSCC1
regulation of ER to Golgi vesicle-mediated transport (GO:0060628)	1/9	0.115163	0.571879	0	0	9.1645	19.8082	RNF139
cellular response to muramyl dipeptide (GO:0071225)	1/9	0.115163	0.571879	0	0	9.1645	19.8082	RIPK2
one-carbon compound transport (GO:0019755)	1/9	0.115163	0.571879	0	0	9.1645	19.8082	CA2
ornithine metabolic process (GO:0006591)	1/9	0.115163	0.571879	0	0	9.1645	19.8082	AZIN1
embryonic forelimb morphogenesis (GO:0035115)	1/9	0.115163	0.571879	0	0	9.1645	19.8082	OSR2
plasminogen activation (GO:0031639)	1/9	0.115163	0.571879	0	0	9.1645	19.8082	APOH
regulation of smooth muscle cell apoptotic process (GO:0034391)	1/9	0.115163	0.571879	0	0	9.1645	19.8082	APOH
positive regulation of DNA-directed DNA polymerase activity (GO:1900264)	1/9	0.115163	0.571879	0	0	9.1645	19.8082	DSCC1
glycerolipid biosynthetic process (GO:0045017)	1/9	0.115163	0.571879	0	0	9.1645	19.8082	CPNE3
response to leptin (GO:0044321)	1/9	0.115163	0.571879	0	0	9.1645	19.8082	CCND1
response to misfolded protein (GO:0051788)	1/9	0.115163	0.571879	0	0	9.1645	19.8082	UBE2W
inositol metabolic process (GO:0006020)	1/9	0.115163	0.571879	0	0	9.1645	19.8082	IMPA1
positive regulation of smooth muscle contraction (GO:0045987)	1/9	0.115163	0.571879	0	0	9.1645	19.8082	CTTN
positive regulation of triglyceride lipase activity (GO:0061365)	1/9	0.115163	0.571879	0	0	9.1645	19.8082	APOH
MAPK cascade (GO:0000165)	7/303	0.1173	0.571879	0	0	1.74748	3.74489	ANGPT1;MYC;FGF19;ERBB2;GRB2;FGF3;FGF4
regulation of cation channel activity (GO:2001257)	3/89	0.119258	0.571879	0	0	2.5665	5.45757	KCNS2;JPH1;CACNG4
regulation of endothelial cell migration (GO:0010594)	3/89	0.119258	0.571879	0	0	2.5665	5.45757	ANGPT1;APOH;PRKCA
mitochondrial translational elongation (GO:0070125)	3/89	0.119258	0.571879	0	0	2.5665	5.45757	MRPS28;MRPS7;MRPL13
mitochondrial translational termination (GO:0070126)	3/89	0.119258	0.571879	0	0	2.5665	5.45757	MRPS28;MRPS7;MRPL13
positive regulation of binding (GO:0051099)	3/90	0.12221	0.571879	0	0	2.53687	5.33254	RIPK2;DERL1;STK3
negative regulation of apoptotic process (GO:0043066)	10/485	0.122621	0.571879	0	0	1.55911	3.27203	MIEN1;ANGPT1;RPS6KB1;RIPK2;IL7;MYC;APOH;PRKCA;YWHAZ;MTDH
regulation of DNA repair (GO:0006282)	2/45	0.123331	0.571879	0	0	3.4167	7.15075	EYA1;UBR5
regulation of insulin receptor signaling pathway (GO:0046626)	2/45	0.123331	0.571879	0	0	3.4167	7.15075	GRB7;RPS6KB1
positive regulation of response to biotic stimulus (GO:0002833)	2/45	0.123331	0.571879	0	0	3.4167	7.15075	LY96;PRKCA
toll-like receptor signaling pathway (GO:0002224)	3/91	0.125188	0.571879	0	0	2.50792	5.21129	RIPK2;LY96;FADD
positive regulation of signal transduction (GO:0009967)	6/252	0.127037	0.571879	0	0	1.80007	3.71405	RIMS2;IL7;RSPO2;TUBD1;LY96;PRKCA
negative regulation of establishment of protein localization (GO:1904950)	1/10	0.127114	0.571879	0	0	8.14581	16.8021	TERF1
regulation of bile acid biosynthetic process (GO:0070857)	1/10	0.127114	0.571879	0	0	8.14581	16.8021	FGF19
negative regulation of lipopolysaccharide-mediated signaling pathway (GO:0031665)	1/10	0.127114	0.571879	0	0	8.14581	16.8021	TRIB1
cellular response to interleukin-4 (GO:0071353)	1/10	0.127114	0.571879	0	0	8.14581	16.8021	DCSTAMP
regulation of glycoprotein biosynthetic process (GO:0010559)	1/10	0.127114	0.571879	0	0	8.14581	16.8021	NECAB1
negative regulation of telomerase activity (GO:0051974)	1/10	0.127114	0.571879	0	0	8.14581	16.8021	TERF1
negative regulation of transforming growth factor beta production (GO:0071635)	1/10	0.127114	0.571879	0	0	8.14581	16.8021	LAPTM4B
complement activation, lectin pathway (GO:0001867)	1/10	0.127114	0.571879	0	0	8.14581	16.8021	COLEC10
phosphatidylcholine catabolic process (GO:0034638)	1/10	0.127114	0.571879	0	0	8.14581	16.8021	ENPP2
regulation of podosome assembly (GO:0071801)	1/10	0.127114	0.571879	0	0	8.14581	16.8021	ASAP1
forelimb morphogenesis (GO:0035136)	1/10	0.127114	0.571879	0	0	8.14581	16.8021	OSR2
positive regulation of coagulation (GO:0050820)	1/10	0.127114	0.571879	0	0	8.14581	16.8021	APOH
regulation of urine volume (GO:0035809)	1/10	0.127114	0.571879	0	0	8.14581	16.8021	HAS2
positive regulation of hemostasis (GO:1900048)	1/10	0.127114	0.571879	0	0	8.14581	16.8021	APOH
response to interleukin-4 (GO:0070670)	1/10	0.127114	0.571879	0	0	8.14581	16.8021	DCSTAMP
positive regulation of mesenchymal cell proliferation (GO:0002053)	1/10	0.127114	0.571879	0	0	8.14581	16.8021	MYC
positive regulation of monocyte differentiation (GO:0045657)	1/10	0.127114	0.571879	0	0	8.14581	16.8021	DCSTAMP
lipid droplet formation (GO:0140042)	1/10	0.127114	0.571879	0	0	8.14581	16.8021	SQLE
lipoprotein transport (GO:0042953)	1/10	0.127114	0.571879	0	0	8.14581	16.8021	VMP1
long-chain fatty acid import into cell (GO:0044539)	1/10	0.127114	0.571879	0	0	8.14581	16.8021	RPS6KB1
lung epithelium development (GO:0060428)	1/10	0.127114	0.571879	0	0	8.14581	16.8021	GRHL2
telomeric loop disassembly (GO:0090657)	1/10	0.127114	0.571879	0	0	8.14581	16.8021	TERF1
membrane lipid catabolic process (GO:0046466)	1/10	0.127114	0.571879	0	0	8.14581	16.8021	ENPP2
myeloid dendritic cell differentiation (GO:0043011)	1/10	0.127114	0.571879	0	0	8.14581	16.8021	DCSTAMP
protein insertion into ER membrane by stop-transfer membrane-anchor sequence (GO:0045050)	1/10	0.127114	0.571879	0	0	8.14581	16.8021	EMC2
regulation of endothelial cell proliferation (GO:0001936)	3/92	0.128193	0.571879	0	0	2.47961	5.09367	ANGPT1;APOH;PRKCA
regulation of peptidyl-tyrosine phosphorylation (GO:0050730)	3/92	0.128193	0.571879	0	0	2.47961	5.09367	ANGPT1;RIPK2;ENPP2
telomere organization (GO:0032200)	2/47	0.13239	0.571879	0	0	3.26451	6.60086	NBN;TERF1
negative regulation of cellular protein metabolic process (GO:0032269)	3/94	0.134278	0.571879	0	0	2.42487	4.86876	GRB7;RNF139;MRPL13
positive regulation of epithelial cell migration (GO:0010634)	3/94	0.134278	0.571879	0	0	2.42487	4.86876	ANGPT1;ENPP2;PRKCA
ncRNA processing (GO:0034470)	5/201	0.136806	0.571879	0	0	1.88044	3.74056	RPL30;POP1;INTS8;DCAF13;RPL7
cellular response to ionizing radiation (GO:0071479)	2/48	0.136975	0.571879	0	0	3.19338	6.34831	GRB2;TSPYL5
positive regulation of blood vessel endothelial cell migration (GO:0043536)	2/48	0.136975	0.571879	0	0	3.19338	6.34831	ANGPT1;PRKCA
pyrimidine nucleoside catabolic process (GO:0046135)	1/11	0.138904	0.571879	0	0	7.33086	14.4709	DPYS
negative regulation of centrosome duplication (GO:0010826)	1/11	0.138904	0.571879	0	0	7.33086	14.4709	TMEM67
regulation of amyloid precursor protein biosynthetic process (GO:0042984)	1/11	0.138904	0.571879	0	0	7.33086	14.4709	NECAB1
axonal transport of mitochondrion (GO:0019896)	1/11	0.138904	0.571879	0	0	7.33086	14.4709	SYBU
regulation of calcium ion transmembrane transport via high voltage-gated calcium channel (GO:1902514)	1/11	0.138904	0.571879	0	0	7.33086	14.4709	CACNG1
negative regulation of nuclear division (GO:0051784)	1/11	0.138904	0.571879	0	0	7.33086	14.4709	FBXO43
regulation of ERAD pathway (GO:1904292)	1/11	0.138904	0.571879	0	0	7.33086	14.4709	RNFT1
regulation of establishment of protein localization to telomere (GO:0070203)	1/11	0.138904	0.571879	0	0	7.33086	14.4709	TERF1
negative regulation of steroid biosynthetic process (GO:0010894)	1/11	0.138904	0.571879	0	0	7.33086	14.4709	FGF19
regulation of histone exchange (GO:1900049)	1/11	0.138904	0.571879	0	0	7.33086	14.4709	TERF1
regulation of lamellipodium morphogenesis (GO:2000392)	1/11	0.138904	0.571879	0	0	7.33086	14.4709	ENPP2
Notch signaling involved in heart development (GO:0061314)	1/11	0.138904	0.571879	0	0	7.33086	14.4709	HEY1
regulation of mesenchymal cell proliferation (GO:0010464)	1/11	0.138904	0.571879	0	0	7.33086	14.4709	MYC
organophosphate catabolic process (GO:0046434)	1/11	0.138904	0.571879	0	0	7.33086	14.4709	ENPP2
phosphorylated carbohydrate dephosphorylation (GO:0046838)	1/11	0.138904	0.571879	0	0	7.33086	14.4709	IMPA1
ER-associated misfolded protein catabolic process (GO:0071712)	1/11	0.138904	0.571879	0	0	7.33086	14.4709	DERL1
regulation of synapse maturation (GO:0090128)	1/11	0.138904	0.571879	0	0	7.33086	14.4709	YWHAZ
positive regulation of chondrocyte differentiation (GO:0032332)	1/11	0.138904	0.571879	0	0	7.33086	14.4709	GDF6
Golgi inheritance (GO:0048313)	1/11	0.138904	0.571879	0	0	7.33086	14.4709	YWHAZ
positive regulation of histone exchange (GO:1900051)	1/11	0.138904	0.571879	0	0	7.33086	14.4709	TERF1
positive regulation of integrin activation (GO:0033625)	1/11	0.138904	0.571879	0	0	7.33086	14.4709	CDH17
inositol phosphate dephosphorylation (GO:0046855)	1/11	0.138904	0.571879	0	0	7.33086	14.4709	IMPA1
lipoprotein localization (GO:0044872)	1/11	0.138904	0.571879	0	0	7.33086	14.4709	VMP1
T cell homeostasis (GO:0043029)	1/11	0.138904	0.571879	0	0	7.33086	14.4709	FADD
telomere maintenance via recombination (GO:0000722)	1/11	0.138904	0.571879	0	0	7.33086	14.4709	NSMCE2
mesonephros development (GO:0001823)	1/11	0.138904	0.571879	0	0	7.33086	14.4709	OSR2
proteasome assembly (GO:0043248)	1/11	0.138904	0.571879	0	0	7.33086	14.4709	OTUD6B
regulation of vesicle-mediated transport (GO:0060627)	3/96	0.140461	0.571879	0	0	2.37248	4.65676	RIMS2;SLC30A8;RNF139
translational termination (GO:0006415)	3/96	0.140461	0.571879	0	0	2.37248	4.65676	MRPS28;MRPS7;MRPL13
positive regulation of intracellular protein transport (GO:0090316)	4/148	0.140599	0.571879	0	0	2.04532	4.0126	UBR5;ERBB2;ZFAND1;YWHAZ
positive regulation of cellular process (GO:0048522)	12/625	0.141156	0.571879	0	0	1.45051	2.83994	OSR2;CCND1;RIPK2;IL7;MYC;FGF19;ERBB2;HAS2;PRKCA;FGF3;TSPYL5;FGF4
aminoglycan biosynthetic process (GO:0006023)	2/49	0.141594	0.571879	0	0	3.12528	6.10926	EXT1;SDC2
secondary alcohol metabolic process (GO:1902652)	2/49	0.141594	0.571879	0	0	3.12528	6.10926	STARD3;SQLE
cellular component assembly (GO:0022607)	6/261	0.142852	0.571879	0	0	1.73574	3.37766	VMP1;RAD21;HAS2;TCAP;GRHL2;YWHAZ
positive regulation of cold-induced thermogenesis (GO:0120162)	3/97	0.143588	0.571879	0	0	2.34712	4.5553	FABP4;FABP5;DECR1
negative regulation of programmed cell death (GO:0043069)	8/381	0.145395	0.571879	0	0	1.58459	3.05558	MIEN1;ANGPT1;RPS6KB1;RIPK2;IL7;MYC;YWHAZ;MTDH
iron ion transport (GO:0006826)	2/50	0.146247	0.571879	0	0	3.06001	5.88275	ATP6V0D2;ATP6V1C1
pyrimidine nucleobase metabolic process (GO:0006206)	1/12	0.150535	0.571879	0	0	6.66408	12.6188	DPYS
pyrimidine-containing compound metabolic process (GO:0072527)	1/12	0.150535	0.571879	0	0	6.66408	12.6188	SLC25A19
attachment of mitotic spindle microtubules to kinetochore (GO:0051315)	1/12	0.150535	0.571879	0	0	6.66408	12.6188	RMDN1
negative regulation of hemostasis (GO:1900047)	1/12	0.150535	0.571879	0	0	6.66408	12.6188	APOH
calcium ion-regulated exocytosis of neurotransmitter (GO:0048791)	1/12	0.150535	0.571879	0	0	6.66408	12.6188	RIMS2
negative regulation of microtubule polymerization (GO:0031115)	1/12	0.150535	0.571879	0	0	6.66408	12.6188	STMN2
catecholamine biosynthetic process (GO:0042423)	1/12	0.150535	0.571879	0	0	6.66408	12.6188	PNMT
regulation of DNA-dependent DNA replication (GO:0090329)	1/12	0.150535	0.571879	0	0	6.66408	12.6188	NBN
negative regulation of vascular permeability (GO:0043116)	1/12	0.150535	0.571879	0	0	6.66408	12.6188	ANGPT1
nucleoside catabolic process (GO:0009164)	1/12	0.150535	0.571879	0	0	6.66408	12.6188	DPYS
depurination (GO:0045007)	1/12	0.150535	0.571879	0	0	6.66408	12.6188	TERF1
regulation of sister chromatid cohesion (GO:0007063)	1/12	0.150535	0.571879	0	0	6.66408	12.6188	RAD21
Golgi localization (GO:0051645)	1/12	0.150535	0.571879	0	0	6.66408	12.6188	YWHAZ
inositol phosphate catabolic process (GO:0071545)	1/12	0.150535	0.571879	0	0	6.66408	12.6188	IMPA1
positive regulation of metaphase/anaphase transition of cell cycle (GO:1902101)	1/12	0.150535	0.571879	0	0	6.66408	12.6188	NSMCE2
positive regulation of mitotic metaphase/anaphase transition (GO:0045842)	1/12	0.150535	0.571879	0	0	6.66408	12.6188	NSMCE2
positive regulation of mitotic sister chromatid separation (GO:1901970)	1/12	0.150535	0.571879	0	0	6.66408	12.6188	NSMCE2
smooth muscle cell differentiation (GO:0051145)	1/12	0.150535	0.571879	0	0	6.66408	12.6188	HEY1
positive regulation of protein depolymerization (GO:1901881)	1/12	0.150535	0.571879	0	0	6.66408	12.6188	STMN2
magnesium ion transport (GO:0015693)	1/12	0.150535	0.571879	0	0	6.66408	12.6188	NIPAL2
thyroid hormone generation (GO:0006590)	1/12	0.150535	0.571879	0	0	6.66408	12.6188	CPQ
toll-like receptor 3 signaling pathway (GO:0034138)	1/12	0.150535	0.571879	0	0	6.66408	12.6188	FADD
mitochondrial electron transport, ubiquinol to cytochrome c (GO:0006122)	1/12	0.150535	0.571879	0	0	6.66408	12.6188	UQCRB
urogenital system development (GO:0001655)	1/12	0.150535	0.571879	0	0	6.66408	12.6188	OSR2
positive regulation of vascular permeability (GO:0043117)	1/12	0.150535	0.571879	0	0	6.66408	12.6188	ANGPT1
mitotic G1/S transition checkpoint signaling (GO:0044819)	1/12	0.150535	0.571879	0	0	6.66408	12.6188	CCND1
mitotic nuclear membrane disassembly (GO:0007077)	1/12	0.150535	0.571879	0	0	6.66408	12.6188	PRKCA
protein localization to condensed chromosome (GO:1903083)	1/12	0.150535	0.571879	0	0	6.66408	12.6188	MTBP
mitotic metaphase plate congression (GO:0007080)	2/51	0.15093	0.571926	0	0	2.99741	5.66792	CHMP4C;RMDN1
regulation of protein phosphorylation (GO:0001932)	6/266	0.152012	0.573794	0	0	1.70192	3.20607	CCND1;ANGPT1;FGF19;ERBB2;FGF3;FGF4
organic acid transport (GO:0015849)	3/100	0.153106	0.573794	0	0	2.27418	4.26779	SLC10A5;SLC26A7;SLC25A32
positive regulation of translation (GO:0045727)	3/100	0.153106	0.573794	0	0	2.27418	4.26779	RPS6KB1;ERBB2;EIF3E
mitotic cell cycle phase transition (GO:0044772)	5/209	0.153434	0.573794	0	0	1.80596	3.38524	CCND1;CCNE2;RPS6KB1;MYC;TAF2
cartilage development (GO:0051216)	2/52	0.155643	0.573794	0	0	2.93731	5.46395	OSR2;FGF4
signal transduction in response to DNA damage (GO:0042770)	2/52	0.155643	0.573794	0	0	2.93731	5.46395	GRB2;NBN
positive regulation of cell migration (GO:0030335)	6/269	0.157632	0.573794	0	0	1.68225	3.10794	GRB7;MIEN1;ENPP2;HAS2;CPNE3;PRKCA
regulation of proteasomal ubiquitin-dependent protein catabolic process (GO:0032434)	3/102	0.159559	0.573794	0	0	2.22801	4.08916	RNF19A;EIF3H;TRIB1
cardiac muscle tissue development (GO:0048738)	2/53	0.160384	0.573794	0	0	2.87957	5.27014	HEY1;TCAP
regulation of DNA replication (GO:0006275)	2/53	0.160384	0.573794	0	0	2.87957	5.27014	DSCC1;TERF1
heart morphogenesis (GO:0003007)	2/53	0.160384	0.573794	0	0	2.87957	5.27014	HEY1;TCAP
negative regulation of chromatin organization (GO:1905268)	1/13	0.162009	0.573794	0	0	6.10843	11.118	ATAD2
negative regulation of chromatin silencing (GO:0031936)	1/13	0.162009	0.573794	0	0	6.10843	11.118	ATAD2
negative regulation of gene silencing (GO:0060969)	1/13	0.162009	0.573794	0	0	6.10843	11.118	ATAD2
cardiac cell development (GO:0055006)	1/13	0.162009	0.573794	0	0	6.10843	11.118	TCAP
cardiac right ventricle morphogenesis (GO:0003215)	1/13	0.162009	0.573794	0	0	6.10843	11.118	ZFPM2
regulation of fibrinolysis (GO:0051917)	1/13	0.162009	0.573794	0	0	6.10843	11.118	APOH
cellular response to interleukin-15 (GO:0071350)	1/13	0.162009	0.573794	0	0	6.10843	11.118	GRB2
regulation of homotypic cell-cell adhesion (GO:0034110)	1/13	0.162009	0.573794	0	0	6.10843	11.118	PRKCA
pathway-restricted SMAD protein phosphorylation (GO:0060389)	1/13	0.162009	0.573794	0	0	6.10843	11.118	GDF6
entry into host (GO:0044409)	1/13	0.162009	0.573794	0	0	6.10843	11.118	GRB2
positive regulation of ERAD pathway (GO:1904294)	1/13	0.162009	0.573794	0	0	6.10843	11.118	RNFT1
response to muramyl dipeptide (GO:0032495)	1/13	0.162009	0.573794	0	0	6.10843	11.118	RIPK2
interleukin-15-mediated signaling pathway (GO:0035723)	1/13	0.162009	0.573794	0	0	6.10843	11.118	GRB2
positive regulation of nuclear-transcribed mRNA poly(A) tail shortening (GO:0060213)	1/13	0.162009	0.573794	0	0	6.10843	11.118	PABPC1
tRNA 5'-leader removal (GO:0001682)	1/13	0.162009	0.573794	0	0	6.10843	11.118	POP1
mitochondrion transport along microtubule (GO:0047497)	1/13	0.162009	0.573794	0	0	6.10843	11.118	SYBU
regulation of cyclin-dependent protein kinase activity (GO:1904029)	2/54	0.165152	0.573794	0	0	2.82405	5.08581	CCND1;CCNE2
regulation of proteolysis (GO:0030162)	2/54	0.165152	0.573794	0	0	2.82405	5.08581	RNF139;FADD
glycosaminoglycan metabolic process (GO:0030203)	2/54	0.165152	0.573794	0	0	2.82405	5.08581	EXT1;SDC2
inorganic anion transport (GO:0015698)	2/54	0.165152	0.573794	0	0	2.82405	5.08581	ANO1;SLC26A7
skeletal system development (GO:0001501)	4/158	0.165829	0.573794	0	0	1.91153	3.43464	EXT1;MMP16;TRPS1;TNFRSF11B
translational elongation (GO:0006414)	3/104	0.166094	0.573794	0	0	2.18367	3.92013	MRPS28;MRPS7;MRPL13
mitochondrial translation (GO:0032543)	3/105	0.169391	0.573794	0	0	2.16215	3.839	MRPS28;MRPS7;MRPL13
protein sumoylation (GO:0016925)	2/55	0.169944	0.573794	0	0	2.77063	4.91035	EYA1;NSMCE2
regulation of blood vessel endothelial cell migration (GO:0043535)	2/55	0.169944	0.573794	0	0	2.77063	4.91035	ANGPT1;PRKCA
positive regulation of response to DNA damage stimulus (GO:2001022)	2/55	0.169944	0.573794	0	0	2.77063	4.91035	EYA1;MYC
negative regulation of coagulation (GO:0050819)	1/14	0.17333	0.573794	0	0	5.63826	9.88139	APOH
regulation of cAMP-dependent protein kinase activity (GO:2000479)	1/14	0.17333	0.573794	0	0	5.63826	9.88139	PKIA
bone morphogenesis (GO:0060349)	1/14	0.17333	0.573794	0	0	5.63826	9.88139	OSR2
negative regulation of smooth muscle cell migration (GO:0014912)	1/14	0.17333	0.573794	0	0	5.63826	9.88139	TRIB1
negative regulation of translational initiation (GO:0045947)	1/14	0.17333	0.573794	0	0	5.63826	9.88139	EIF3E
nuclear membrane disassembly (GO:0051081)	1/14	0.17333	0.573794	0	0	5.63826	9.88139	PRKCA
positive regulation of cardiac muscle cell proliferation (GO:0060045)	1/14	0.17333	0.573794	0	0	5.63826	9.88139	ZFPM2
regulation of vasculogenesis (GO:2001212)	1/14	0.17333	0.573794	0	0	5.63826	9.88139	HEY1
renal absorption (GO:0070293)	1/14	0.17333	0.573794	0	0	5.63826	9.88139	HAS2
positive regulation of insulin secretion involved in cellular response to glucose stimulus (GO:0035774)	1/14	0.17333	0.573794	0	0	5.63826	9.88139	ANO1
response to UV-A (GO:0070141)	1/14	0.17333	0.573794	0	0	5.63826	9.88139	CCND1
retinal metabolic process (GO:0042574)	1/14	0.17333	0.573794	0	0	5.63826	9.88139	RDH10
secretion (GO:0046903)	1/14	0.17333	0.573794	0	0	5.63826	9.88139	TPD52
smooth muscle contraction (GO:0006939)	1/14	0.17333	0.573794	0	0	5.63826	9.88139	TPCN2
sulfate transport (GO:0008272)	1/14	0.17333	0.573794	0	0	5.63826	9.88139	SLC26A7
T cell differentiation in thymus (GO:0033077)	1/14	0.17333	0.573794	0	0	5.63826	9.88139	FADD
maturation of LSU-rRNA from tricistronic rRNA transcript (SSU-rRNA, 5.8S rRNA, LSU-rRNA) (GO:0000463)	1/14	0.17333	0.573794	0	0	5.63826	9.88139	RPL7
thymus development (GO:0048538)	1/14	0.17333	0.573794	0	0	5.63826	9.88139	FADD
myeloid dendritic cell activation (GO:0001773)	1/14	0.17333	0.573794	0	0	5.63826	9.88139	DCSTAMP
protein localization to kinetochore (GO:0034501)	1/14	0.17333	0.573794	0	0	5.63826	9.88139	MTBP
autophagosome organization (GO:1905037)	2/56	0.174759	0.573864	0	0	2.71918	4.7432	VMP1;TP53INP1
mitochondrial transport (GO:0006839)	2/56	0.174759	0.573864	0	0	2.71918	4.7432	STARD3;GDAP1
negative regulation of DNA recombination (GO:0045910)	2/57	0.179596	0.573864	0	0	2.66961	4.58384	TERF1;POLR2K
positive regulation of gene expression, epigenetic (GO:0045815)	2/57	0.179596	0.573864	0	0	2.66961	4.58384	ATAD2;POLR2K
positive regulation of cell motility (GO:2000147)	5/221	0.179848	0.573864	0	0	1.70458	2.92445	GRB7;MIEN1;HAS2;CPNE3;PRKCA
lipid transport (GO:0006869)	3/109	0.182762	0.573864	0	0	2.08014	3.53534	SLC10A5;FABP5;PITPNC1
autophagosome assembly (GO:0000045)	2/58	0.184453	0.573864	0	0	2.6218	4.4318	VMP1;TP53INP1
positive regulation of mitotic cell cycle phase transition (GO:1901992)	2/58	0.184453	0.573864	0	0	2.6218	4.4318	CCND1;NSMCE2
mitochondrial respiratory chain complex I assembly (GO:0032981)	2/58	0.184453	0.573864	0	0	2.6218	4.4318	NDUFB9;NDUFAF6
NADH dehydrogenase complex assembly (GO:0010257)	2/58	0.184453	0.573864	0	0	2.6218	4.4318	NDUFB9;NDUFAF6
pyrimidine nucleoside metabolic process (GO:0006213)	1/15	0.184497	0.573864	0	0	5.23526	8.84822	DPYS
C21-steroid hormone biosynthetic process (GO:0006700)	1/15	0.184497	0.573864	0	0	5.23526	8.84822	STARD3
cardiac myofibril assembly (GO:0055003)	1/15	0.184497	0.573864	0	0	5.23526	8.84822	TCAP
catecholamine metabolic process (GO:0006584)	1/15	0.184497	0.573864	0	0	5.23526	8.84822	PNMT
regulation of endothelial cell chemotaxis (GO:2001026)	1/15	0.184497	0.573864	0	0	5.23526	8.84822	FGF4
cellular response to arsenic-containing substance (GO:0071243)	1/15	0.184497	0.573864	0	0	5.23526	8.84822	ZFAND1
neurotrophin TRK receptor signaling pathway (GO:0048011)	1/15	0.184497	0.573864	0	0	5.23526	8.84822	GRB2
regulation of lymphocyte activation (GO:0051249)	1/15	0.184497	0.573864	0	0	5.23526	8.84822	PAG1
regulation of nuclear-transcribed mRNA catabolic process, deadenylation-dependent decay (GO:1900151)	1/15	0.184497	0.573864	0	0	5.23526	8.84822	PABPC1
regulation of nuclear-transcribed mRNA poly(A) tail shortening (GO:0060211)	1/15	0.184497	0.573864	0	0	5.23526	8.84822	PABPC1
endoplasmic reticulum to cytosol transport (GO:1903513)	1/15	0.184497	0.573864	0	0	5.23526	8.84822	DERL1
positive regulation of chromatin organization (GO:1905269)	1/15	0.184497	0.573864	0	0	5.23526	8.84822	TERF1
response to muscle stretch (GO:0035994)	1/15	0.184497	0.573864	0	0	5.23526	8.84822	TCAP
RNA phosphodiester bond hydrolysis, endonucleolytic (GO:0090502)	1/15	0.184497	0.573864	0	0	5.23526	8.84822	POP1
positive regulation of nuclear-transcribed mRNA catabolic process, deadenylation-dependent decay (GO:1900153)	1/15	0.184497	0.573864	0	0	5.23526	8.84822	PABPC1
synaptonemal complex assembly (GO:0007130)	1/15	0.184497	0.573864	0	0	5.23526	8.84822	RAD21
synaptonemal complex organization (GO:0070193)	1/15	0.184497	0.573864	0	0	5.23526	8.84822	RAD21
positive regulation of response to cytokine stimulus (GO:0060760)	1/15	0.184497	0.573864	0	0	5.23526	8.84822	IL7
tRNA 5'-end processing (GO:0099116)	1/15	0.184497	0.573864	0	0	5.23526	8.84822	POP1
mitotic DNA damage checkpoint signaling (GO:0044773)	2/59	0.189328	0.576763	0	0	2.57567	4.28662	CCND1;NBN
regulation of protein serine/threonine kinase activity (GO:0071900)	3/111	0.189551	0.576763	0	0	2.04141	3.39506	CCND1;CCNE2;TRIB1
Notch signaling pathway (GO:0007219)	2/60	0.194221	0.576763	0	0	2.53114	4.14792	HEY1;MYC
negative regulation of DNA replication (GO:0008156)	1/16	0.195515	0.576763	0	0	4.886	7.97453	TERF1
regulation of chromatin silencing (GO:0031935)	1/16	0.195515	0.576763	0	0	4.886	7.97453	ATAD2
regulation of ERBB signaling pathway (GO:1901184)	1/16	0.195515	0.576763	0	0	4.886	7.97453	ERBB2
negative regulation of transcription regulatory region DNA binding (GO:2000678)	1/16	0.195515	0.576763	0	0	4.886	7.97453	HEY1
neural tube development (GO:0021915)	1/16	0.195515	0.576763	0	0	4.886	7.97453	GRHL2
late endosome to vacuole transport via multivesicular body sorting pathway (GO:0032511)	1/16	0.195515	0.576763	0	0	4.886	7.97453	CHMP4C
sphingolipid catabolic process (GO:0030149)	1/16	0.195515	0.576763	0	0	4.886	7.97453	ENPP2
positive regulation of syncytium formation by plasma membrane fusion (GO:0060143)	1/16	0.195515	0.576763	0	0	4.886	7.97453	DCSTAMP
necroptotic process (GO:0070266)	1/16	0.195515	0.576763	0	0	4.886	7.97453	LY96
positive regulation of metabolic process (GO:0009893)	3/113	0.196404	0.576763	0	0	2.00409	3.26182	FABP4;FABP5;DECR1
regulation of DNA-templated transcription, initiation (GO:2000142)	2/61	0.199131	0.576763	0	0	2.48811	4.0153	CCND1;MED30
nuclear-transcribed mRNA catabolic process (GO:0000956)	4/171	0.200796	0.576763	0	0	1.76156	2.82812	RPL30;EIF3E;PABPC1;RPL7
regulation of autophagy (GO:0010506)	5/231	0.203061	0.576763	0	0	1.62832	2.59594	TP53INP1;ATP6V0D2;ATP6V1C1;TPCN2;MTDH
positive regulation of ERK1 and ERK2 cascade (GO:0070374)	4/172	0.203574	0.576763	0	0	1.75098	2.78709	ANGPT1;FGF19;PRKCA;FGF4
negative regulation of kinase activity (GO:0033673)	2/62	0.204055	0.576763	0	0	2.44652	3.88842	DEPTOR;TRIB1
double-strand break repair via nonhomologous end joining (GO:0006303)	2/62	0.204055	0.576763	0	0	2.44652	3.88842	NSMCE2;NBN
I-kappaB kinase/NF-kappaB signaling (GO:0007249)	2/62	0.204055	0.576763	0	0	2.44652	3.88842	RIPK2;LY96
stress-activated MAPK cascade (GO:0051403)	2/62	0.204055	0.576763	0	0	2.44652	3.88842	RIPK2;TRIB1
positive regulation of intracellular signal transduction (GO:1902533)	10/546	0.205226	0.576763	0	0	1.3773	2.18115	ANGPT1;RIPK2;FGF19;ERBB2;GRB2;FADD;FGF3;TSPYL5;MTDH;FGF4
pulmonary valve morphogenesis (GO:0003184)	1/17	0.206384	0.576763	0	0	4.58039	7.22793	HEY1
pyrimidine-containing compound catabolic process (GO:0072529)	1/17	0.206384	0.576763	0	0	4.58039	7.22793	DPYS
aorta morphogenesis (GO:0035909)	1/17	0.206384	0.576763	0	0	4.58039	7.22793	HEY1
cell surface receptor signaling pathway involved in heart development (GO:0061311)	1/17	0.206384	0.576763	0	0	4.58039	7.22793	HEY1
cellular biogenic amine biosynthetic process (GO:0042401)	1/17	0.206384	0.576763	0	0	4.58039	7.22793	PNMT
cellular response to gamma radiation (GO:0071480)	1/17	0.206384	0.576763	0	0	4.58039	7.22793	TSPYL5
embryo development ending in birth or egg hatching (GO:0009792)	1/17	0.206384	0.576763	0	0	4.58039	7.22793	OSR2
epithelial cell morphogenesis (GO:0003382)	1/17	0.206384	0.576763	0	0	4.58039	7.22793	GRHL2
positive regulation of blood coagulation (GO:0030194)	1/17	0.206384	0.576763	0	0	4.58039	7.22793	APOH
positive regulation of cardiac muscle tissue growth (GO:0055023)	1/17	0.206384	0.576763	0	0	4.58039	7.22793	ZFPM2
positive regulation of cyclin-dependent protein serine/threonine kinase activity (GO:0045737)	1/17	0.206384	0.576763	0	0	4.58039	7.22793	CCND1
positive regulation of dendrite extension (GO:1903861)	1/17	0.206384	0.576763	0	0	4.58039	7.22793	RIMS2
retrograde protein transport, ER to cytosol (GO:0030970)	1/17	0.206384	0.576763	0	0	4.58039	7.22793	DERL1
ribosomal small subunit assembly (GO:0000028)	1/17	0.206384	0.576763	0	0	4.58039	7.22793	MRPS7
positive regulation of muscle hypertrophy (GO:0014742)	1/17	0.206384	0.576763	0	0	4.58039	7.22793	PRKCA
snRNA metabolic process (GO:0016073)	1/17	0.206384	0.576763	0	0	4.58039	7.22793	INTS8
tail-anchored membrane protein insertion into ER membrane (GO:0071816)	1/17	0.206384	0.576763	0	0	4.58039	7.22793	EMC2
mesenchyme morphogenesis (GO:0072132)	1/17	0.206384	0.576763	0	0	4.58039	7.22793	HEY1
midbody abscission (GO:0061952)	1/17	0.206384	0.576763	0	0	4.58039	7.22793	CHMP4C
mitochondrial electron transport, cytochrome c to oxygen (GO:0006123)	1/17	0.206384	0.576763	0	0	4.58039	7.22793	COX6C
modified amino acid transport (GO:0072337)	1/17	0.206384	0.576763	0	0	4.58039	7.22793	SLC25A32
muscle tissue morphogenesis (GO:0060415)	1/17	0.206384	0.576763	0	0	4.58039	7.22793	TCAP
protein localization to chromosome, centromeric region (GO:0071459)	1/17	0.206384	0.576763	0	0	4.58039	7.22793	MTBP
negative regulation of amyloid-beta formation (GO:1902430)	1/17	0.206384	0.576763	0	0	4.58039	7.22793	GGA3
ion transport (GO:0006811)	3/116	0.206794	0.576763	0	0	1.95058	3.07418	ANO1;SLC26A7;CNGB3
actin cytoskeleton reorganization (GO:0031532)	2/63	0.208992	0.576763	0	0	2.40629	3.76695	CTTN;GRB2
amyloid fibril formation (GO:1990000)	2/63	0.208992	0.576763	0	0	2.40629	3.76695	CALB1;GGA3
organonitrogen compound catabolic process (GO:1901565)	2/63	0.208992	0.576763	0	0	2.40629	3.76695	CPQ;ENPP2
positive regulation of Ras protein signal transduction (GO:0046579)	2/63	0.208992	0.576763	0	0	2.40629	3.76695	GRB2;ABRA
positive regulation of viral process (GO:0048524)	2/63	0.208992	0.576763	0	0	2.40629	3.76695	PABPC1;POLR2K
regulation of protein binding (GO:0043393)	3/118	0.213789	0.576763	0	0	1.91646	2.95666	RIPK2;DERL1;STK3
protein secretion (GO:0009306)	2/64	0.213942	0.576763	0	0	2.36736	3.65059	RIMS2;SLC30A8
regulation of extrinsic apoptotic signaling pathway (GO:2001236)	2/64	0.213942	0.576763	0	0	2.36736	3.65059	DEPTOR;FADD
diterpenoid metabolic process (GO:0016101)	2/64	0.213942	0.576763	0	0	2.36736	3.65059	SDC2;RDH10
regulation of transcription initiation from RNA polymerase II promoter (GO:0060260)	2/64	0.213942	0.576763	0	0	2.36736	3.65059	CCND1;MED30
pulmonary valve development (GO:0003177)	1/18	0.217107	0.576763	0	0	4.31074	6.58407	HEY1
regulation of adaptive immune response (GO:0002819)	1/18	0.217107	0.576763	0	0	4.31074	6.58407	FADD
negative regulation of fibroblast proliferation (GO:0048147)	1/18	0.217107	0.576763	0	0	4.31074	6.58407	MYC
regulation of cartilage development (GO:0061035)	1/18	0.217107	0.576763	0	0	4.31074	6.58407	TRPS1
negative regulation of leukocyte cell-cell adhesion (GO:1903038)	1/18	0.217107	0.576763	0	0	4.31074	6.58407	PAG1
carbohydrate derivative transport (GO:1901264)	1/18	0.217107	0.576763	0	0	4.31074	6.58407	SLC25A19
regulation of delayed rectifier potassium channel activity (GO:1902259)	1/18	0.217107	0.576763	0	0	4.31074	6.58407	KCNS2
regulation of dendrite extension (GO:1903859)	1/18	0.217107	0.576763	0	0	4.31074	6.58407	RIMS2
nucleotide biosynthetic process (GO:0009165)	1/18	0.217107	0.576763	0	0	4.31074	6.58407	RRM2B
DNA strand elongation (GO:0022616)	1/18	0.217107	0.576763	0	0	4.31074	6.58407	NBN
regulation of platelet aggregation (GO:0090330)	1/18	0.217107	0.576763	0	0	4.31074	6.58407	PRKCA
embryonic digit morphogenesis (GO:0042733)	1/18	0.217107	0.576763	0	0	4.31074	6.58407	OSR2
positive chemotaxis (GO:0050918)	1/18	0.217107	0.576763	0	0	4.31074	6.58407	ANGPT1
positive regulation of cardiac muscle hypertrophy (GO:0010613)	1/18	0.217107	0.576763	0	0	4.31074	6.58407	PRKCA
positive regulation of cartilage development (GO:0061036)	1/18	0.217107	0.576763	0	0	4.31074	6.58407	GDF6
regulation of telomere maintenance via telomere lengthening (GO:1904356)	1/18	0.217107	0.576763	0	0	4.31074	6.58407	TERF1
positive regulation of excitatory postsynaptic potential (GO:2000463)	1/18	0.217107	0.576763	0	0	4.31074	6.58407	RIMS2
positive regulation of nervous system process (GO:0031646)	1/18	0.217107	0.576763	0	0	4.31074	6.58407	RIMS2
positive regulation of response to endoplasmic reticulum stress (GO:1905898)	1/18	0.217107	0.576763	0	0	4.31074	6.58407	RNFT1
positive regulation of synaptic transmission, glutamatergic (GO:0051968)	1/18	0.217107	0.576763	0	0	4.31074	6.58407	CACNG4
microtubule depolymerization (GO:0007019)	1/18	0.217107	0.576763	0	0	4.31074	6.58407	STMN2
tRNA metabolic process (GO:0006399)	1/18	0.217107	0.576763	0	0	4.31074	6.58407	POP1
mitochondrial fission (GO:0000266)	1/18	0.217107	0.576763	0	0	4.31074	6.58407	GDAP1
mitochondrial fusion (GO:0008053)	1/18	0.217107	0.576763	0	0	4.31074	6.58407	GDAP1
programmed necrotic cell death (GO:0097300)	1/18	0.217107	0.576763	0	0	4.31074	6.58407	LY96
regulation of RNA metabolic process (GO:0051252)	2/65	0.218902	0.578729	0	0	2.32966	3.53906	ESRP1;RBM12B
positive regulation of cellular biosynthetic process (GO:0031328)	4/180	0.226187	0.578729	0	0	1.67071	2.48333	RPS6KB1;MYC;ERBB2;EIF3E
activin receptor signaling pathway (GO:0032924)	1/19	0.227686	0.578729	0	0	4.07105	6.02429	GDF6
pyroptosis (GO:0070269)	1/19	0.227686	0.578729	0	0	4.07105	6.02429	GSDMC
atrioventricular valve morphogenesis (GO:0003181)	1/19	0.227686	0.578729	0	0	4.07105	6.02429	HEY1
negative regulation of immune system process (GO:0002683)	1/19	0.227686	0.578729	0	0	4.07105	6.02429	FADD
branching involved in ureteric bud morphogenesis (GO:0001658)	1/19	0.227686	0.578729	0	0	4.07105	6.02429	MYC
cellular response to interleukin-7 (GO:0098761)	1/19	0.227686	0.578729	0	0	4.07105	6.02429	IL7
regulation of mitotic spindle assembly (GO:1901673)	1/19	0.227686	0.578729	0	0	4.07105	6.02429	CHMP4C
detection of mechanical stimulus (GO:0050982)	1/19	0.227686	0.578729	0	0	4.07105	6.02429	TCAP
DNA double-strand break processing (GO:0000729)	1/19	0.227686	0.578729	0	0	4.07105	6.02429	NBN
endocardial cushion morphogenesis (GO:0003203)	1/19	0.227686	0.578729	0	0	4.07105	6.02429	HEY1
endoplasmic reticulum mannose trimming (GO:1904380)	1/19	0.227686	0.578729	0	0	4.07105	6.02429	RNF139
regulation of synaptic vesicle exocytosis (GO:2000300)	1/19	0.227686	0.578729	0	0	4.07105	6.02429	RIMS2
folic acid metabolic process (GO:0046655)	1/19	0.227686	0.578729	0	0	4.07105	6.02429	SLC25A32
positive regulation of G protein-coupled receptor signaling pathway (GO:0045745)	1/19	0.227686	0.578729	0	0	4.07105	6.02429	PRKCA
heart trabecula morphogenesis (GO:0061384)	1/19	0.227686	0.578729	0	0	4.07105	6.02429	HEY1
heparan sulfate proteoglycan biosynthetic process (GO:0015012)	1/19	0.227686	0.578729	0	0	4.07105	6.02429	EXT1
histone deubiquitination (GO:0016578)	1/19	0.227686	0.578729	0	0	4.07105	6.02429	ENY2
interleukin-7-mediated signaling pathway (GO:0038111)	1/19	0.227686	0.578729	0	0	4.07105	6.02429	IL7
positive regulation of oxidoreductase activity (GO:0051353)	1/19	0.227686	0.578729	0	0	4.07105	6.02429	PDP1
long-term memory (GO:0007616)	1/19	0.227686	0.578729	0	0	4.07105	6.02429	CALB1
ureteric bud morphogenesis (GO:0060675)	1/19	0.227686	0.578729	0	0	4.07105	6.02429	MYC
negative regulation of amyloid precursor protein catabolic process (GO:1902992)	1/19	0.227686	0.578729	0	0	4.07105	6.02429	GGA3
regulation of mRNA catabolic process (GO:0061013)	3/122	0.227926	0.578729	0	0	1.85167	2.73813	PRKCA;PABPC1;YWHAZ
potassium ion transport (GO:0006813)	3/122	0.227926	0.578729	0	0	1.85167	2.73813	KCNV1;KCNS2;KCNB2
membrane organization (GO:0061024)	5/242	0.229678	0.581859	0	0	1.55187	2.28292	DCSTAMP;CTTN;CHMP4C;GRB2;FER1L6
cellular response to organic substance (GO:0071310)	3/123	0.231488	0.581859	0	0	1.83614	2.6867	RPS6KB1;ERBB2;CPNE3
protein transport (GO:0015031)	7/369	0.232686	0.581859	0	0	1.42403	2.07633	VMP1;GGA3;CTTN;FAM91A1;ATP6V0D2;SNX31;ATP6V1C1
regulation of cell population proliferation (GO:0042127)	13/764	0.23457	0.581859	0	0	1.27833	1.85358	KLF10;OSR2;FGF3;FGF4;SQLE;RNF139;IL7;MYC;FGF19;TP53INP1;ERBB2;HAS2;TSPYL5
protein-DNA complex disassembly (GO:0032986)	1/20	0.238122	0.581859	0	0	3.85658	5.53409	MYC
base-excision repair, AP site formation (GO:0006285)	1/20	0.238122	0.581859	0	0	3.85658	5.53409	TERF1
cellular modified amino acid biosynthetic process (GO:0042398)	1/20	0.238122	0.581859	0	0	3.85658	5.53409	PTDSS1
negative regulation of telomere maintenance via telomerase (GO:0032211)	1/20	0.238122	0.581859	0	0	3.85658	5.53409	TERF1
organic cation transport (GO:0015695)	1/20	0.238122	0.581859	0	0	3.85658	5.53409	SLC25A19
regulation of nuclear division (GO:0051783)	1/20	0.238122	0.581859	0	0	3.85658	5.53409	FBXO43
early endosome to late endosome transport (GO:0045022)	1/20	0.238122	0.581859	0	0	3.85658	5.53409	SNX16
energy reserve metabolic process (GO:0006112)	1/20	0.238122	0.581859	0	0	3.85658	5.53409	MYC
positive regulation of activated T cell proliferation (GO:0042104)	1/20	0.238122	0.581859	0	0	3.85658	5.53409	FADD
regulation of smooth muscle cell migration (GO:0014910)	1/20	0.238122	0.581859	0	0	3.85658	5.53409	TRIB1
folic acid-containing compound metabolic process (GO:0006760)	1/20	0.238122	0.581859	0	0	3.85658	5.53409	SLC25A32
positive regulation of cyclin-dependent protein kinase activity (GO:1904031)	1/20	0.238122	0.581859	0	0	3.85658	5.53409	CCND1
positive regulation of G2/M transition of mitotic cell cycle (GO:0010971)	1/20	0.238122	0.581859	0	0	3.85658	5.53409	CCND1
positive regulation of interferon-alpha production (GO:0032727)	1/20	0.238122	0.581859	0	0	3.85658	5.53409	RIPK2
positive regulation of lymphocyte differentiation (GO:0045621)	1/20	0.238122	0.581859	0	0	3.85658	5.53409	IL7
skeletal muscle contraction (GO:0003009)	1/20	0.238122	0.581859	0	0	3.85658	5.53409	TCAP
lipopolysaccharide-mediated signaling pathway (GO:0031663)	1/20	0.238122	0.581859	0	0	3.85658	5.53409	MTDH
toll-like receptor 4 signaling pathway (GO:0034142)	1/20	0.238122	0.581859	0	0	3.85658	5.53409	LY96
mitotic cytokinetic process (GO:1902410)	1/20	0.238122	0.581859	0	0	3.85658	5.53409	CHMP4C
snRNA transcription by RNA polymerase II (GO:0042795)	2/70	0.243829	0.584653	0	0	2.15781	3.0453	INTS8;POLR2K
sterol metabolic process (GO:0016125)	2/70	0.243829	0.584653	0	0	2.15781	3.0453	STARD3;SQLE
aerobic respiration (GO:0009060)	1/21	0.248417	0.584653	0	0	3.66357	5.10205	UQCRB
regulation of cardiac muscle cell proliferation (GO:0060043)	1/21	0.248417	0.584653	0	0	3.66357	5.10205	ZFPM2
calcium ion transport into cytosol (GO:0060402)	1/21	0.248417	0.584653	0	0	3.66357	5.10205	JPH1
negative regulation of microtubule depolymerization (GO:0007026)	1/21	0.248417	0.584653	0	0	3.66357	5.10205	STMN2
negative regulation of protein localization to cell periphery (GO:1904376)	1/21	0.248417	0.584653	0	0	3.66357	5.10205	PPFIA1
negative regulation of protein localization to plasma membrane (GO:1903077)	1/21	0.248417	0.584653	0	0	3.66357	5.10205	PPFIA1
neurotrophin signaling pathway (GO:0038179)	1/21	0.248417	0.584653	0	0	3.66357	5.10205	GRB2
regulation of lipoprotein lipase activity (GO:0051004)	1/21	0.248417	0.584653	0	0	3.66357	5.10205	APOH
endocardial cushion development (GO:0003197)	1/21	0.248417	0.584653	0	0	3.66357	5.10205	HEY1
poly(A)+ mRNA export from nucleus (GO:0016973)	1/21	0.248417	0.584653	0	0	3.66357	5.10205	ENY2
epithelial cell development (GO:0002064)	1/21	0.248417	0.584653	0	0	3.66357	5.10205	GRHL2
focal adhesion assembly (GO:0048041)	1/21	0.248417	0.584653	0	0	3.66357	5.10205	CTTN
heparan sulfate proteoglycan metabolic process (GO:0030201)	1/21	0.248417	0.584653	0	0	3.66357	5.10205	EXT1
retinol metabolic process (GO:0042572)	1/21	0.248417	0.584653	0	0	3.66357	5.10205	RDH10
sterol transport (GO:0015918)	1/21	0.248417	0.584653	0	0	3.66357	5.10205	STARD3
stress granule assembly (GO:0034063)	1/21	0.248417	0.584653	0	0	3.66357	5.10205	GRB7
positive regulation of smoothened signaling pathway (GO:0045880)	1/21	0.248417	0.584653	0	0	3.66357	5.10205	TUBD1
vacuolar acidification (GO:0007035)	1/21	0.248417	0.584653	0	0	3.66357	5.10205	ATP6V0D2
zinc ion transport (GO:0006829)	1/21	0.248417	0.584653	0	0	3.66357	5.10205	SLC30A8
protein localization to chromatin (GO:0071168)	1/21	0.248417	0.584653	0	0	3.66357	5.10205	RAD21
phosphatidylinositol-mediated signaling (GO:0048015)	2/71	0.248831	0.584653	0	0	2.12643	2.95783	RPS6KB1;ERBB2
snRNA transcription (GO:0009301)	2/71	0.248831	0.584653	0	0	2.12643	2.95783	INTS8;POLR2K
plasma membrane bounded cell projection organization (GO:0120036)	3/128	0.249443	0.584653	0	0	1.76225	2.44693	CTTN;STMN2;LRP12
muscle contraction (GO:0006936)	3/129	0.253059	0.584653	0	0	1.74817	2.40222	TCAP;TPCN2;SNTB1
negative regulation of epithelial cell proliferation (GO:0050680)	2/72	0.253837	0.584653	0	0	2.09595	2.87368	APOH;MTSS1
negative regulation of cell differentiation (GO:0045596)	4/191	0.258243	0.584653	0	0	1.57155	2.12765	HEY1;TMEM64;ZFPM2;RUNX1T1
protein mannosylation (GO:0035268)	1/22	0.258574	0.584653	0	0	3.48894	4.71904	DPY19L4
negative regulation of biomineral tissue development (GO:0070168)	1/22	0.258574	0.584653	0	0	3.48894	4.71904	HEY1
negative regulation of lymphocyte activation (GO:0051250)	1/22	0.258574	0.584653	0	0	3.48894	4.71904	PAG1
regulation of centrosome cycle (GO:0046605)	1/22	0.258574	0.584653	0	0	3.48894	4.71904	CHMP4C
regulation of chromosome organization (GO:0033044)	1/22	0.258574	0.584653	0	0	3.48894	4.71904	MYC
negative regulation of protein dephosphorylation (GO:0035308)	1/22	0.258574	0.584653	0	0	3.48894	4.71904	PPP1R1B
cellular response to nerve growth factor stimulus (GO:1990090)	1/22	0.258574	0.584653	0	0	3.48894	4.71904	STMN2
cellular response to osmotic stress (GO:0071470)	1/22	0.258574	0.584653	0	0	3.48894	4.71904	ZFAND1
organelle fusion (GO:0048284)	1/22	0.258574	0.584653	0	0	3.48894	4.71904	GDAP1
osteoclast differentiation (GO:0030316)	1/22	0.258574	0.584653	0	0	3.48894	4.71904	DCSTAMP
peptidyl-threonine dephosphorylation (GO:0035970)	1/22	0.258574	0.584653	0	0	3.48894	4.71904	PDP1
regulation of platelet activation (GO:0010543)	1/22	0.258574	0.584653	0	0	3.48894	4.71904	PRKCA
positive regulation of calcium ion transmembrane transporter activity (GO:1901021)	1/22	0.258574	0.584653	0	0	3.48894	4.71904	VMP1
positive regulation of DNA-templated transcription, initiation (GO:2000144)	1/22	0.258574	0.584653	0	0	3.48894	4.71904	MED30
regulation of vacuole organization (GO:0044088)	1/22	0.258574	0.584653	0	0	3.48894	4.71904	LAPTM4B
lipid droplet organization (GO:0034389)	1/22	0.258574	0.584653	0	0	3.48894	4.71904	SQLE
positive regulation of translational initiation (GO:0045948)	1/22	0.258574	0.584653	0	0	3.48894	4.71904	RPS6KB1
zinc ion transmembrane transport (GO:0071577)	1/22	0.258574	0.584653	0	0	3.48894	4.71904	SLC30A8
protein import into peroxisome membrane (GO:0045046)	1/22	0.258574	0.584653	0	0	3.48894	4.71904	GDAP1
response to molecule of bacterial origin (GO:0002237)	2/73	0.258845	0.584653	0	0	2.06632	2.79269	LY96;TRIB1
positive regulation of synaptic transmission (GO:0050806)	2/73	0.258845	0.584653	0	0	2.06632	2.79269	RIMS2;CACNG4
ubiquitin-dependent ERAD pathway (GO:0030433)	2/73	0.258845	0.584653	0	0	2.06632	2.79269	TMEM67;DERL1
proteolysis involved in cellular protein catabolic process (GO:0051603)	2/74	0.263854	0.589447	0	0	2.03752	2.71471	UBE2W;CHMP4C
regulation of cytokine-mediated signaling pathway (GO:0001959)	2/74	0.263854	0.589447	0	0	2.03752	2.71471	IL7;FADD
cellular response to amino acid starvation (GO:0034198)	2/74	0.263854	0.589447	0	0	2.03752	2.71471	ATP6V0D2;ATP6V1C1
regulation of cell adhesion (GO:0030155)	3/133	0.267598	0.589447	0	0	1.69404	2.23319	ANGPT1;ERBB2;PRKCA
negative regulation of extrinsic apoptotic signaling pathway in absence of ligand (GO:2001240)	1/23	0.268595	0.589447	0	0	3.33018	4.37769	EYA1
regulation of calcium ion transmembrane transport (GO:1903169)	1/23	0.268595	0.589447	0	0	3.33018	4.37769	CACNG1
negative regulation of phosphoprotein phosphatase activity (GO:0032515)	1/23	0.268595	0.589447	0	0	3.33018	4.37769	PPP1R1B
negative regulation of signal transduction in absence of ligand (GO:1901099)	1/23	0.268595	0.589447	0	0	3.33018	4.37769	EYA1
ear morphogenesis (GO:0042471)	1/23	0.268595	0.589447	0	0	3.33018	4.37769	OSR2
ERK1 and ERK2 cascade (GO:0070371)	1/23	0.268595	0.589447	0	0	3.33018	4.37769	MYC
positive regulation of cell cycle G2/M phase transition (GO:1902751)	1/23	0.268595	0.589447	0	0	3.33018	4.37769	CCND1
regulation of telomere capping (GO:1904353)	1/23	0.268595	0.589447	0	0	3.33018	4.37769	NBN
response to nutrient levels (GO:0031667)	1/23	0.268595	0.589447	0	0	3.33018	4.37769	RPS6KB1
hyaluronan metabolic process (GO:0030212)	1/23	0.268595	0.589447	0	0	3.33018	4.37769	HAS2
positive regulation of protein autophosphorylation (GO:0031954)	1/23	0.268595	0.589447	0	0	3.33018	4.37769	NBN
positive regulation of receptor internalization (GO:0002092)	1/23	0.268595	0.589447	0	0	3.33018	4.37769	ANGPT1
positive regulation of transcription by RNA polymerase I (GO:0045943)	1/23	0.268595	0.589447	0	0	3.33018	4.37769	ERBB2
positive regulation of transcription initiation from RNA polymerase II promoter (GO:0060261)	1/23	0.268595	0.589447	0	0	3.33018	4.37769	MED30
mitotic cell cycle checkpoint signaling (GO:0007093)	1/23	0.268595	0.589447	0	0	3.33018	4.37769	CHMP4C
response to amino acid starvation (GO:1990928)	2/75	0.268863	0.589447	0	0	2.00951	2.63959	ATP6V0D2;ATP6V1C1
positive regulation of peptidyl-tyrosine phosphorylation (GO:0050731)	3/134	0.271249	0.589755	0	0	1.68102	2.19326	ANGPT1;RIPK2;ENPP2
chloride transport (GO:0006821)	2/76	0.273872	0.589755	0	0	1.98225	2.5672	ANO1;SLC26A7
regulation of RNA splicing (GO:0043484)	2/76	0.273872	0.589755	0	0	1.98225	2.5672	ESRP1;RBM12B
water-soluble vitamin metabolic process (GO:0006767)	2/76	0.273872	0.589755	0	0	1.98225	2.5672	SLC25A19;SLC25A32
regulation of cardiac muscle hypertrophy (GO:0010611)	1/24	0.27848	0.589755	0	0	3.18523	4.07202	PRKCA
C21-steroid hormone metabolic process (GO:0008207)	1/24	0.27848	0.589755	0	0	3.18523	4.07202	STARD3
regulation of cell size (GO:0008361)	1/24	0.27848	0.589755	0	0	3.18523	4.07202	DEPTOR
cardiac muscle cell development (GO:0055013)	1/24	0.27848	0.589755	0	0	3.18523	4.07202	TCAP
cardiac muscle cell differentiation (GO:0055007)	1/24	0.27848	0.589755	0	0	3.18523	4.07202	TCAP
negative regulation of neuron differentiation (GO:0045665)	1/24	0.27848	0.589755	0	0	3.18523	4.07202	HEY1
negative regulation of protein depolymerization (GO:1901880)	1/24	0.27848	0.589755	0	0	3.18523	4.07202	STMN2
negative regulation of stress fiber assembly (GO:0051497)	1/24	0.27848	0.589755	0	0	3.18523	4.07202	PPFIA1
nucleotide-binding domain, leucine rich repeat containing receptor signaling pathway (GO:0035872)	1/24	0.27848	0.589755	0	0	3.18523	4.07202	RIPK2
dendritic cell differentiation (GO:0097028)	1/24	0.27848	0.589755	0	0	3.18523	4.07202	DCSTAMP
phospholipid catabolic process (GO:0009395)	1/24	0.27848	0.589755	0	0	3.18523	4.07202	ENPP2
extracellular matrix assembly (GO:0085029)	1/24	0.27848	0.589755	0	0	3.18523	4.07202	HAS2
positive regulation of p38MAPK cascade (GO:1900745)	1/24	0.27848	0.589755	0	0	3.18523	4.07202	GDF6
positive regulation of protein targeting to membrane (GO:0090314)	1/24	0.27848	0.589755	0	0	3.18523	4.07202	ERBB2
protein alpha-1,2-demannosylation (GO:0036508)	1/24	0.27848	0.589755	0	0	3.18523	4.07202	RNF139
protein exit from endoplasmic reticulum (GO:0032527)	1/24	0.27848	0.589755	0	0	3.18523	4.07202	DERL1
ncRNA 3'-end processing (GO:0043628)	1/24	0.27848	0.589755	0	0	3.18523	4.07202	INTS8
negative regulation of developmental process (GO:0051093)	2/77	0.27888	0.589755	0	0	1.95572	2.49741	HEY1;ZNF706
cholesterol metabolic process (GO:0008203)	2/77	0.27888	0.589755	0	0	1.95572	2.49741	STARD3;SQLE
positive regulation of tumor necrosis factor production (GO:0032760)	2/77	0.27888	0.589755	0	0	1.95572	2.49741	LY96;FADD
positive regulation of type I interferon production (GO:0032481)	2/77	0.27888	0.589755	0	0	1.95572	2.49741	RIPK2;POLR2K
regulation of AMPA receptor activity (GO:2000311)	1/25	0.288232	0.592137	0	0	3.05235	3.79709	CACNG4
cAMP-mediated signaling (GO:0019933)	1/25	0.288232	0.592137	0	0	3.05235	3.79709	RIMS2
cardiac conduction system development (GO:0003161)	1/25	0.288232	0.592137	0	0	3.05235	3.79709	HEY1
regulation of interferon-alpha production (GO:0032647)	1/25	0.288232	0.592137	0	0	3.05235	3.79709	RIPK2
regulation of microtubule depolymerization (GO:0031114)	1/25	0.288232	0.592137	0	0	3.05235	3.79709	STMN2
outflow tract septum morphogenesis (GO:0003148)	1/25	0.288232	0.592137	0	0	3.05235	3.79709	ZFPM2
peptide catabolic process (GO:0043171)	1/25	0.288232	0.592137	0	0	3.05235	3.79709	CPQ
energy derivation by oxidation of organic compounds (GO:0015980)	1/25	0.288232	0.592137	0	0	3.05235	3.79709	MYC
regulation of protein processing (GO:0070613)	1/25	0.288232	0.592137	0	0	3.05235	3.79709	RNF139
regulation of ryanodine-sensitive calcium-release channel activity (GO:0060314)	1/25	0.288232	0.592137	0	0	3.05235	3.79709	JPH1
regulation of spindle assembly (GO:0090169)	1/25	0.288232	0.592137	0	0	3.05235	3.79709	CHMP4C
response to hexose (GO:0009746)	1/25	0.288232	0.592137	0	0	3.05235	3.79709	SLC30A8
positive regulation of peptidyl-threonine phosphorylation (GO:0010800)	1/25	0.288232	0.592137	0	0	3.05235	3.79709	RIPK2
positive regulation of proteasomal ubiquitin-dependent protein catabolic process (GO:0032436)	2/79	0.288886	0.592137	0	0	1.90473	2.36514	RNF19A;TRIB1
positive regulation of response to external stimulus (GO:0032103)	3/139	0.289576	0.592137	0	0	1.6188	2.00624	APOH;LY96;PRKCA
potassium ion transmembrane transport (GO:0071805)	3/139	0.289576	0.592137	0	0	1.6188	2.00624	KCNV1;KCNS2;KCNB2
negative regulation of nucleic acid-templated transcription (GO:1903507)	8/464	0.291096	0.592137	0	0	1.29061	1.59275	KLF10;ZHX2;ZNF706;HEY1;WWP1;ZFPM2;ZHX1;RUNX1T1
transcription initiation from RNA polymerase II promoter (GO:0006367)	3/140	0.293254	0.592137	0	0	1.60691	1.97122	HNF4G;POLR2K;TAF2
negative regulation of signal transduction (GO:0009968)	5/267	0.293368	0.592137	0	0	1.40199	1.71929	GRB7;HEY1;RPS6KB1;ERBB2;TRIB1
negative regulation of extrinsic apoptotic signaling pathway (GO:2001237)	2/80	0.293884	0.592137	0	0	1.88021	2.30245	EYA1;FADD
positive regulation of cell adhesion (GO:0045785)	2/80	0.293884	0.592137	0	0	1.88021	2.30245	ERBB2;PRKCA
regulation of angiogenesis (GO:0045765)	4/203	0.294146	0.592137	0	0	1.47588	1.806	APOH;ERBB2;PRKCA;MTDH
regulation of biomineral tissue development (GO:0070167)	1/26	0.297853	0.592137	0	0	2.93011	3.54882	HEY1
negative regulation of protein localization to membrane (GO:1905476)	1/26	0.297853	0.592137	0	0	2.93011	3.54882	PPFIA1
cellular response to drug (GO:0035690)	1/26	0.297853	0.592137	0	0	2.93011	3.54882	MYC
negative regulation of telomere maintenance via telomere lengthening (GO:1904357)	1/26	0.297853	0.592137	0	0	2.93011	3.54882	TERF1
regulation of mitotic metaphase/anaphase transition (GO:0030071)	1/26	0.297853	0.592137	0	0	2.93011	3.54882	NSMCE2
organelle fission (GO:0048285)	1/26	0.297853	0.592137	0	0	2.93011	3.54882	GDAP1
DNA geometric change (GO:0032392)	1/26	0.297853	0.592137	0	0	2.93011	3.54882	NBN
DNA modification (GO:0006304)	1/26	0.297853	0.592137	0	0	2.93011	3.54882	TERF1
regulation of potassium ion transmembrane transporter activity (GO:1901016)	1/26	0.297853	0.592137	0	0	2.93011	3.54882	KCNS2
regulation of protein insertion into mitochondrial membrane involved in apoptotic signaling pathway (GO:1900739)	1/26	0.297853	0.592137	0	0	2.93011	3.54882	YWHAZ
regulation of synapse organization (GO:0050807)	1/26	0.297853	0.592137	0	0	2.93011	3.54882	YWHAZ
positive regulation of filopodium assembly (GO:0051491)	1/26	0.297853	0.592137	0	0	2.93011	3.54882	MIEN1
positive regulation of glucose import (GO:0046326)	1/26	0.297853	0.592137	0	0	2.93011	3.54882	FGF19
hippo signaling (GO:0035329)	1/26	0.297853	0.592137	0	0	2.93011	3.54882	STK3
RNA polyadenylation (GO:0043631)	1/26	0.297853	0.592137	0	0	2.93011	3.54882	PABPC1
positive regulation of microtubule polymerization or depolymerization (GO:0031112)	1/26	0.297853	0.592137	0	0	2.93011	3.54882	STMN2
snRNA processing (GO:0016180)	1/26	0.297853	0.592137	0	0	2.93011	3.54882	INTS8
positive regulation of protein insertion into mitochondrial membrane involved in apoptotic signaling pathway (GO:1900740)	1/26	0.297853	0.592137	0	0	2.93011	3.54882	YWHAZ
maturation of LSU-rRNA (GO:0000470)	1/26	0.297853	0.592137	0	0	2.93011	3.54882	RPL7
TOR signaling (GO:0031929)	1/26	0.297853	0.592137	0	0	2.93011	3.54882	RPS6KB1
positive regulation of T cell mediated cytotoxicity (GO:0001916)	1/26	0.297853	0.592137	0	0	2.93011	3.54882	FADD
positive regulation of viral transcription (GO:0050434)	1/26	0.297853	0.592137	0	0	2.93011	3.54882	POLR2K
mRNA polyadenylation (GO:0006378)	1/26	0.297853	0.592137	0	0	2.93011	3.54882	PABPC1
phospholipase C-activating G protein-coupled receptor signaling pathway (GO:0007200)	2/81	0.298877	0.592595	0	0	1.85632	2.24192	ANO1;TRHR
positive regulation of tumor necrosis factor superfamily cytokine production (GO:1903557)	2/81	0.298877	0.592595	0	0	1.85632	2.24192	LY96;FADD
proteasomal protein catabolic process (GO:0010498)	4/205	0.300198	0.594425	0	0	1.46104	1.75809	UBE2W;RNF139;DERL1;WWP1
regulation of cyclin-dependent protein serine/threonine kinase activity (GO:0000079)	2/82	0.303865	0.594773	0	0	1.83302	2.18345	CCND1;CCNE2
receptor-mediated endocytosis (GO:0006898)	3/143	0.304304	0.594773	0	0	1.57223	1.87053	CTTN;GRB2;TPCN2
negative regulation of endothelial cell apoptotic process (GO:2000352)	1/27	0.307344	0.594773	0	0	2.81727	3.32378	ANGPT1
regulation of blood coagulation (GO:0030193)	1/27	0.307344	0.594773	0	0	2.81727	3.32378	APOH
calcium-ion regulated exocytosis (GO:0017156)	1/27	0.307344	0.594773	0	0	2.81727	3.32378	RIMS2
cellular lipid catabolic process (GO:0044242)	1/27	0.307344	0.594773	0	0	2.81727	3.32378	ENPP2
negative regulation of protein polymerization (GO:0032272)	1/27	0.307344	0.594773	0	0	2.81727	3.32378	STMN2
cellular senescence (GO:0090398)	1/27	0.307344	0.594773	0	0	2.81727	3.32378	NSMCE2
nucleobase-containing small molecule interconversion (GO:0015949)	1/27	0.307344	0.594773	0	0	2.81727	3.32378	RRM2B
cytoplasmic pattern recognition receptor signaling pathway (GO:0002753)	1/27	0.307344	0.594773	0	0	2.81727	3.32378	RIPK2
peroxisomal membrane transport (GO:0015919)	1/27	0.307344	0.594773	0	0	2.81727	3.32378	GDAP1
regulation of transcription regulatory region DNA binding (GO:2000677)	1/27	0.307344	0.594773	0	0	2.81727	3.32378	HEY1
regulation of vasculature development (GO:1901342)	1/27	0.307344	0.594773	0	0	2.81727	3.32378	ERBB2
microtubule polymerization or depolymerization (GO:0031109)	1/27	0.307344	0.594773	0	0	2.81727	3.32378	STMN2
modulation of excitatory postsynaptic potential (GO:0098815)	1/27	0.307344	0.594773	0	0	2.81727	3.32378	RIMS2
negative regulation of actin filament bundle assembly (GO:0032232)	1/27	0.307344	0.594773	0	0	2.81727	3.32378	PPFIA1
epidermis development (GO:0008544)	2/83	0.308846	0.594773	0	0	1.8103	2.12695	FABP5;GRHL2
positive regulation of MAPK cascade (GO:0043410)	5/274	0.311761	0.594773	0	0	1.36501	1.59095	ANGPT1;FGF19;ERBB2;PRKCA;FGF4
regulation of mRNA stability (GO:0043488)	3/146	0.315372	0.594773	0	0	1.53901	1.77602	PRKCA;PABPC1;YWHAZ
protein modification by small protein conjugation (GO:0032446)	7/409	0.316013	0.594773	0	0	1.27969	1.47416	UBE2W;RNF139;EYA1;NSMCE2;DERL1;WWP1;FBXO32
amide transport (GO:0042886)	1/28	0.316708	0.594773	0	0	2.71279	3.1191	SLC25A32
bile acid and bile salt transport (GO:0015721)	1/28	0.316708	0.594773	0	0	2.71279	3.1191	SLC10A5
carbohydrate derivative biosynthetic process (GO:1901137)	1/28	0.316708	0.594773	0	0	2.71279	3.1191	RRM2B
negative regulation of phosphatase activity (GO:0010923)	1/28	0.316708	0.594773	0	0	2.71279	3.1191	PPP1R1B
cellular response to epidermal growth factor stimulus (GO:0071364)	1/28	0.316708	0.594773	0	0	2.71279	3.1191	ERBB2
regulation of extrinsic apoptotic signaling pathway in absence of ligand (GO:2001239)	1/28	0.316708	0.594773	0	0	2.71279	3.1191	EYA1
cellular zinc ion homeostasis (GO:0006882)	1/28	0.316708	0.594773	0	0	2.71279	3.1191	SLC30A8
regulation of insulin secretion involved in cellular response to glucose stimulus (GO:0061178)	1/28	0.316708	0.594773	0	0	2.71279	3.1191	ANO1
cytosolic calcium ion transport (GO:0060401)	1/28	0.316708	0.594773	0	0	2.71279	3.1191	JPH1
regulation of microtubule polymerization or depolymerization (GO:0031110)	1/28	0.316708	0.594773	0	0	2.71279	3.1191	STMN2
nucleotide-binding oligomerization domain containing signaling pathway (GO:0070423)	1/28	0.316708	0.594773	0	0	2.71279	3.1191	RIPK2
regulation of muscle contraction (GO:0006937)	1/28	0.316708	0.594773	0	0	2.71279	3.1191	KCNB2
positive regulation of cell communication (GO:0010647)	1/28	0.316708	0.594773	0	0	2.71279	3.1191	RIMS2
glycerophospholipid catabolic process (GO:0046475)	1/28	0.316708	0.594773	0	0	2.71279	3.1191	ENPP2
positive regulation of fibroblast proliferation (GO:0048146)	1/28	0.316708	0.594773	0	0	2.71279	3.1191	MYC
GPI anchor metabolic process (GO:0006505)	1/28	0.316708	0.594773	0	0	2.71279	3.1191	PGAP3
RNA phosphodiester bond hydrolysis (GO:0090501)	1/28	0.316708	0.594773	0	0	2.71279	3.1191	POP1
sarcomere organization (GO:0045214)	1/28	0.316708	0.594773	0	0	2.71279	3.1191	TCAP
positive regulation of protein import into nucleus (GO:0042307)	1/28	0.316708	0.594773	0	0	2.71279	3.1191	UBR5
transcription by RNA polymerase III (GO:0006383)	1/28	0.316708	0.594773	0	0	2.71279	3.1191	POLR2K
protein depolymerization (GO:0051261)	1/28	0.316708	0.594773	0	0	2.71279	3.1191	STMN2
negative regulation of transcription by RNA polymerase II (GO:0000122)	11/684	0.319773	0.59491	0	0	1.20263	1.37117	KLF10;OSR2;ZHX2;HEY1;CCND1;SP2;MYC;TRPS1;ZFPM2;ZHX1;MTDH
positive regulation of endothelial cell migration (GO:0010595)	2/86	0.323743	0.59491	0	0	1.74538	1.96845	ANGPT1;PRKCA
response to interleukin-1 (GO:0070555)	2/86	0.323743	0.59491	0	0	1.74538	1.96845	HAS2;PRKCA
protein targeting to peroxisome (GO:0006625)	1/29	0.325945	0.59491	0	0	2.61577	2.93235	GDAP1
regulation of actin polymerization or depolymerization (GO:0008064)	1/29	0.325945	0.59491	0	0	2.61577	2.93235	CTTN
regulation of calcium ion transmembrane transporter activity (GO:1901019)	1/29	0.325945	0.59491	0	0	2.61577	2.93235	JPH1
beta-catenin-TCF complex assembly (GO:1904837)	1/29	0.325945	0.59491	0	0	2.61577	2.93235	MYC
negative regulation of mRNA catabolic process (GO:1902373)	1/29	0.325945	0.59491	0	0	2.61577	2.93235	PABPC1
negative regulation of myeloid leukocyte differentiation (GO:0002762)	1/29	0.325945	0.59491	0	0	2.61577	2.93235	MYC
regulation of DNA biosynthetic process (GO:2000278)	1/29	0.325945	0.59491	0	0	2.61577	2.93235	MYC
negative regulation of transferase activity (GO:0051348)	1/29	0.325945	0.59491	0	0	2.61577	2.93235	TERF1
negative regulation of wound healing (GO:0061045)	1/29	0.325945	0.59491	0	0	2.61577	2.93235	APOH
regulation of protein targeting to membrane (GO:0090313)	1/29	0.325945	0.59491	0	0	2.61577	2.93235	ERBB2
regulation of T cell mediated cytotoxicity (GO:0001914)	1/29	0.325945	0.59491	0	0	2.61577	2.93235	FADD
positive regulation of extrinsic apoptotic signaling pathway (GO:2001238)	1/29	0.325945	0.59491	0	0	2.61577	2.93235	FADD
response to zinc ion (GO:0010043)	1/29	0.325945	0.59491	0	0	2.61577	2.93235	SLC30A8
homologous chromosome pairing at meiosis (GO:0007129)	1/29	0.325945	0.59491	0	0	2.61577	2.93235	RAD21
lamellipodium organization (GO:0097581)	1/29	0.325945	0.59491	0	0	2.61577	2.93235	CTTN
limb development (GO:0060173)	1/29	0.325945	0.59491	0	0	2.61577	2.93235	RSPO2
telomere maintenance via telomerase (GO:0007004)	1/29	0.325945	0.59491	0	0	2.61577	2.93235	TERF1
positive regulation of viral genome replication (GO:0045070)	1/29	0.325945	0.59491	0	0	2.61577	2.93235	PABPC1
MyD88-dependent toll-like receptor signaling pathway (GO:0002755)	1/29	0.325945	0.59491	0	0	2.61577	2.93235	LY96
protein K11-linked ubiquitination (GO:0070979)	1/29	0.325945	0.59491	0	0	2.61577	2.93235	UBE2W
sensory perception of mechanical stimulus (GO:0050954)	2/88	0.33363	0.595974	0	0	1.70462	1.8712	NDUFB9;EYA1
metal ion transport (GO:0030001)	2/88	0.33363	0.595974	0	0	1.70462	1.8712	SLC30A8;NIPAL2
negative regulation of Notch signaling pathway (GO:0045746)	1/30	0.335058	0.595974	0	0	2.52545	2.76145	HEY1
regulation of long-term synaptic potentiation (GO:1900271)	1/30	0.335058	0.595974	0	0	2.52545	2.76145	CALB1
positive regulation of B cell proliferation (GO:0030890)	1/30	0.335058	0.595974	0	0	2.52545	2.76145	IL7
extrinsic apoptotic signaling pathway via death domain receptors (GO:0008625)	1/30	0.335058	0.595974	0	0	2.52545	2.76145	FADD
regulation of type I interferon-mediated signaling pathway (GO:0060338)	1/30	0.335058	0.595974	0	0	2.52545	2.76145	FADD
Golgi to plasma membrane protein transport (GO:0043001)	1/30	0.335058	0.595974	0	0	2.52545	2.76145	GGA3
RNA-dependent DNA biosynthetic process (GO:0006278)	1/30	0.335058	0.595974	0	0	2.52545	2.76145	TERF1
ion homeostasis (GO:0050801)	1/30	0.335058	0.595974	0	0	2.52545	2.76145	SLC30A8
snRNA 3'-end processing (GO:0034472)	1/30	0.335058	0.595974	0	0	2.52545	2.76145	INTS8
positive regulation of protein import (GO:1904591)	1/30	0.335058	0.595974	0	0	2.52545	2.76145	UBR5
maturation of SSU-rRNA from tricistronic rRNA transcript (SSU-rRNA, 5.8S rRNA, LSU-rRNA) (GO:0000462)	1/30	0.335058	0.595974	0	0	2.52545	2.76145	DCAF13
termination of RNA polymerase I transcription (GO:0006363)	1/30	0.335058	0.595974	0	0	2.52545	2.76145	POLR2K
positive regulation of small GTPase mediated signal transduction (GO:0051057)	1/30	0.335058	0.595974	0	0	2.52545	2.76145	GRB2
primary neural tube formation (GO:0014020)	1/30	0.335058	0.595974	0	0	2.52545	2.76145	GRHL2
zinc ion homeostasis (GO:0055069)	1/30	0.335058	0.595974	0	0	2.52545	2.76145	SLC30A8
multivesicular body assembly (GO:0036258)	1/30	0.335058	0.595974	0	0	2.52545	2.76145	CHMP4C
ncRNA catabolic process (GO:0034661)	1/30	0.335058	0.595974	0	0	2.52545	2.76145	POP1
cellular response to DNA damage stimulus (GO:0006974)	6/350	0.335127	0.595974	0	0	1.28079	1.40021	CCND1;MYC;UBR5;IGHMBP2;GRB2;NBN
regulation of cell growth (GO:0001558)	4/217	0.33676	0.595974	0	0	1.37788	1.49967	DCSTAMP;ERBB2;OSGIN2;EBAG9
negative regulation of protein kinase activity (GO:0006469)	2/90	0.343475	0.595974	0	0	1.66571	1.78004	DEPTOR;TRIB1
positive regulation of autophagy (GO:0010508)	2/90	0.343475	0.595974	0	0	1.66571	1.78004	TP53INP1;MTDH
SRP-dependent cotranslational protein targeting to membrane (GO:0006614)	2/90	0.343475	0.595974	0	0	1.66571	1.78004	RPL30;RPL7
mitochondrial respiratory chain complex assembly (GO:0033108)	2/90	0.343475	0.595974	0	0	1.66571	1.78004	NDUFB9;NDUFAF6
proteoglycan biosynthetic process (GO:0030166)	1/31	0.344048	0.595974	0	0	2.44114	2.60463	EXT1
aminoglycan catabolic process (GO:0006026)	1/31	0.344048	0.595974	0	0	2.44114	2.60463	SDC2
negative regulation of DNA binding (GO:0043392)	1/31	0.344048	0.595974	0	0	2.44114	2.60463	HEY1
regulation of cellular pH (GO:0030641)	1/31	0.344048	0.595974	0	0	2.44114	2.60463	CA2
negative regulation of osteoblast differentiation (GO:0045668)	1/31	0.344048	0.595974	0	0	2.44114	2.60463	TMEM64
regulation of developmental growth (GO:0048638)	1/31	0.344048	0.595974	0	0	2.44114	2.60463	CTTN
negative regulation of proteasomal ubiquitin-dependent protein catabolic process (GO:0032435)	1/31	0.344048	0.595974	0	0	2.44114	2.60463	EIF3H
negative regulation of response to biotic stimulus (GO:0002832)	1/31	0.344048	0.595974	0	0	2.44114	2.60463	TRIB1
embryonic skeletal system morphogenesis (GO:0048704)	1/31	0.344048	0.595974	0	0	2.44114	2.60463	OSR2
positive regulation of leukocyte cell-cell adhesion (GO:1903039)	1/31	0.344048	0.595974	0	0	2.44114	2.60463	HAS2
steroid hormone biosynthetic process (GO:0120178)	1/31	0.344048	0.595974	0	0	2.44114	2.60463	STARD3
positive regulation of proteolysis involved in cellular protein catabolic process (GO:1903052)	1/31	0.344048	0.595974	0	0	2.44114	2.60463	RNF139
positive regulation of Rho protein signal transduction (GO:0035025)	1/31	0.344048	0.595974	0	0	2.44114	2.60463	ABRA
tube closure (GO:0060606)	1/31	0.344048	0.595974	0	0	2.44114	2.60463	GRHL2
vitamin transport (GO:0051180)	1/31	0.344048	0.595974	0	0	2.44114	2.60463	SLC25A32
protein acetylation (GO:0006473)	1/31	0.344048	0.595974	0	0	2.44114	2.60463	DSCC1
multivesicular body organization (GO:0036257)	1/31	0.344048	0.595974	0	0	2.44114	2.60463	CHMP4C
sensory perception of sound (GO:0007605)	2/91	0.34838	0.595974	0	0	1.64691	1.7366	NDUFB9;EYA1
positive regulation of supramolecular fiber organization (GO:1902905)	2/91	0.34838	0.595974	0	0	1.64691	1.7366	CTTN;STMN2
gene expression (GO:0010467)	6/356	0.349473	0.595974	0	0	1.25844	1.32304	RPL30;IGHMBP2;MRPS7;MRPL13;POLR2K;RPL7
organelle assembly (GO:0070925)	7/425	0.350841	0.595974	0	0	1.22968	1.288	VMP1;GRB7;SQLE;TMEM67;TP53INP1;CHMP4C;ASAP1
regulation of signal transduction by p53 class mediator (GO:1901796)	3/156	0.352276	0.595974	0	0	1.43769	1.5	TP53INP1;NBN;TAF2
7-methylguanosine mRNA capping (GO:0006370)	1/32	0.352917	0.595974	0	0	2.36227	2.46036	POLR2K
7-methylguanosine RNA capping (GO:0009452)	1/32	0.352917	0.595974	0	0	2.36227	2.46036	POLR2K
negative regulation of DNA biosynthetic process (GO:2000279)	1/32	0.352917	0.595974	0	0	2.36227	2.46036	TERF1
aortic valve morphogenesis (GO:0003180)	1/32	0.352917	0.595974	0	0	2.36227	2.46036	HEY1
negative regulation of double-strand break repair (GO:2000780)	1/32	0.352917	0.595974	0	0	2.36227	2.46036	UBR5
axonemal dynein complex assembly (GO:0070286)	1/32	0.352917	0.595974	0	0	2.36227	2.46036	SPAG1
negative regulation of microtubule polymerization or depolymerization (GO:0031111)	1/32	0.352917	0.595974	0	0	2.36227	2.46036	STMN2
cardiac muscle tissue morphogenesis (GO:0055008)	1/32	0.352917	0.595974	0	0	2.36227	2.46036	TCAP
regulation of dendrite morphogenesis (GO:0048814)	1/32	0.352917	0.595974	0	0	2.36227	2.46036	SDC2
cellular response to topologically incorrect protein (GO:0035967)	1/32	0.352917	0.595974	0	0	2.36227	2.46036	UBE2W
regulation of intracellular protein transport (GO:0033157)	1/32	0.352917	0.595974	0	0	2.36227	2.46036	ZFAND1
chondrocyte differentiation (GO:0002062)	1/32	0.352917	0.595974	0	0	2.36227	2.46036	OSR2
DNA damage checkpoint signaling (GO:0000077)	1/32	0.352917	0.595974	0	0	2.36227	2.46036	NBN
GPI anchor biosynthetic process (GO:0006506)	1/32	0.352917	0.595974	0	0	2.36227	2.46036	PGAP3
positive regulation of glucose transmembrane transport (GO:0010828)	1/32	0.352917	0.595974	0	0	2.36227	2.46036	FGF19
positive regulation of lamellipodium organization (GO:1902745)	1/32	0.352917	0.595974	0	0	2.36227	2.46036	ENPP2
membrane depolarization (GO:0051899)	1/32	0.352917	0.595974	0	0	2.36227	2.46036	CACNG4
transcription initiation from RNA polymerase I promoter (GO:0006361)	1/32	0.352917	0.595974	0	0	2.36227	2.46036	POLR2K
positive regulation of telomere maintenance (GO:0032206)	1/32	0.352917	0.595974	0	0	2.36227	2.46036	NBN
retinoid metabolic process (GO:0001523)	2/92	0.353273	0.595974	0	0	1.62852	1.6945	SDC2;RDH10
cytoplasmic translation (GO:0002181)	2/93	0.358154	0.60224	0	0	1.61055	1.6537	RPL30;RPL7
cellular response to starvation (GO:0009267)	3/158	0.359639	0.60224	0	0	1.41899	1.45114	KLF10;ATP6V0D2;ATP6V1C1
negative regulation of smooth muscle cell proliferation (GO:0048662)	1/33	0.361667	0.60224	0	0	2.28834	2.32731	TRIB1
regulation of neurotransmitter secretion (GO:0046928)	1/33	0.361667	0.60224	0	0	2.28834	2.32731	RIMS2
RNA stabilization (GO:0043489)	1/33	0.361667	0.60224	0	0	2.28834	2.32731	PABPC1
signal transduction by p53 class mediator (GO:0072331)	1/33	0.361667	0.60224	0	0	2.28834	2.32731	NBN
lytic vacuole organization (GO:0080171)	1/33	0.361667	0.60224	0	0	2.28834	2.32731	TPCN2
vasculogenesis (GO:0001570)	1/33	0.361667	0.60224	0	0	2.28834	2.32731	HAS2
mitotic G2 DNA damage checkpoint signaling (GO:0007095)	1/33	0.361667	0.60224	0	0	2.28834	2.32731	NBN
primary alcohol metabolic process (GO:0034308)	1/33	0.361667	0.60224	0	0	2.28834	2.32731	RDH10
muscle cell development (GO:0055001)	1/33	0.361667	0.60224	0	0	2.28834	2.32731	TCAP
regulation of kinase activity (GO:0043549)	2/94	0.363021	0.60224	0	0	1.59296	1.61414	ERBB2;NBN
cotranslational protein targeting to membrane (GO:0006613)	2/94	0.363021	0.60224	0	0	1.59296	1.61414	RPL30;RPL7
regulation of activated T cell proliferation (GO:0046006)	1/34	0.370299	0.60224	0	0	2.21888	2.20434	FADD
regulation of amyloid-beta formation (GO:1902003)	1/34	0.370299	0.60224	0	0	2.21888	2.20434	GGA3
negative regulation of extrinsic apoptotic signaling pathway via death domain receptors (GO:1902042)	1/34	0.370299	0.60224	0	0	2.21888	2.20434	FADD
autophagosome maturation (GO:0097352)	1/34	0.370299	0.60224	0	0	2.21888	2.20434	VMP1
axoneme assembly (GO:0035082)	1/34	0.370299	0.60224	0	0	2.21888	2.20434	SPAG1
cardiac muscle contraction (GO:0060048)	1/34	0.370299	0.60224	0	0	2.21888	2.20434	TCAP
cell-substrate junction assembly (GO:0007044)	1/34	0.370299	0.60224	0	0	2.21888	2.20434	CTTN
neural tube closure (GO:0001843)	1/34	0.370299	0.60224	0	0	2.21888	2.20434	GRHL2
regulation of keratinocyte differentiation (GO:0045616)	1/34	0.370299	0.60224	0	0	2.21888	2.20434	GRHL2
organelle disassembly (GO:1903008)	1/34	0.370299	0.60224	0	0	2.21888	2.20434	ZFAND1
phosphatidylinositol 3-kinase signaling (GO:0014065)	1/34	0.370299	0.60224	0	0	2.21888	2.20434	ERBB2
phosphatidylserine metabolic process (GO:0006658)	1/34	0.370299	0.60224	0	0	2.21888	2.20434	PTDSS1
epithelial tube morphogenesis (GO:0060562)	1/34	0.370299	0.60224	0	0	2.21888	2.20434	MTSS1
positive regulation of interleukin-12 production (GO:0032735)	1/34	0.370299	0.60224	0	0	2.21888	2.20434	RIPK2
positive regulation of mitochondrial outer membrane permeabilization involved in apoptotic signaling pathway (GO:1901030)	1/34	0.370299	0.60224	0	0	2.21888	2.20434	YWHAZ
secondary alcohol biosynthetic process (GO:1902653)	1/34	0.370299	0.60224	0	0	2.21888	2.20434	SQLE
transcription by RNA polymerase I (GO:0006360)	1/34	0.370299	0.60224	0	0	2.21888	2.20434	POLR2K
tRNA methylation (GO:0030488)	1/34	0.370299	0.60224	0	0	2.21888	2.20434	TRMT12
ventricular cardiac muscle tissue morphogenesis (GO:0055010)	1/34	0.370299	0.60224	0	0	2.21888	2.20434	ZFPM2
protein localization to chromosome (GO:0034502)	1/34	0.370299	0.60224	0	0	2.21888	2.20434	RAD21
cellular transition metal ion homeostasis (GO:0046916)	2/96	0.372712	0.605353	0	0	1.55891	1.53856	SLC30A8;MYC
rRNA metabolic process (GO:0016072)	3/162	0.374326	0.605353	0	0	1.38301	1.35899	RPL30;DCAF13;RPL7
regulation of MAP kinase activity (GO:0043405)	2/97	0.377536	0.605353	0	0	1.54242	1.50246	ERBB2;TRIB1
negative regulation of epithelial cell migration (GO:0010633)	1/35	0.378814	0.605353	0	0	2.15351	2.09043	APOH
cholesterol biosynthetic process (GO:0006695)	1/35	0.378814	0.605353	0	0	2.15351	2.09043	SQLE
regulation of mitotic spindle organization (GO:0060236)	1/35	0.378814	0.605353	0	0	2.15351	2.09043	CHMP4C
embryonic skeletal system development (GO:0048706)	1/35	0.378814	0.605353	0	0	2.15351	2.09043	OSR2
regulation of protein polymerization (GO:0032271)	1/35	0.378814	0.605353	0	0	2.15351	2.09043	CTTN
regulation of regulated secretory pathway (GO:1903305)	1/35	0.378814	0.605353	0	0	2.15351	2.09043	RIMS2
positive regulation of cell cycle G1/S phase transition (GO:1902808)	1/35	0.378814	0.605353	0	0	2.15351	2.09043	CCND1
regulation of trans-synaptic signaling (GO:0099177)	1/35	0.378814	0.605353	0	0	2.15351	2.09043	FABP5
maturation of SSU-rRNA (GO:0030490)	1/35	0.378814	0.605353	0	0	2.15351	2.09043	DCAF13
apoptotic process (GO:0006915)	4/231	0.379608	0.605353	0	0	1.29197	1.25143	MYC;FADD;GDF6;STK3
negative regulation of canonical Wnt signaling pathway (GO:0090090)	3/165	0.385299	0.605353	0	0	1.35719	1.2944	FZD6;TMEM64;STK3
positive regulation of nucleic acid-templated transcription (GO:1903508)	8/511	0.385827	0.605353	0	0	1.16716	1.11157	OSR2;ENY2;HEY1;MED30;MYC;ATAD2;TP53INP1;GDF6
response to UV (GO:0009411)	2/99	0.387137	0.605353	0	0	1.51046	1.4334	CCND1;MYC
positive regulation of stress-activated MAPK cascade (GO:0032874)	2/99	0.387137	0.605353	0	0	1.51046	1.4334	FGF19;GDF6
aortic valve development (GO:0003176)	1/36	0.387215	0.605353	0	0	2.09187	1.98472	HEY1
axonal transport (GO:0098930)	1/36	0.387215	0.605353	0	0	2.09187	1.98472	SYBU
calcium-dependent cell-cell adhesion via plasma membrane cell adhesion molecules (GO:0016339)	1/36	0.387215	0.605353	0	0	2.09187	1.98472	CDH17
negative regulation of toll-like receptor signaling pathway (GO:0034122)	1/36	0.387215	0.605353	0	0	2.09187	1.98472	LY96
cyclic-nucleotide-mediated signaling (GO:0019935)	1/36	0.387215	0.605353	0	0	2.09187	1.98472	RIMS2
regulation of microtubule-based process (GO:0032886)	1/36	0.387215	0.605353	0	0	2.09187	1.98472	ERBB2
dendrite morphogenesis (GO:0048813)	1/36	0.387215	0.605353	0	0	2.09187	1.98472	SDC2
embryonic limb morphogenesis (GO:0030326)	1/36	0.387215	0.605353	0	0	2.09187	1.98472	OSR2
regulation of protein import into nucleus (GO:0042306)	1/36	0.387215	0.605353	0	0	2.09187	1.98472	UBR5
regulation of receptor internalization (GO:0002090)	1/36	0.387215	0.605353	0	0	2.09187	1.98472	ANGPT1
establishment of protein localization to plasma membrane (GO:0061951)	1/36	0.387215	0.605353	0	0	2.09187	1.98472	GGA3
positive regulation of bone mineralization (GO:0030501)	1/36	0.387215	0.605353	0	0	2.09187	1.98472	OSR2
positive regulation of innate immune response (GO:0045089)	1/36	0.387215	0.605353	0	0	2.09187	1.98472	FADD
positive regulation of interferon-beta production (GO:0032728)	1/36	0.387215	0.605353	0	0	2.09187	1.98472	RIPK2
positive regulation of mitotic nuclear division (GO:0045840)	1/36	0.387215	0.605353	0	0	2.09187	1.98472	NSMCE2
telomere maintenance via telomere lengthening (GO:0010833)	1/36	0.387215	0.605353	0	0	2.09187	1.98472	TERF1
membrane fusion (GO:0061025)	1/36	0.387215	0.605353	0	0	2.09187	1.98472	DCSTAMP
transition metal ion transport (GO:0000041)	1/36	0.387215	0.605353	0	0	2.09187	1.98472	SLC30A8
positive regulation of T cell mediated immunity (GO:0002711)	1/36	0.387215	0.605353	0	0	2.09187	1.98472	FADD
Wnt signaling pathway, calcium modulating pathway (GO:0007223)	1/36	0.387215	0.605353	0	0	2.09187	1.98472	FZD6
regulation of MAPK cascade (GO:0043408)	3/166	0.388947	0.607424	0	0	1.3488	1.27369	ERBB2;YWHAZ;STK3
cell-matrix adhesion (GO:0007160)	2/100	0.391913	0.609863	0	0	1.49497	1.40037	CTTN;PPFIA1
negative regulation of endothelial cell proliferation (GO:0001937)	1/37	0.395502	0.609863	0	0	2.03366	1.88642	APOH
negative regulation of epithelial cell apoptotic process (GO:1904036)	1/37	0.395502	0.609863	0	0	2.03366	1.88642	ANGPT1
negative regulation of stress-activated MAPK cascade (GO:0032873)	1/37	0.395502	0.609863	0	0	2.03366	1.88642	MYC
regulation of glucose import (GO:0046324)	1/37	0.395502	0.609863	0	0	2.03366	1.88642	FGF19
regulation of intracellular pH (GO:0051453)	1/37	0.395502	0.609863	0	0	2.03366	1.88642	CA2
regulation of microtubule cytoskeleton organization (GO:0070507)	1/37	0.395502	0.609863	0	0	2.03366	1.88642	STMN2
regulation of p38MAPK cascade (GO:1900744)	1/37	0.395502	0.609863	0	0	2.03366	1.88642	GDF6
phospholipid biosynthetic process (GO:0008654)	1/37	0.395502	0.609863	0	0	2.03366	1.88642	CPNE3
regulation of protein autophosphorylation (GO:0031952)	1/37	0.395502	0.609863	0	0	2.03366	1.88642	NBN
regulation of transport (GO:0051049)	1/37	0.395502	0.609863	0	0	2.03366	1.88642	SLC30A8
protein insertion into ER membrane (GO:0045048)	1/37	0.395502	0.609863	0	0	2.03366	1.88642	EMC2
cellular protein-containing complex assembly (GO:0034622)	3/168	0.396227	0.609863	0	0	1.33231	1.23341	ANGPT1;OTUD6B;SPAG1
DNA-templated transcription, initiation (GO:0006352)	3/168	0.396227	0.609863	0	0	1.33231	1.23341	HNF4G;POLR2K;TAF2
positive regulation of protein localization to membrane (GO:1905477)	2/101	0.396672	0.609878	0	0	1.4798	1.36829	ERBB2;YWHAZ
cell junction assembly (GO:0034329)	2/102	0.401414	0.609878	0	0	1.46493	1.33713	VMP1;GRHL2
regulation of protein catabolic process (GO:0042176)	2/102	0.401414	0.609878	0	0	1.46493	1.33713	WWP1;AZIN1
positive regulation of cell growth (GO:0030307)	2/102	0.401414	0.609878	0	0	1.46493	1.33713	RIMS2;ERBB2
positive regulation of vasculature development (GO:1904018)	2/102	0.401414	0.609878	0	0	1.46493	1.33713	PRKCA;MTDH
mitotic sister chromatid segregation (GO:0000070)	2/102	0.401414	0.609878	0	0	1.46493	1.33713	RAD21;CHMP4C
actin-myosin filament sliding (GO:0033275)	1/38	0.403678	0.609878	0	0	1.9786	1.79486	TCAP
negative regulation of endothelial cell migration (GO:0010596)	1/38	0.403678	0.609878	0	0	1.9786	1.79486	APOH
regulation of apoptotic signaling pathway (GO:2001233)	1/38	0.403678	0.609878	0	0	1.9786	1.79486	DEPTOR
regulation of axon extension (GO:0030516)	1/38	0.403678	0.609878	0	0	1.9786	1.79486	CTTN
negative regulation of proteasomal protein catabolic process (GO:1901799)	1/38	0.403678	0.609878	0	0	1.9786	1.79486	EIF3H
negative regulation of TOR signaling (GO:0032007)	1/38	0.403678	0.609878	0	0	1.9786	1.79486	DEPTOR
negative regulation of ubiquitin-dependent protein catabolic process (GO:2000059)	1/38	0.403678	0.609878	0	0	1.9786	1.79486	EIF3H
regulation of phosphoprotein phosphatase activity (GO:0043666)	1/38	0.403678	0.609878	0	0	1.9786	1.79486	PPP1R1B
sterol biosynthetic process (GO:0016126)	1/38	0.403678	0.609878	0	0	1.9786	1.79486	SQLE
lysosome organization (GO:0007040)	1/38	0.403678	0.609878	0	0	1.9786	1.79486	TPCN2
positive regulation of signaling (GO:0023056)	1/38	0.403678	0.609878	0	0	1.9786	1.79486	RIMS2
muscle filament sliding (GO:0030049)	1/38	0.403678	0.609878	0	0	1.9786	1.79486	TCAP
negative regulation of transcription, DNA-templated (GO:0045892)	14/948	0.403998	0.609878	0	0	1.10054	0.997471	KLF10;OSR2;ZHX2;WWP1;ZHX1;MTDH;ZNF706;HEY1;CCND1;SP2;MYC;TRPS1;ZFPM2;RUNX1T1
negative regulation of cell population proliferation (GO:0008285)	6/379	0.404777	0.610436	0	0	1.17944	1.06671	KLF10;RNF139;MYC;TP53INP1;TRIB1;MTSS1
protein targeting to ER (GO:0045047)	2/103	0.406139	0.611872	0	0	1.45035	1.30685	RPL30;RPL7
neuron projection development (GO:0031175)	3/171	0.407104	0.612091	0	0	1.30832	1.17577	CTTN;STMN2;LRP12
positive regulation of I-kappaB kinase/NF-kappaB signaling (GO:0043123)	3/171	0.407104	0.612091	0	0	1.30832	1.17577	RIPK2;FADD;MTDH
regulation of insulin secretion (GO:0050796)	2/104	0.410846	0.613507	0	0	1.43606	1.27742	SLC30A8;PRKCA
protein monoubiquitination (GO:0006513)	1/39	0.411744	0.613507	0	0	1.92643	1.70943	UBE2W
regulation of intracellular transport (GO:0032386)	1/39	0.411744	0.613507	0	0	1.92643	1.70943	RNF139
odontogenesis (GO:0042476)	1/39	0.411744	0.613507	0	0	1.92643	1.70943	OSR2
DNA integrity checkpoint signaling (GO:0031570)	1/39	0.411744	0.613507	0	0	1.92643	1.70943	NBN
regulation of peptidyl-threonine phosphorylation (GO:0010799)	1/39	0.411744	0.613507	0	0	1.92643	1.70943	RIPK2
regulation of T cell differentiation (GO:0045580)	1/39	0.411744	0.613507	0	0	1.92643	1.70943	IL7
positive regulation of intracellular transport (GO:0032388)	1/39	0.411744	0.613507	0	0	1.92643	1.70943	ZFAND1
mitochondrial electron transport, NADH to ubiquinone (GO:0006120)	1/39	0.411744	0.613507	0	0	1.92643	1.70943	NDUFB9
rRNA processing (GO:0006364)	3/173	0.414323	0.615667	0	0	1.2928	1.13909	RPL30;DCAF13;RPL7
protein ubiquitination (GO:0016567)	8/525	0.414547	0.615667	0	0	1.13473	0.99921	UBE2W;RNF139;RNF19A;UBR5;DERL1;WWP1;FBXO32;RNFT1
positive regulation of cellular metabolic process (GO:0031325)	2/105	0.415534	0.615667	0	0	1.42204	1.24882	ANGPT1;GRB2
protein polyubiquitination (GO:0000209)	5/314	0.418406	0.615667	0	0	1.18587	1.03325	UBE2W;RNF19A;UBR5;WWP1;FBXO32
regulation of apoptotic process (GO:0042981)	11/742	0.419092	0.615667	0	0	1.10384	0.959971	MIEN1;ANGPT1;RPS6KB1;RIPK2;IL7;MYC;TP53INP1;FADD;YWHAZ;MTDH;STK3
negative regulation of blood coagulation (GO:0030195)	1/40	0.419701	0.615667	0	0	1.87694	1.62959	APOH
bone development (GO:0060348)	1/40	0.419701	0.615667	0	0	1.87694	1.62959	OSR2
regulation of microtubule polymerization (GO:0031113)	1/40	0.419701	0.615667	0	0	1.87694	1.62959	STMN2
organic hydroxy compound transport (GO:0015850)	1/40	0.419701	0.615667	0	0	1.87694	1.62959	SLC10A5
glycolipid biosynthetic process (GO:0009247)	1/40	0.419701	0.615667	0	0	1.87694	1.62959	PGAP3
ribosomal small subunit biogenesis (GO:0042274)	1/40	0.419701	0.615667	0	0	1.87694	1.62959	MRPS7
positive regulation of ossification (GO:0045778)	1/40	0.419701	0.615667	0	0	1.87694	1.62959	OSR2
synaptic vesicle exocytosis (GO:0016079)	1/40	0.419701	0.615667	0	0	1.87694	1.62959	RIMS2
positive regulation of wound healing (GO:0090303)	1/40	0.419701	0.615667	0	0	1.87694	1.62959	APOH
chromosome organization (GO:0051276)	2/106	0.420204	0.615667	0	0	1.4083	1.22101	MYC;GEM
peptidyl-lysine modification (GO:0018205)	2/106	0.420204	0.615667	0	0	1.4083	1.22101	EYA1;NSMCE2
positive regulation of protein serine/threonine kinase activity (GO:0071902)	2/106	0.420204	0.615667	0	0	1.4083	1.22101	CCND1;ERBB2
positive regulation of DNA-binding transcription factor activity (GO:0051091)	4/246	0.425196	0.619741	0	0	1.21096	1.03562	RIPK2;ABRA;MTDH;STK3
acylglycerol metabolic process (GO:0006639)	1/41	0.427551	0.619741	0	0	1.82993	1.55486	APOH
regulation of cell development (GO:0060284)	1/41	0.427551	0.619741	0	0	1.82993	1.55486	HEY1
carboxylic acid transmembrane transport (GO:1905039)	1/41	0.427551	0.619741	0	0	1.82993	1.55486	SLC7A13
regulation of filopodium assembly (GO:0051489)	1/41	0.427551	0.619741	0	0	1.82993	1.55486	MIEN1
endosome organization (GO:0007032)	1/41	0.427551	0.619741	0	0	1.82993	1.55486	LAPTM4B
regulation of response to DNA damage stimulus (GO:2001020)	1/41	0.427551	0.619741	0	0	1.82993	1.55486	MYC
positive regulation of biomineral tissue development (GO:0070169)	1/41	0.427551	0.619741	0	0	1.82993	1.55486	OSR2
regulation of viral transcription (GO:0046782)	1/41	0.427551	0.619741	0	0	1.82993	1.55486	POLR2K
heart contraction (GO:0060047)	1/41	0.427551	0.619741	0	0	1.82993	1.55486	TCAP
T cell differentiation (GO:0030217)	1/41	0.427551	0.619741	0	0	1.82993	1.55486	FADD
glycerophospholipid biosynthetic process (GO:0046474)	3/177	0.428676	0.62077	0	0	1.26282	1.06967	PTDSS1;IMPA1;CPNE3
DNA replication (GO:0006260)	2/108	0.429486	0.62134	0	0	1.38158	1.16767	IGHMBP2;NBN
positive regulation of transcription, DNA-templated (GO:0045893)	17/1183	0.430924	0.622504	0	0	1.0698	0.90058	KLF10;OSR2;ENY2;RIPK2;ATAD2;HNF4G;GDF6;GRHL2;ABRA;HEY1;MED30;MYC;TP53INP1;ERBB2;FADD;ZFPM2;E2F5
regulation of mitotic cell cycle (GO:0007346)	3/178	0.432245	0.622504	0	0	1.25554	1.0531	RPS6KB1;PRKCA;FBXO43
regulation of chemokine production (GO:0032642)	1/42	0.435294	0.622504	0	0	1.7852	1.48481	IL7
regulation of double-strand break repair (GO:2000779)	1/42	0.435294	0.622504	0	0	1.7852	1.48481	UBR5
negative regulation of protein catabolic process (GO:0042177)	1/42	0.435294	0.622504	0	0	1.7852	1.48481	AZIN1
cellular respiration (GO:0045333)	1/42	0.435294	0.622504	0	0	1.7852	1.48481	UQCRB
regulation of extrinsic apoptotic signaling pathway via death domain receptors (GO:1902041)	1/42	0.435294	0.622504	0	0	1.7852	1.48481	FADD
nucleic acid-templated transcription (GO:0097659)	1/42	0.435294	0.622504	0	0	1.7852	1.48481	POLR2K
regulation of nervous system development (GO:0051960)	1/42	0.435294	0.622504	0	0	1.7852	1.48481	HEY1
positive regulation of ATPase activity (GO:0032781)	1/42	0.435294	0.622504	0	0	1.7852	1.48481	VMP1
regulation of ubiquitin-dependent protein catabolic process (GO:2000058)	1/42	0.435294	0.622504	0	0	1.7852	1.48481	RNF139
skeletal system morphogenesis (GO:0048705)	1/42	0.435294	0.622504	0	0	1.7852	1.48481	OSR2
regulation of protein kinase activity (GO:0045859)	2/110	0.438689	0.625562	0	0	1.35586	1.11718	DEPTOR;TRIB1
response to endoplasmic reticulum stress (GO:0034976)	2/110	0.438689	0.625562	0	0	1.35586	1.11718	RNF139;DERL1
response to tumor necrosis factor (GO:0034612)	2/110	0.438689	0.625562	0	0	1.35586	1.11718	DCSTAMP;HAS2
anion transport (GO:0006820)	1/43	0.442934	0.628479	0	0	1.74261	1.41907	SLC26A7
positive regulation of leukocyte mediated cytotoxicity (GO:0001912)	1/43	0.442934	0.628479	0	0	1.74261	1.41907	FADD
positive regulation of peptide hormone secretion (GO:0090277)	1/43	0.442934	0.628479	0	0	1.74261	1.41907	SLC30A8
positive regulation of T cell differentiation (GO:0045582)	1/43	0.442934	0.628479	0	0	1.74261	1.41907	IL7
myofibril assembly (GO:0030239)	1/43	0.442934	0.628479	0	0	1.74261	1.41907	TCAP
cellular divalent inorganic cation homeostasis (GO:0072503)	2/111	0.443261	0.628479	0	0	1.34335	1.09295	SLC30A8;TPCN2
regulation of canonical Wnt signaling pathway (GO:0060828)	4/253	0.446204	0.630321	0	0	1.1765	0.949407	FZD6;UBR5;TMEM64;STK3
regulation of macroautophagy (GO:0016241)	2/112	0.447812	0.630321	0	0	1.33107	1.06936	ATP6V0D2;ATP6V1C1
phosphatidylinositol metabolic process (GO:0046488)	2/112	0.447812	0.630321	0	0	1.33107	1.06936	IMPA1;PGAP3
negative regulation of epidermal growth factor receptor signaling pathway (GO:0042059)	1/44	0.450471	0.630321	0	0	1.702	1.35728	GRB2
branching morphogenesis of an epithelial tube (GO:0048754)	1/44	0.450471	0.630321	0	0	1.702	1.35728	MYC
cardiac ventricle morphogenesis (GO:0003208)	1/44	0.450471	0.630321	0	0	1.702	1.35728	HEY1
cation transmembrane transport (GO:0098655)	1/44	0.450471	0.630321	0	0	1.702	1.35728	SLC25A19
regulation of endothelial cell apoptotic process (GO:2000351)	1/44	0.450471	0.630321	0	0	1.702	1.35728	ANGPT1
neurotransmitter secretion (GO:0007269)	1/44	0.450471	0.630321	0	0	1.702	1.35728	RIMS2
embryonic organ morphogenesis (GO:0048562)	1/44	0.450471	0.630321	0	0	1.702	1.35728	OSR2
positive regulation of mRNA catabolic process (GO:0061014)	1/44	0.450471	0.630321	0	0	1.702	1.35728	PABPC1
intracellular steroid hormone receptor signaling pathway (GO:0030518)	1/44	0.450471	0.630321	0	0	1.702	1.35728	UBR5
positive regulation of receptor-mediated endocytosis (GO:0048260)	1/44	0.450471	0.630321	0	0	1.702	1.35728	ANGPT1
mRNA stabilization (GO:0048255)	1/44	0.450471	0.630321	0	0	1.702	1.35728	PABPC1
positive regulation of transcription by RNA polymerase II (GO:0045944)	13/908	0.454352	0.63492	0	0	1.06452	0.83978	KLF10;OSR2;RIPK2;ATAD2;HNF4G;GRHL2;ABRA;HEY1;MED30;MYC;FADD;ZFPM2;E2F5
activation of protein kinase activity (GO:0032147)	2/114	0.45685	0.63492	0	0	1.30717	1.02404	ANGPT1;STK3
response to lipid (GO:0033993)	2/114	0.45685	0.63492	0	0	1.30717	1.02404	LY96;TRIB1
histone modification (GO:0016570)	2/114	0.45685	0.63492	0	0	1.30717	1.02404	ENY2;EYA1
positive regulation of kinase activity (GO:0033674)	2/114	0.45685	0.63492	0	0	1.30717	1.02404	ERBB2;NBN
amino acid transmembrane transport (GO:0003333)	1/45	0.457906	0.63492	0	0	1.66323	1.29914	SLC7A13
negative regulation of T cell activation (GO:0050868)	1/45	0.457906	0.63492	0	0	1.66323	1.29914	PAG1
cellular response to radiation (GO:0071478)	1/45	0.457906	0.63492	0	0	1.66323	1.29914	GRB2
mitotic G2/M transition checkpoint (GO:0044818)	1/45	0.457906	0.63492	0	0	1.66323	1.29914	NBN
cellular protein localization (GO:0034613)	5/329	0.45801	0.63492	0	0	1.1301	0.882451	GGA3;CTTN;ANGPT1;FAM91A1;SNX31
regulation of B cell proliferation (GO:0030888)	1/46	0.46524	0.640188	0	0	1.62619	1.24436	IL7
regulation of fibroblast proliferation (GO:0048145)	1/46	0.46524	0.640188	0	0	1.62619	1.24436	MYC
regulation of synaptic transmission, glutamatergic (GO:0051966)	1/46	0.46524	0.640188	0	0	1.62619	1.24436	CACNG4
interleukin-12-mediated signaling pathway (GO:0035722)	1/46	0.46524	0.640188	0	0	1.62619	1.24436	CA1
positive regulation of nucleocytoplasmic transport (GO:0046824)	1/46	0.46524	0.640188	0	0	1.62619	1.24436	UBR5
positive regulation of organelle assembly (GO:1902117)	1/46	0.46524	0.640188	0	0	1.62619	1.24436	ASAP1
positive regulation of response to stimulus (GO:0048584)	1/46	0.46524	0.640188	0	0	1.62619	1.24436	MYC
vesicle organization (GO:0016050)	1/46	0.46524	0.640188	0	0	1.62619	1.24436	LAPTM4B
positive regulation of angiogenesis (GO:0045766)	2/116	0.465803	0.640372	0	0	1.28411	0.981047	PRKCA;MTDH
polyol metabolic process (GO:0019751)	1/47	0.472476	0.647162	0	0	1.59075	1.1927	IMPA1
epithelial to mesenchymal transition (GO:0001837)	1/47	0.472476	0.647162	0	0	1.59075	1.1927	HEY1
regulation of T cell activation (GO:0050863)	1/47	0.472476	0.647162	0	0	1.59075	1.1927	PAG1
positive regulation of pathway-restricted SMAD protein phosphorylation (GO:0010862)	1/47	0.472476	0.647162	0	0	1.59075	1.1927	GDF6
positive regulation of protein-containing complex assembly (GO:0031334)	2/118	0.474669	0.649569	0	0	1.26184	0.940243	ASAP1;TERF1
cellular response to cytokine stimulus (GO:0071345)	7/482	0.476071	0.650377	0	0	1.07893	0.800766	DCSTAMP;CCND1;IL7;MYC;HAS2;GRB2;YWHAZ
negative regulation of Wnt signaling pathway (GO:0030178)	3/191	0.477839	0.650377	0	0	1.16794	0.862503	FZD6;TMEM64;STK3
positive regulation of cysteine-type endopeptidase activity involved in apoptotic process (GO:0043280)	2/119	0.479068	0.650377	0	0	1.25099	0.920619	MYC;FADD
cellular response to interleukin-12 (GO:0071349)	1/48	0.479615	0.650377	0	0	1.55683	1.14392	CA1
nucleus organization (GO:0006997)	1/48	0.479615	0.650377	0	0	1.55683	1.14392	CHMP4C
establishment of protein localization to mitochondrion (GO:0072655)	1/48	0.479615	0.650377	0	0	1.55683	1.14392	GDAP1
positive regulation of DNA repair (GO:0045739)	1/48	0.479615	0.650377	0	0	1.55683	1.14392	EYA1
Golgi to plasma membrane transport (GO:0006893)	1/48	0.479615	0.650377	0	0	1.55683	1.14392	GGA3
inositol phosphate metabolic process (GO:0043647)	1/48	0.479615	0.650377	0	0	1.55683	1.14392	IMPA1
myelination (GO:0042552)	1/48	0.479615	0.650377	0	0	1.55683	1.14392	MAL2
ribosome biogenesis (GO:0042254)	3/192	0.481278	0.650473	0	0	1.1617	0.849566	RPL30;DCAF13;RPL7
cellular response to lipopolysaccharide (GO:0071222)	2/120	0.483445	0.650473	0	0	1.24032	0.90149	LY96;MTDH
macroautophagy (GO:0016236)	2/120	0.483445	0.650473	0	0	1.24032	0.90149	CHMP4C;TMEM74
negative regulation of catabolic process (GO:0009895)	1/49	0.486657	0.650473	0	0	1.52432	1.09781	AZIN1
adherens junction organization (GO:0034332)	1/49	0.486657	0.650473	0	0	1.52432	1.09781	CDH17
negative regulation of cell projection organization (GO:0031345)	1/49	0.486657	0.650473	0	0	1.52432	1.09781	STMN2
receptor internalization (GO:0031623)	1/49	0.486657	0.650473	0	0	1.52432	1.09781	GRB2
cellular defense response (GO:0006968)	1/49	0.486657	0.650473	0	0	1.52432	1.09781	LY96
cellular response to mechanical stimulus (GO:0071260)	1/49	0.486657	0.650473	0	0	1.52432	1.09781	FADD
regulation of interferon-beta production (GO:0032648)	1/49	0.486657	0.650473	0	0	1.52432	1.09781	RIPK2
positive regulation of actin filament polymerization (GO:0030838)	1/49	0.486657	0.650473	0	0	1.52432	1.09781	CTTN
regulation of smooth muscle cell proliferation (GO:0048660)	1/49	0.486657	0.650473	0	0	1.52432	1.09781	TRIB1
regulation of stress-activated MAPK cascade (GO:0032872)	1/49	0.486657	0.650473	0	0	1.52432	1.09781	MYC
response to glucose (GO:0009749)	1/49	0.486657	0.650473	0	0	1.52432	1.09781	SLC30A8
response to unfolded protein (GO:0006986)	1/49	0.486657	0.650473	0	0	1.52432	1.09781	DERL1
positive regulation of reactive oxygen species metabolic process (GO:2000379)	1/49	0.486657	0.650473	0	0	1.52432	1.09781	GRB2
cellular response to tumor necrosis factor (GO:0071356)	3/194	0.488123	0.651849	0	0	1.14942	0.824351	DCSTAMP;HAS2;TNFRSF11B
amino acid transport (GO:0006865)	1/50	0.493604	0.65565	0	0	1.49313	1.05419	SLC7A13
regulation of cellular component movement (GO:0051270)	1/50	0.493604	0.65565	0	0	1.49313	1.05419	ERBB2
chloride transmembrane transport (GO:1902476)	1/50	0.493604	0.65565	0	0	1.49313	1.05419	ANO1
neuron migration (GO:0001764)	1/50	0.493604	0.65565	0	0	1.49313	1.05419	LRP12
organic hydroxy compound biosynthetic process (GO:1901617)	1/50	0.493604	0.65565	0	0	1.49313	1.05419	SQLE
ribosome assembly (GO:0042255)	1/50	0.493604	0.65565	0	0	1.49313	1.05419	MRPS7
cellular protein metabolic process (GO:0044267)	6/417	0.494965	0.656874	0	0	1.06829	0.751296	RPL30;SDC2;IGHMBP2;MRPS7;MRPL13;RPL7
regulation of anatomical structure morphogenesis (GO:0022603)	2/123	0.496438	0.657502	0	0	1.20939	0.846929	SDC2;ERBB2
regulation of cellular amine metabolic process (GO:0033238)	1/51	0.500457	0.657502	0	0	1.4632	1.01287	AZIN1
regulation of epithelial cell migration (GO:0010632)	1/51	0.500457	0.657502	0	0	1.4632	1.01287	ENPP2
regulation of interleukin-12 production (GO:0032655)	1/51	0.500457	0.657502	0	0	1.4632	1.01287	RIPK2
cholesterol transport (GO:0030301)	1/51	0.500457	0.657502	0	0	1.4632	1.01287	STARD3
DNA duplex unwinding (GO:0032508)	1/51	0.500457	0.657502	0	0	1.4632	1.01287	NBN
regulation of smoothened signaling pathway (GO:0008589)	1/51	0.500457	0.657502	0	0	1.4632	1.01287	TUBD1
positive regulation of fat cell differentiation (GO:0045600)	1/51	0.500457	0.657502	0	0	1.4632	1.01287	TMEM64
inositol lipid-mediated signaling (GO:0048017)	1/51	0.500457	0.657502	0	0	1.4632	1.01287	RPS6KB1
mitotic nuclear membrane organization (GO:0101024)	1/51	0.500457	0.657502	0	0	1.4632	1.01287	CHMP4C
mitotic nuclear membrane reassembly (GO:0007084)	1/51	0.500457	0.657502	0	0	1.4632	1.01287	CHMP4C
regulation of tumor necrosis factor production (GO:0032680)	2/124	0.500723	0.657502	0	0	1.19941	0.829636	LY96;FADD
endomembrane system organization (GO:0010256)	3/199	0.505042	0.658242	0	0	1.11981	0.764959	VMP1;LAPTM4B;FER1L6
protein phosphorylation (GO:0006468)	7/496	0.50615	0.658242	0	0	1.04728	0.713113	RPS6KB1;ERBB2;PRKCA;TRIB1;GDF6;YWHAZ;STK3
negative regulation of cellular biosynthetic process (GO:0031327)	1/52	0.507218	0.658242	0	0	1.43443	0.973714	FGF19
negative regulation of protein metabolic process (GO:0051248)	1/52	0.507218	0.658242	0	0	1.43443	0.973714	AZIN1
regulation of exocytosis (GO:0017157)	1/52	0.507218	0.658242	0	0	1.43443	0.973714	RIMS2
endocytic recycling (GO:0032456)	1/52	0.507218	0.658242	0	0	1.43443	0.973714	SNX31
plasma membrane bounded cell projection morphogenesis (GO:0120039)	1/52	0.507218	0.658242	0	0	1.43443	0.973714	CTTN
regulation of release of sequestered calcium ion into cytosol (GO:0051279)	1/52	0.507218	0.658242	0	0	1.43443	0.973714	JPH1
fatty acid beta-oxidation (GO:0006635)	1/52	0.507218	0.658242	0	0	1.43443	0.973714	DECR1
regulation of telomere maintenance via telomerase (GO:0032210)	1/52	0.507218	0.658242	0	0	1.43443	0.973714	TERF1
positive regulation of developmental growth (GO:0048639)	1/52	0.507218	0.658242	0	0	1.43443	0.973714	RIMS2
glycolipid metabolic process (GO:0006664)	1/52	0.507218	0.658242	0	0	1.43443	0.973714	PGAP3
sprouting angiogenesis (GO:0002040)	1/52	0.507218	0.658242	0	0	1.43443	0.973714	ANGPT1
inorganic cation transmembrane transport (GO:0098662)	4/274	0.507623	0.658242	0	0	1.08382	0.734848	KCNV1;SLC30A8;KCNS2;KCNB2
negative regulation of cell growth (GO:0030308)	2/126	0.509223	0.658242	0	0	1.17995	0.796311	DCSTAMP;OSGIN2
negative regulation of growth (GO:0045926)	2/126	0.509223	0.658242	0	0	1.17995	0.796311	DCSTAMP;OSGIN2
circulatory system development (GO:0072359)	2/126	0.509223	0.658242	0	0	1.17995	0.796311	HEY1;ZFPM2
phosphatidylinositol biosynthetic process (GO:0006661)	2/126	0.509223	0.658242	0	0	1.17995	0.796311	IMPA1;PGAP3
bicellular tight junction assembly (GO:0070830)	1/53	0.513888	0.662552	0	0	1.40678	0.936561	GRHL2
positive regulation of B cell activation (GO:0050871)	1/53	0.513888	0.662552	0	0	1.40678	0.936561	IL7
positive regulation of chemokine production (GO:0032722)	1/53	0.513888	0.662552	0	0	1.40678	0.936561	IL7
generation of neurons (GO:0048699)	3/202	0.515054	0.663483	0	0	1.10276	0.731663	HEY1;ERBB2;LRP12
DNA metabolic process (GO:0006259)	4/277	0.516156	0.664329	0	0	1.07175	0.708794	RAD21;IGHMBP2;NBN;TERF1
axon guidance (GO:0007411)	3/203	0.518368	0.666601	0	0	1.09719	0.720931	GRB7;PRKCA;GRB2
regulation of cellular amino acid metabolic process (GO:0006521)	1/54	0.520468	0.667576	0	0	1.38016	0.901284	AZIN1
nuclear membrane reassembly (GO:0031468)	1/54	0.520468	0.667576	0	0	1.38016	0.901284	CHMP4C
striated muscle contraction (GO:0006941)	1/54	0.520468	0.667576	0	0	1.38016	0.901284	TCAP
regulation of primary metabolic process (GO:0080090)	2/130	0.525936	0.672436	0	0	1.14284	0.734362	SQLE;AZIN1
Golgi organization (GO:0007030)	2/130	0.525936	0.672436	0	0	1.14284	0.734362	VMP1;YWHAZ
protein targeting to mitochondrion (GO:0006626)	1/55	0.526959	0.672436	0	0	1.35454	0.867759	GDAP1
regulation of cardiac conduction (GO:1903779)	1/55	0.526959	0.672436	0	0	1.35454	0.867759	TMEM65
regulation of gene silencing by RNA (GO:0060966)	1/55	0.526959	0.672436	0	0	1.35454	0.867759	POLR2K
regulation of posttranscriptional gene silencing (GO:0060147)	1/55	0.526959	0.672436	0	0	1.35454	0.867759	POLR2K
protein-containing complex disassembly (GO:0032984)	1/56	0.533363	0.67656	0	0	1.32984	0.835876	MYC
blood vessel morphogenesis (GO:0048514)	1/56	0.533363	0.67656	0	0	1.32984	0.835876	HAS2
peptidyl-tyrosine modification (GO:0018212)	1/56	0.533363	0.67656	0	0	1.32984	0.835876	ERBB2
positive regulation of establishment of protein localization to mitochondrion (GO:1903749)	1/56	0.533363	0.67656	0	0	1.32984	0.835876	YWHAZ
glycosaminoglycan catabolic process (GO:0006027)	1/56	0.533363	0.67656	0	0	1.32984	0.835876	SDC2
positive regulation of interleukin-1 beta production (GO:0032731)	1/56	0.533363	0.67656	0	0	1.32984	0.835876	RIPK2
tight junction assembly (GO:0120192)	1/56	0.533363	0.67656	0	0	1.32984	0.835876	GRHL2
regulation of bone mineralization (GO:0030500)	1/57	0.53968	0.678235	0	0	1.30603	0.80553	OSR2
cellular response to peptide (GO:1901653)	1/57	0.53968	0.678235	0	0	1.30603	0.80553	RIPK2
regulation of mitotic nuclear division (GO:0007088)	1/57	0.53968	0.678235	0	0	1.30603	0.80553	FBXO43
dicarboxylic acid metabolic process (GO:0043648)	1/57	0.53968	0.678235	0	0	1.30603	0.80553	SLC25A32
regulation of reactive oxygen species metabolic process (GO:2000377)	1/57	0.53968	0.678235	0	0	1.30603	0.80553	GRB2
renal system development (GO:0072001)	1/57	0.53968	0.678235	0	0	1.30603	0.80553	HAS2
positive regulation of interferon-gamma production (GO:0032729)	1/57	0.53968	0.678235	0	0	1.30603	0.80553	FADD
ribosomal large subunit biogenesis (GO:0042273)	1/57	0.53968	0.678235	0	0	1.30603	0.80553	RPL7
positive regulation of proteolysis (GO:0045862)	1/57	0.53968	0.678235	0	0	1.30603	0.80553	FADD
monocarboxylic acid transport (GO:0015718)	1/57	0.53968	0.678235	0	0	1.30603	0.80553	SLC10A5
protein K48-linked ubiquitination (GO:0070936)	1/57	0.53968	0.678235	0	0	1.30603	0.80553	UBR5
receptor metabolic process (GO:0043112)	1/58	0.545912	0.681477	0	0	1.28305	0.776626	GRB2
negative regulation of neuron projection development (GO:0010977)	1/58	0.545912	0.681477	0	0	1.28305	0.776626	STMN2
cellular iron ion homeostasis (GO:0006879)	1/58	0.545912	0.681477	0	0	1.28305	0.776626	MYC
chordate embryonic development (GO:0043009)	1/58	0.545912	0.681477	0	0	1.28305	0.776626	GRHL2
regulation of neurotransmitter receptor activity (GO:0099601)	1/58	0.545912	0.681477	0	0	1.28305	0.776626	CACNG4
regulation of pathway-restricted SMAD protein phosphorylation (GO:0060393)	1/58	0.545912	0.681477	0	0	1.28305	0.776626	GDF6
fat cell differentiation (GO:0045444)	1/58	0.545912	0.681477	0	0	1.28305	0.776626	GDF6
regulation of tumor necrosis factor-mediated signaling pathway (GO:0010803)	1/58	0.545912	0.681477	0	0	1.28305	0.776626	FADD
cellular calcium ion homeostasis (GO:0006874)	2/136	0.550279	0.686283	0	0	1.09133	0.651887	CALB1;TPCN2
phospholipid transport (GO:0015914)	1/59	0.55206	0.686283	0	0	1.26086	0.749077	PITPNC1
positive regulation of apoptotic signaling pathway (GO:2001235)	1/59	0.55206	0.686283	0	0	1.26086	0.749077	FADD
regulation of secretion by cell (GO:1903530)	1/59	0.55206	0.686283	0	0	1.26086	0.749077	RIMS2
fatty acid oxidation (GO:0019395)	1/59	0.55206	0.686283	0	0	1.26086	0.749077	DECR1
negative regulation of multicellular organismal process (GO:0051241)	3/214	0.553991	0.68811	0	0	1.03941	0.613881	ZNF706;HEY1;GRHL2
apical junction assembly (GO:0043297)	1/60	0.558125	0.690374	0	0	1.23943	0.722801	GRHL2
peptidyl-threonine phosphorylation (GO:0018107)	1/60	0.558125	0.690374	0	0	1.23943	0.722801	PRKCA
homophilic cell adhesion via plasma membrane adhesion molecules (GO:0007156)	1/60	0.558125	0.690374	0	0	1.23943	0.722801	CDH17
ribonucleoprotein complex biogenesis (GO:0022613)	1/60	0.558125	0.690374	0	0	1.23943	0.722801	RPL7
RNA methylation (GO:0001510)	1/60	0.558125	0.690374	0	0	1.23943	0.722801	TRMT12
protein dephosphorylation (GO:0006470)	2/139	0.562117	0.694323	0	0	1.06727	0.614797	PDP1;EYA1
B cell differentiation (GO:0030183)	1/61	0.564109	0.694323	0	0	1.21871	0.697723	TPD52
pattern recognition receptor signaling pathway (GO:0002221)	1/61	0.564109	0.694323	0	0	1.21871	0.697723	LY96
positive regulation of interleukin-8 production (GO:0032757)	1/61	0.564109	0.694323	0	0	1.21871	0.697723	FADD
iron ion homeostasis (GO:0055072)	1/61	0.564109	0.694323	0	0	1.21871	0.697723	MYC
protein lipidation (GO:0006497)	1/61	0.564109	0.694323	0	0	1.21871	0.697723	PGAP3
neuron projection morphogenesis (GO:0048812)	2/140	0.566014	0.695522	0	0	1.05949	0.602992	CTTN;SDC2
enzyme linked receptor protein signaling pathway (GO:0007167)	2/140	0.566014	0.695522	0	0	1.05949	0.602992	ERBB2;MTSS1
regulation of cell cycle (GO:0051726)	4/296	0.568514	0.69802	0	0	1.00103	0.565311	CCND1;MYC;TP53INP1;NBN
positive regulation of cellular catabolic process (GO:0031331)	2/141	0.569886	0.698135	0	0	1.05181	0.591453	TP53INP1;MTDH
regulation of neurogenesis (GO:0050767)	1/62	0.570011	0.698135	0	0	1.19867	0.673773	HEY1
positive regulation of interleukin-1 production (GO:0032732)	1/62	0.570011	0.698135	0	0	1.19867	0.673773	RIPK2
DNA repair (GO:0006281)	4/298	0.573843	0.702252	0	0	0.994118	0.552133	EYA1;RAD21;IGHMBP2;NBN
anterior/posterior pattern specification (GO:0009952)	1/63	0.575834	0.704112	0	0	1.17928	0.650886	HEY1
negative regulation of DNA-binding transcription factor activity (GO:0043433)	2/143	0.577554	0.70506	0	0	1.03678	0.569146	FZD6;TRIB1
neuron development (GO:0048666)	2/143	0.577554	0.70506	0	0	1.03678	0.569146	STMN2;LRP12
negative regulation of cell migration (GO:0030336)	2/144	0.581351	0.707082	0	0	1.02943	0.558364	TP53INP1;TRIB1
antimicrobial humoral immune response mediated by antimicrobial peptide (GO:0061844)	1/64	0.581578	0.707082	0	0	1.1605	0.629002	RPL30
regulation of cellular ketone metabolic process (GO:0010565)	1/64	0.581578	0.707082	0	0	1.1605	0.629002	AZIN1
plasma membrane organization (GO:0007009)	1/64	0.581578	0.707082	0	0	1.1605	0.629002	FER1L6
tRNA processing (GO:0008033)	1/64	0.581578	0.707082	0	0	1.1605	0.629002	POP1
regulation of I-kappaB kinase/NF-kappaB signaling (GO:0043122)	3/224	0.584985	0.70935	0	0	0.991865	0.531808	RIPK2;FADD;MTDH
BMP signaling pathway (GO:0030509)	1/65	0.587245	0.70935	0	0	1.14231	0.608066	GDF6
regulation of cellular catabolic process (GO:0031329)	1/65	0.587245	0.70935	0	0	1.14231	0.608066	TPCN2
inorganic anion transmembrane transport (GO:0098661)	1/65	0.587245	0.70935	0	0	1.14231	0.608066	ANO1
steroid biosynthetic process (GO:0006694)	1/65	0.587245	0.70935	0	0	1.14231	0.608066	SQLE
tRNA modification (GO:0006400)	1/65	0.587245	0.70935	0	0	1.14231	0.608066	TRMT12
mitotic G1 DNA damage checkpoint signaling (GO:0031571)	1/65	0.587245	0.70935	0	0	1.14231	0.608066	CCND1
protein autoubiquitination (GO:0051865)	1/65	0.587245	0.70935	0	0	1.14231	0.608066	RNFT1
negative regulation of G2/M transition of mitotic cell cycle (GO:0010972)	1/66	0.592835	0.711498	0	0	1.12468	0.588025	CHMP4C
cell-cell junction assembly (GO:0007043)	1/66	0.592835	0.711498	0	0	1.12468	0.588025	PRKCA
cellular component disassembly (GO:0022411)	1/66	0.592835	0.711498	0	0	1.12468	0.588025	MMP16
cellular response to nutrient levels (GO:0031669)	1/66	0.592835	0.711498	0	0	1.12468	0.588025	KLF10
embryonic organ development (GO:0048568)	1/66	0.592835	0.711498	0	0	1.12468	0.588025	HEY1
extracellular matrix disassembly (GO:0022617)	1/66	0.592835	0.711498	0	0	1.12468	0.588025	MMP16
positive regulation of cell death (GO:0010942)	1/66	0.592835	0.711498	0	0	1.12468	0.588025	RIPK2
positive regulation of T cell proliferation (GO:0042102)	1/66	0.592835	0.711498	0	0	1.12468	0.588025	FADD
anion transmembrane transport (GO:0098656)	1/67	0.59835	0.714098	0	0	1.10758	0.56883	SLC25A19
regulation of epidermal growth factor receptor signaling pathway (GO:0042058)	1/67	0.59835	0.714098	0	0	1.10758	0.56883	GRB2
regulation of gene silencing by miRNA (GO:0060964)	1/67	0.59835	0.714098	0	0	1.10758	0.56883	POLR2K
peptidyl-threonine modification (GO:0018210)	1/67	0.59835	0.714098	0	0	1.10758	0.56883	PRKCA
positive regulation of catabolic process (GO:0009896)	1/67	0.59835	0.714098	0	0	1.10758	0.56883	WWP1
regulation of viral genome replication (GO:0045069)	1/67	0.59835	0.714098	0	0	1.10758	0.56883	PABPC1
transcription elongation from RNA polymerase II promoter (GO:0006368)	1/67	0.59835	0.714098	0	0	1.10758	0.56883	POLR2K
cytokine-mediated signaling pathway (GO:0019221)	8/621	0.603292	0.718867	0	0	0.952243	0.481221	CA1;CCND1;RIPK2;IL7;MYC;GRB2;TNFRSF11B;YWHAZ
canonical Wnt signaling pathway (GO:0060070)	1/68	0.603791	0.718867	0	0	1.09099	0.550437	FZD6
positive regulation of protein localization to nucleus (GO:1900182)	1/68	0.603791	0.718867	0	0	1.09099	0.550437	UBR5
cellular response to calcium ion (GO:0071277)	1/69	0.609158	0.721231	0	0	1.0749	0.532802	CPNE3
cellular response to decreased oxygen levels (GO:0036294)	1/69	0.609158	0.721231	0	0	1.0749	0.532802	MYC
peptidyl-tyrosine phosphorylation (GO:0018108)	1/69	0.609158	0.721231	0	0	1.0749	0.532802	ERBB2
DNA-templated transcription, elongation (GO:0006354)	1/69	0.609158	0.721231	0	0	1.0749	0.532802	POLR2K
positive regulation of MAP kinase activity (GO:0043406)	1/69	0.609158	0.721231	0	0	1.0749	0.532802	ERBB2
positive regulation of protein polymerization (GO:0032273)	1/69	0.609158	0.721231	0	0	1.0749	0.532802	CTTN
positive regulation of protein transport (GO:0051222)	1/69	0.609158	0.721231	0	0	1.0749	0.532802	ZFAND1
negative regulation of protein phosphorylation (GO:0001933)	2/152	0.610821	0.722627	0	0	0.974129	0.480198	DEPTOR;TRIB1
positive regulation of Wnt signaling pathway (GO:0030177)	2/153	0.614392	0.723484	0	0	0.967629	0.471354	UBR5;RSPO2
carbohydrate homeostasis (GO:0033500)	1/70	0.614453	0.723484	0	0	1.05926	0.515887	SLC30A8
cellular response to light stimulus (GO:0071482)	1/70	0.614453	0.723484	0	0	1.05926	0.515887	MYC
DNA-templated transcription, termination (GO:0006353)	1/70	0.614453	0.723484	0	0	1.05926	0.515887	POLR2K
fatty acid catabolic process (GO:0009062)	1/70	0.614453	0.723484	0	0	1.05926	0.515887	DECR1
wound healing (GO:0042060)	1/70	0.614453	0.723484	0	0	1.05926	0.515887	ERBB2
cellular response to BMP stimulus (GO:0071773)	1/71	0.619676	0.725059	0	0	1.04408	0.499653	GDF6
regulation of G1/S transition of mitotic cell cycle (GO:2000045)	1/71	0.619676	0.725059	0	0	1.04408	0.499653	CCND1
nucleic acid metabolic process (GO:0090304)	1/71	0.619676	0.725059	0	0	1.04408	0.499653	POLR2K
Fc-gamma receptor signaling pathway involved in phagocytosis (GO:0038096)	1/71	0.619676	0.725059	0	0	1.04408	0.499653	GRB2
regulation of TOR signaling (GO:0032006)	1/71	0.619676	0.725059	0	0	1.04408	0.499653	DEPTOR
gland development (GO:0048732)	1/71	0.619676	0.725059	0	0	1.04408	0.499653	FADD
response to metal ion (GO:0010038)	1/71	0.619676	0.725059	0	0	1.04408	0.499653	SLC30A8
myeloid leukocyte differentiation (GO:0002573)	1/71	0.619676	0.725059	0	0	1.04408	0.499653	DCSTAMP
cellular response to interleukin-1 (GO:0071347)	2/155	0.621459	0.726008	0	0	0.954882	0.454224	RIPK2;HAS2
positive regulation of NF-kappaB transcription factor activity (GO:0051092)	2/155	0.621459	0.726008	0	0	0.954882	0.454224	RIPK2;MTDH
cell morphogenesis involved in differentiation (GO:0000904)	1/72	0.624828	0.726114	0	0	1.02932	0.484067	GRHL2
negative regulation of supramolecular fiber organization (GO:1902904)	1/72	0.624828	0.726114	0	0	1.02932	0.484067	STMN2
extrinsic apoptotic signaling pathway (GO:0097191)	1/72	0.624828	0.726114	0	0	1.02932	0.484067	FADD
Fc-gamma receptor signaling pathway (GO:0038094)	1/72	0.624828	0.726114	0	0	1.02932	0.484067	GRB2
positive regulation of protein secretion (GO:0050714)	1/72	0.624828	0.726114	0	0	1.02932	0.484067	SLC30A8
regulation of cell differentiation (GO:0045595)	2/156	0.624955	0.726114	0	0	0.948633	0.44593	HEY1;TRPS1
peptidyl-serine phosphorylation (GO:0018105)	2/156	0.624955	0.726114	0	0	0.948633	0.44593	RPS6KB1;PRKCA
negative regulation of cell adhesion (GO:0007162)	1/73	0.629911	0.727366	0	0	1.01497	0.469096	ANGPT1
regulation of actin filament polymerization (GO:0030833)	1/73	0.629911	0.727366	0	0	1.01497	0.469096	CTTN
neurotransmitter transport (GO:0006836)	1/73	0.629911	0.727366	0	0	1.01497	0.469096	PPFIA1
defense response to Gram-negative bacterium (GO:0050829)	1/73	0.629911	0.727366	0	0	1.01497	0.469096	RPL30
regulation of Rho protein signal transduction (GO:0035023)	1/73	0.629911	0.727366	0	0	1.01497	0.469096	ABRA
positive regulation of JNK cascade (GO:0046330)	1/73	0.629911	0.727366	0	0	1.01497	0.469096	FGF19
transcription-coupled nucleotide-excision repair (GO:0006283)	1/73	0.629911	0.727366	0	0	1.01497	0.469096	POLR2K
transcription by RNA polymerase II (GO:0006366)	4/320	0.629929	0.727366	0	0	0.92386	0.42696	HNF4G;INTS8;POLR2K;TAF2
phosphorylation (GO:0016310)	5/400	0.630468	0.727426	0	0	0.923573	0.426037	ERBB2;PRKCA;TRIB1;YWHAZ;STK3
axonogenesis (GO:0007409)	3/240	0.631645	0.72792	0	0	0.924145	0.424579	GRB7;PRKCA;GRB2
T cell receptor signaling pathway (GO:0050852)	2/158	0.631871	0.72792	0	0	0.936376	0.429861	RIPK2;PAG1
proteasome-mediated ubiquitin-dependent protein catabolic process (GO:0043161)	4/321	0.632364	0.727926	0	0	0.920898	0.422038	UBE2W;TMEM67;DERL1;WWP1
negative regulation of gene expression (GO:0010629)	4/322	0.634789	0.727929	0	0	0.917955	0.417177	GRB7;RNF139;FGF19;MRPL13
DNA damage response, signal transduction by p53 class mediator (GO:0030330)	1/74	0.634926	0.727929	0	0	1.00102	0.45471	NBN
regulation of peptide hormone secretion (GO:0090276)	1/74	0.634926	0.727929	0	0	1.00102	0.45471	PRKCA
regulation of stress fiber assembly (GO:0051492)	1/74	0.634926	0.727929	0	0	1.00102	0.45471	PPFIA1
Fc receptor mediated stimulatory signaling pathway (GO:0002431)	1/74	0.634926	0.727929	0	0	1.00102	0.45471	GRB2
response to lipopolysaccharide (GO:0032496)	2/159	0.635292	0.727929	0	0	0.930364	0.422078	LY96;TRIB1
positive regulation of immune response (GO:0050778)	1/75	0.639873	0.730933	0	0	0.987441	0.440879	FADD
positive regulation of lymphocyte proliferation (GO:0050671)	1/75	0.639873	0.730933	0	0	0.987441	0.440879	IL7
integrin-mediated signaling pathway (GO:0007229)	1/75	0.639873	0.730933	0	0	0.987441	0.440879	CDH17
positive regulation of T cell activation (GO:0050870)	1/75	0.639873	0.730933	0	0	0.987441	0.440879	IL7
actomyosin structure organization (GO:0031032)	1/76	0.644753	0.733701	0	0	0.974226	0.427576	TCAP
regulation of cell division (GO:0051302)	1/76	0.644753	0.733701	0	0	0.974226	0.427576	MYC
cell morphogenesis involved in neuron differentiation (GO:0048667)	1/76	0.644753	0.733701	0	0	0.974226	0.427576	SDC2
phospholipid metabolic process (GO:0006644)	1/76	0.644753	0.733701	0	0	0.974226	0.427576	ENPP2
positive regulation of growth (GO:0045927)	1/76	0.644753	0.733701	0	0	0.974226	0.427576	ERBB2
negative regulation of cellular process (GO:0048523)	7/566	0.645453	0.733938	0	0	0.912799	0.399626	KLF10;DCSTAMP;RNF139;ANGPT1;MYC;TP53INP1;OSGIN2
cellular response to UV (GO:0034644)	1/77	0.649567	0.736933	0	0	0.961358	0.414777	MYC
phosphatidylcholine metabolic process (GO:0046470)	1/77	0.649567	0.736933	0	0	0.961358	0.414777	ENPP2
positive regulation of endothelial cell proliferation (GO:0001938)	1/77	0.649567	0.736933	0	0	0.961358	0.414777	PRKCA
heart development (GO:0007507)	2/164	0.652026	0.739161	0	0	0.901419	0.38551	TCAP;ZFPM2
negative regulation of blood vessel morphogenesis (GO:2000181)	1/78	0.654316	0.740632	0	0	0.948824	0.402458	APOH
negative regulation of protein serine/threonine kinase activity (GO:0071901)	1/78	0.654316	0.740632	0	0	0.948824	0.402458	PKIA
regulation of neuron projection development (GO:0010975)	2/165	0.655299	0.741183	0	0	0.895843	0.37864	STMN2;CSMD3
regulation of ion transport (GO:0043269)	1/79	0.659001	0.74368	0	0	0.936612	0.390596	CA2
regulation of neuron differentiation (GO:0045664)	1/79	0.659001	0.74368	0	0	0.936612	0.390596	HEY1
mRNA 3'-end processing (GO:0031124)	1/79	0.659001	0.74368	0	0	0.936612	0.390596	PABPC1
regulation of protein localization to plasma membrane (GO:1903076)	1/80	0.663623	0.747765	0	0	0.924709	0.379169	PPFIA1
glycerophospholipid metabolic process (GO:0006650)	1/80	0.663623	0.747765	0	0	0.924709	0.379169	CPNE3
positive regulation of cytokine production (GO:0001819)	4/335	0.665364	0.749162	0	0	0.881312	0.359065	RIPK2;IL7;FADD;POLR2K
intracellular protein transport (GO:0006886)	4/336	0.667643	0.750072	0	0	0.878612	0.354961	GGA3;CTTN;FAM91A1;SNX31
peptidyl-serine modification (GO:0018209)	2/169	0.668145	0.750072	0	0	0.874207	0.352524	RPS6KB1;PRKCA
activation of cysteine-type endopeptidase activity involved in apoptotic process (GO:0006919)	1/81	0.668182	0.750072	0	0	0.913104	0.368159	FADD
regulation of interleukin-8 production (GO:0032677)	1/81	0.668182	0.750072	0	0	0.913104	0.368159	FADD
cell-cell junction organization (GO:0045216)	1/82	0.67268	0.752857	0	0	0.901785	0.357545	CDH17
regulation of gene expression, epigenetic (GO:0040029)	1/82	0.67268	0.752857	0	0	0.901785	0.357545	POLR2K
ephrin receptor signaling pathway (GO:0048013)	1/82	0.67268	0.752857	0	0	0.901785	0.357545	SDC2
positive regulation of cytoskeleton organization (GO:0051495)	1/82	0.67268	0.752857	0	0	0.901785	0.357545	CTTN
regulation of interleukin-1 beta production (GO:0032651)	1/83	0.677117	0.754993	0	0	0.890743	0.347311	RIPK2
peptide metabolic process (GO:0006518)	1/83	0.677117	0.754993	0	0	0.890743	0.347311	CPQ
regulation of Notch signaling pathway (GO:0008593)	1/83	0.677117	0.754993	0	0	0.890743	0.347311	HEY1
regulation of osteoblast differentiation (GO:0045667)	1/83	0.677117	0.754993	0	0	0.890743	0.347311	TMEM64
positive regulation of plasma membrane bounded cell projection assembly (GO:0120034)	1/83	0.677117	0.754993	0	0	0.890743	0.347311	MIEN1
regulation of cytokinesis (GO:0032465)	1/84	0.681494	0.758175	0	0	0.879966	0.337439	CHMP4C
response to insulin (GO:0032868)	1/84	0.681494	0.758175	0	0	0.879966	0.337439	RPS6KB1
lymphocyte differentiation (GO:0030098)	1/84	0.681494	0.758175	0	0	0.879966	0.337439	TPD52
B cell activation (GO:0042113)	1/85	0.685812	0.761276	0	0	0.869446	0.327913	TPD52
positive regulation of protein catabolic process (GO:0045732)	1/85	0.685812	0.761276	0	0	0.869446	0.327913	WWP1
Wnt signaling pathway, planar cell polarity pathway (GO:0060071)	1/85	0.685812	0.761276	0	0	0.869446	0.327913	FZD6
mitochondrion organization (GO:0007005)	2/175	0.686688	0.761683	0	0	0.843629	0.317099	GDAP1;TMEM70
post-translational protein modification (GO:0043687)	4/345	0.687673	0.762039	0	0	0.855026	0.320158	SDC2;DSCC1;FBXO32;DCAF13
defense response to bacterium (GO:0042742)	2/176	0.689695	0.762039	0	0	0.838737	0.311596	GSDMC;RPL30
regulation of interferon-gamma production (GO:0032649)	1/86	0.690071	0.762039	0	0	0.859173	0.318719	FADD
regulation of Ras protein signal transduction (GO:0046578)	1/86	0.690071	0.762039	0	0	0.859173	0.318719	GRB2
glucose homeostasis (GO:0042593)	1/86	0.690071	0.762039	0	0	0.859173	0.318719	SLC30A8
transport across blood-brain barrier (GO:0150104)	1/86	0.690071	0.762039	0	0	0.859173	0.318719	FABP5
negative regulation of angiogenesis (GO:0016525)	1/87	0.694273	0.765547	0	0	0.84914	0.309842	APOH
protein targeting to membrane (GO:0006612)	1/87	0.694273	0.765547	0	0	0.84914	0.309842	GDAP1
regulation of establishment of planar polarity (GO:0090175)	1/88	0.698419	0.767822	0	0	0.839337	0.301269	FZD6
positive regulation of neuron projection development (GO:0010976)	1/88	0.698419	0.767822	0	0	0.839337	0.301269	STMN2
regulation of transcription, DNA-templated (GO:0006355)	28/2244	0.700156	0.767822	0	0	0.914446	0.325956	ZNF572;ENY2;HNF4G;MTDH;POU5F1B;ZNF706;HEY1;MED30;MYC;ZNF704;RAD21;TRPS1;TP53INP1;ERBB2;E2F5;POLR2K;RUNX1T1;KLF10;OSR2;ZHX2;ATAD2;ZBTB10;WWP1;GDF6;ZHX1;GRHL2;SP2;ZFPM2
supramolecular fiber organization (GO:0097435)	4/351	0.700547	0.767822	0	0	0.839982	0.298944	GGA3;CALB1;COL14A1;STMN2
regulated exocytosis (GO:0045055)	2/180	0.701486	0.767822	0	0	0.819722	0.290636	RIMS2;APOH
protein-containing complex assembly (GO:0065003)	3/267	0.701872	0.767822	0	0	0.828481	0.293286	MYC;TCAP;FADD
protein deubiquitination (GO:0016579)	3/267	0.701872	0.767822	0	0	0.828481	0.293286	ENY2;MYC;OTUD6B
regulation of cysteine-type endopeptidase activity involved in apoptotic process (GO:0043281)	1/89	0.702508	0.767822	0	0	0.829757	0.292986	MYC
collagen fibril organization (GO:0030199)	1/89	0.702508	0.767822	0	0	0.829757	0.292986	COL14A1
regulation of type I interferon production (GO:0032479)	1/89	0.702508	0.767822	0	0	0.829757	0.292986	POLR2K
second-messenger-mediated signaling (GO:0019932)	1/89	0.702508	0.767822	0	0	0.829757	0.292986	TPCN2
protein import (GO:0017038)	1/89	0.702508	0.767822	0	0	0.829757	0.292986	GDAP1
regulation of lipid metabolic process (GO:0019216)	1/92	0.714448	0.778591	0	0	0.80228	0.269763	SQLE
positive regulation of cellular component biogenesis (GO:0044089)	1/92	0.714448	0.778591	0	0	0.80228	0.269763	PRKCA
positive regulation of transmembrane receptor protein serine/threonine kinase signaling pathway (GO:0090100)	1/92	0.714448	0.778591	0	0	0.80228	0.269763	GDF6
Wnt signaling pathway (GO:0016055)	1/92	0.714448	0.778591	0	0	0.80228	0.269763	FZD6
antigen receptor-mediated signaling pathway (GO:0050851)	2/185	0.7157	0.779388	0	0	0.797121	0.266632	RIPK2;PAG1
regulation of heart contraction (GO:0008016)	1/93	0.71832	0.780533	0	0	0.793519	0.262528	TMEM65
positive regulation of peptidyl-serine phosphorylation (GO:0033138)	1/93	0.71832	0.780533	0	0	0.793519	0.262528	RIPK2
visual perception (GO:0007601)	1/93	0.71832	0.780533	0	0	0.793519	0.262528	RDH10
negative regulation of MAPK cascade (GO:0043409)	1/94	0.722141	0.783544	0	0	0.784946	0.255528	MYC
interleukin-1-mediated signaling pathway (GO:0070498)	1/94	0.722141	0.783544	0	0	0.784946	0.255528	RIPK2
ciliary basal body-plasma membrane docking (GO:0097711)	1/95	0.725909	0.78649	0	0	0.776556	0.248754	TMEM67
sensory perception of light stimulus (GO:0050953)	1/95	0.725909	0.78649	0	0	0.776556	0.248754	RDH10
plasma membrane bounded cell projection assembly (GO:0120031)	3/278	0.72741	0.787544	0	0	0.794893	0.252987	TMEM67;ASAP1;MTSS1
protein maturation (GO:0051604)	1/97	0.733295	0.792766	0	0	0.7603	0.235851	MMP16
calcium ion homeostasis (GO:0055074)	1/97	0.733295	0.792766	0	0	0.7603	0.235851	TPCN2
regulation of peptidyl-serine phosphorylation (GO:0033135)	1/98	0.736913	0.796101	0	0	0.752424	0.229704	RIPK2
cellular response to chemical stress (GO:0062197)	1/101	0.747476	0.805763	0	0	0.72974	0.212393	ZFAND1
epithelial cell differentiation (GO:0030855)	1/101	0.747476	0.805763	0	0	0.72974	0.212393	GRHL2
positive regulation of cell cycle process (GO:0090068)	1/101	0.747476	0.805763	0	0	0.72974	0.212393	RAD21
regulation of cell death (GO:0010941)	1/102	0.750903	0.80829	0	0	0.722478	0.206975	RIPK2
calcium-mediated signaling (GO:0019722)	1/102	0.750903	0.80829	0	0	0.722478	0.206975	TPCN2
chromatin remodeling (GO:0006338)	1/103	0.754283	0.811343	0	0	0.715358	0.201722	MYC
cellular metal ion homeostasis (GO:0006875)	1/104	0.757617	0.813757	0	0	0.708377	0.196629	TPCN2
steroid metabolic process (GO:0008202)	1/104	0.757617	0.813757	0	0	0.708377	0.196629	STARD3
regulation of JNK cascade (GO:0046328)	1/105	0.760906	0.816116	0	0	0.70153	0.19169	FGF19
nucleotide-excision repair (GO:0006289)	1/105	0.760906	0.816116	0	0	0.70153	0.19169	POLR2K
protein processing (GO:0016485)	1/106	0.764151	0.817248	0	0	0.694813	0.186898	MMP16
regulation of cell cycle process (GO:0010564)	1/106	0.764151	0.817248	0	0	0.694813	0.186898	FBXO43
cellular response to peptide hormone stimulus (GO:0071375)	1/106	0.764151	0.817248	0	0	0.694813	0.186898	RPS6KB1
small GTPase mediated signal transduction (GO:0007264)	1/106	0.764151	0.817248	0	0	0.694813	0.186898	GRB2
response to calcium ion (GO:0051592)	1/107	0.767352	0.819497	0	0	0.688223	0.182248	CPNE3
mRNA export from nucleus (GO:0006406)	1/107	0.767352	0.819497	0	0	0.688223	0.182248	ENY2
extracellular matrix organization (GO:0030198)	3/300	0.773321	0.825015	0	0	0.73518	0.188986	MMP16;COL14A1;HAS2
modulation of chemical synaptic transmission (GO:0050804)	1/109	0.773625	0.825015	0	0	0.67541	0.173356	RIMS2
Fc-epsilon receptor signaling pathway (GO:0038095)	1/111	0.779729	0.830339	0	0	0.663062	0.164976	GRB2
regulation of Wnt signaling pathway (GO:0030111)	1/111	0.779729	0.830339	0	0	0.663062	0.164976	RSPO2
protein-containing complex subunit organization (GO:0043933)	1/112	0.782719	0.832336	0	0	0.657055	0.160966	TCAP
Fc receptor signaling pathway (GO:0038093)	1/112	0.782719	0.832336	0	0	0.657055	0.160966	GRB2
sulfur compound biosynthetic process (GO:0044272)	1/113	0.785669	0.834878	0	0	0.651155	0.157072	ANGPT1
negative regulation of cell motility (GO:2000146)	1/114	0.788579	0.836779	0	0	0.64536	0.153288	TP53INP1
positive regulation of cellular component organization (GO:0051130)	1/114	0.788579	0.836779	0	0	0.64536	0.153288	ASAP1
cellular amide metabolic process (GO:0043603)	1/115	0.791449	0.837473	0	0	0.639666	0.149611	SLC25A32
cellular response to molecule of bacterial origin (GO:0071219)	1/115	0.791449	0.837473	0	0	0.639666	0.149611	LY96
positive regulation of protein metabolic process (GO:0051247)	1/115	0.791449	0.837473	0	0	0.639666	0.149611	WWP1
extracellular structure organization (GO:0043062)	2/216	0.791632	0.837473	0	0	0.680569	0.159021	MMP16;COL14A1
external encapsulating structure organization (GO:0045229)	2/217	0.793755	0.837473	0	0	0.677369	0.156459	MMP16;COL14A1
regulation of gene expression (GO:0010468)	12/1079	0.79393	0.837473	0	0	0.813539	0.187732	POU5F1B;RIMS2;OSR2;HEY1;ANGPT1;MYC;FGF19;ESRP1;RBM12B;UBR5;FGF3;FGF4
cytosolic transport (GO:0016482)	1/116	0.794281	0.837473	0	0	0.634071	0.146038	SNX16
sphingolipid metabolic process (GO:0006665)	1/116	0.794281	0.837473	0	0	0.634071	0.146038	ENPP2
tumor necrosis factor-mediated signaling pathway (GO:0033209)	1/116	0.794281	0.837473	0	0	0.634071	0.146038	TNFRSF11B
regulation of transcription by RNA polymerase II (GO:0006357)	26/2206	0.796776	0.839232	0	0	0.857836	0.194884	ZNF572;ENY2;HNF4G;ABRA;MTDH;POU5F1B;HEY1;CCND1;MED30;MYC;ZNF704;RAD21;TRPS1;ERBB2;FADD;E2F5;KLF10;OSR2;ZHX2;RIPK2;ATAD2;ZBTB10;ZHX1;GRHL2;SP2;ZFPM2
positive regulation of cell projection organization (GO:0031346)	1/117	0.797074	0.839232	0	0	0.628573	0.142565	STMN2
negative regulation of response to external stimulus (GO:0032102)	1/118	0.79983	0.84154	0	0	0.623169	0.139189	TRIB1
transcription, DNA-templated (GO:0006351)	2/221	0.802057	0.843289	0	0	0.664861	0.146652	POLR2K;TAF2
epithelium development (GO:0060429)	1/122	0.810484	0.85155	0	0	0.602446	0.126588	GRHL2
non-canonical Wnt signaling pathway (GO:0035567)	1/124	0.815598	0.855341	0	0	0.592589	0.12079	FZD6
defense response to symbiont (GO:0140546)	1/124	0.815598	0.855341	0	0	0.592589	0.12079	FADD
cilium organization (GO:0044782)	2/228	0.815875	0.855341	0	0	0.644036	0.131057	TMEM67;ASAP1
protein targeting (GO:0006605)	1/125	0.818103	0.855341	0	0	0.58778	0.118007	GDAP1
cellular response to oxidative stress (GO:0034599)	1/125	0.818103	0.855341	0	0	0.58778	0.118007	ZFAND1
platelet degranulation (GO:0002576)	1/125	0.818103	0.855341	0	0	0.58778	0.118007	APOH
regulation of protein secretion (GO:0050708)	1/125	0.818103	0.855341	0	0	0.58778	0.118007	PRKCA
synapse organization (GO:0050808)	1/126	0.820574	0.857324	0	0	0.583048	0.115299	PPFIA1
organelle organization (GO:0006996)	4/420	0.821675	0.857875	0	0	0.698164	0.137126	VMP1;MYC;CHMP4C;GEM
microtubule cytoskeleton organization involved in mitosis (GO:1902850)	1/128	0.825416	0.861178	0	0	0.573808	0.110095	RMDN1
positive regulation of canonical Wnt signaling pathway (GO:0090263)	1/130	0.830128	0.864885	0	0	0.564854	0.105162	UBR5
G2/M transition of mitotic cell cycle (GO:0000086)	1/130	0.830128	0.864885	0	0	0.564854	0.105162	TAF2
cell cycle G2/M phase transition (GO:0044839)	1/131	0.832436	0.865479	0	0	0.56048	0.102791	TAF2
cellular response to hypoxia (GO:0071456)	1/131	0.832436	0.865479	0	0	0.56048	0.102791	MYC
cellular response to metal ion (GO:0071248)	1/131	0.832436	0.865479	0	0	0.56048	0.102791	CPNE3
defense response to virus (GO:0051607)	1/133	0.836959	0.868367	0	0	0.551932	0.0982328	FADD
RNA metabolic process (GO:0016070)	1/133	0.836959	0.868367	0	0	0.551932	0.0982328	POLR2K
transmembrane receptor protein serine/threonine kinase signaling pathway (GO:0007178)	1/133	0.836959	0.868367	0	0	0.551932	0.0982328	GDF6
protein localization to plasma membrane (GO:0072659)	1/136	0.843517	0.873956	0	0	0.539584	0.0918239	KCNB2
ribonucleoprotein complex assembly (GO:0022618)	1/136	0.843517	0.873956	0	0	0.539584	0.0918239	MRPS7
regulation of intracellular signal transduction (GO:1902531)	4/437	0.844421	0.874286	0	0	0.670163	0.113327	TP53INP1;NBN;TAF2;STK3
positive regulation of multicellular organismal process (GO:0051240)	3/345	0.84759	0.876959	0	0	0.636967	0.105328	FABP4;FABP5;DECR1
regulation of cellular component organization (GO:0051128)	1/139	0.849812	0.878649	0	0	0.527773	0.08589	EBAG9
protein localization to cell periphery (GO:1990778)	1/140	0.851854	0.88015	0	0	0.52395	0.0840104	KCNB2
RNA splicing, via transesterification reactions with bulged adenosine as nucleophile (GO:0000377)	2/251	0.855407	0.882452	0	0	0.583858	0.0911859	PABPC1;POLR2K
Ras protein signal transduction (GO:0007265)	1/142	0.855854	0.882452	0	0	0.516465	0.0803904	GRB2
chromatin organization (GO:0006325)	1/142	0.855854	0.882452	0	0	0.516465	0.0803904	MYC
ubiquitin-dependent protein catabolic process (GO:0006511)	3/354	0.859622	0.885725	0	0	0.620346	0.093835	UBE2W;RNF19A;WWP1
positive regulation of cytosolic calcium ion concentration (GO:0007204)	1/147	0.865392	0.890871	0	0	0.498651	0.0720914	JPH1
positive regulation of cell differentiation (GO:0045597)	2/258	0.865809	0.890871	0	0	0.567689	0.0817987	TMEM64;GDF6
regulation of cytosolic calcium ion concentration (GO:0051480)	1/148	0.867222	0.89171	0	0	0.495233	0.0705508	CALB1
regulation of G2/M transition of mitotic cell cycle (GO:0010389)	1/149	0.869028	0.892338	0	0	0.491862	0.0690474	CCND1
positive regulation of hydrolase activity (GO:0051345)	1/149	0.869028	0.892338	0	0	0.491862	0.0690474	ERBB2
brain development (GO:0007420)	1/150	0.87081	0.892939	0	0	0.488536	0.0675801	GRHL2
response to cytokine (GO:0034097)	1/150	0.87081	0.892939	0	0	0.488536	0.0675801	PRKCA
actin filament organization (GO:0007015)	1/152	0.8743	0.895903	0	0	0.482016	0.0647499	TCAP
dephosphorylation (GO:0016311)	1/153	0.87601	0.897039	0	0	0.47882	0.0633851	PDP1
positive regulation of protein kinase activity (GO:0045860)	1/154	0.877697	0.89815	0	0	0.475666	0.0620526	STK3
central nervous system development (GO:0007417)	2/268	0.879485	0.899364	0	0	0.546067	0.070125	WWP1;GRHL2
mitotic spindle organization (GO:0007052)	1/157	0.882621	0.901953	0	0	0.466447	0.0582403	RMDN1
protein autophosphorylation (GO:0046777)	1/159	0.885794	0.904576	0	0	0.460496	0.0558449	ERBB2
mRNA splicing, via spliceosome (GO:0000398)	2/274	0.887063	0.905253	0	0	0.533856	0.0639768	PABPC1;POLR2K
protein modification by small protein removal (GO:0070646)	2/276	0.88949	0.90711	0	0	0.529905	0.0620557	MYC;OTUD6B
positive regulation of programmed cell death (GO:0043068)	2/286	0.900915	0.917981	0	0	0.510984	0.0533184	FADD;STK3
cell-cell adhesion via plasma-membrane adhesion molecules (GO:0098742)	1/170	0.901776	0.917981	0	0	0.430281	0.0444865	CDH17
proteolysis (GO:0006508)	2/287	0.901995	0.917981	0	0	0.509165	0.0525186	MMP16;CPQ
neuron differentiation (GO:0030182)	1/174	0.907017	0.922464	0	0	0.420246	0.0410134	ERBB2
positive regulation of developmental process (GO:0051094)	1/177	0.910765	0.925645	0	0	0.41302	0.0386052	ENPP2
protein stabilization (GO:0050821)	1/179	0.913179	0.927467	0	0	0.408337	0.0370865	STK3
mRNA processing (GO:0006397)	2/300	0.915073	0.928759	0	0	0.486627	0.0431889	PABPC1;POLR2K
innate immune response (GO:0045087)	2/302	0.916934	0.930015	0	0	0.483333	0.0419147	COLEC10;RIPK2
positive regulation of apoptotic process (GO:0043065)	2/310	0.924002	0.936223	0	0	0.470585	0.0371956	FADD;STK3
regulation of GTPase activity (GO:0043087)	1/189	0.924309	0.936223	0	0	0.386419	0.0304147	ERBB2
cilium assembly (GO:0060271)	2/314	0.92732	0.938637	0	0	0.464457	0.0350461	TMEM67;ASAP1
negative regulation of macromolecule metabolic process (GO:0010605)	1/194	0.929328	0.939395	0	0	0.376312	0.0275811	FGF19
regulation of programmed cell death (GO:0043067)	1/194	0.929328	0.939395	0	0	0.376312	0.0275811	TP53INP1
protein localization to membrane (GO:0072657)	1/195	0.930292	0.939733	0	0	0.374353	0.0270497	KCNB2
negative regulation of intracellular signal transduction (GO:1902532)	1/198	0.933104	0.941937	0	0	0.368596	0.0255211	DEPTOR
cellular response to oxygen-containing compound (GO:1901701)	2/323	0.934295	0.942491	0	0	0.451225	0.0306668	LY96;ZFAND1
regulation of macromolecule metabolic process (GO:0060255)	1/200	0.934916	0.942491	0	0	0.364854	0.0245542	MYC
modification-dependent protein catabolic process (GO:0019941)	1/201	0.935803	0.942749	0	0	0.363011	0.0240858	RNF19A
cellular protein modification process (GO:0006464)	9/1025	0.938957	0.945289	0	0	0.635148	0.0400051	PDP1;SDC2;ERBB2;PRKCA;TRIB1;FBXO32;YWHAZ;DCAF13;STK3
nervous system development (GO:0007399)	3/447	0.942683	0.948401	0	0	0.488055	0.0288074	FGF19;WWP1;GRHL2
phosphate-containing compound metabolic process (GO:0006796)	1/212	0.944805	0.949895	0	0	0.343893	0.0195252	IMPA1
positive regulation of GTPase activity (GO:0043547)	1/214	0.946301	0.950758	0	0	0.340629	0.018801	ERBB2
cellular response to lipid (GO:0071396)	1/219	0.949866	0.953699	0	0	0.332731	0.0171138	LY96
inflammatory response (GO:0006954)	1/230	0.956901	0.960117	0	0	0.31657	0.0139464	RIPK2
regulation of cellular macromolecule biosynthetic process (GO:2000112)	2/468	0.987893	0.990547	0	0	0.3085	0.0037579	POU5F1B;DSCC1
neutrophil degranulation (GO:0043312)	2/481	0.989647	0.991151	0	0	0.299925	0.00312119	FABP5;CPNE3
neutrophil activation involved in immune response (GO:0002283)	2/485	0.990136	0.991151	0	0	0.29738	0.00294803	FABP5;CPNE3
neutrophil mediated immunity (GO:0002446)	2/488	0.990487	0.991151	0	0	0.295498	0.00282452	FABP5;CPNE3
regulation of nucleic acid-templated transcription (GO:1903506)	1/430	0.997281	0.997281	0	0	0.167252	0.000455324	POU5F1B

## Sheet: LumB Th2-8q-17q
Term	Overlap	P-value	Adjusted P-value	Old P-value	Old Adjusted P-value	Odds Ratio	Combined Score	Genes
bicarbonate transport (GO:0015701)	6/35	3.48433e-06	0.00445646	0	0	17.3705	218.299	CA1;CA3;CA2;CA4;SLC26A7;CA13
triglyceride catabolic process (GO:0019433)	4/23	0.000152065	0.0972455	0	0	17.535	154.154	FABP4;FABP5;FABP9;FABP12
triglyceride metabolic process (GO:0006641)	5/55	0.000518942	0.221242	0	0	8.35127	63.1667	FABP4;FABP5;APOH;FABP9;FABP12
acylglycerol catabolic process (GO:0046464)	4/35	0.000802868	0.256717	0	0	10.7407	76.5525	FABP4;FABP5;FABP9;FABP12
organic anion transport (GO:0015711)	6/99	0.00126738	0.324196	0	0	5.39904	36.0159	CA1;CA3;CA2;CA4;SLC26A7;CA13
regulation of lipopolysaccharide-mediated signaling pathway (GO:0031664)	3/21	0.00195745	0.417263	0	0	13.8242	86.2095	LY96;PRKCA;TRIB1
positive regulation of lipopolysaccharide-mediated signaling pathway (GO:0031666)	2/7	0.00291787	0.533136	0	0	33.0611	192.974	LY96;PRKCA
regulation of DNA methylation (GO:0044030)	2/10	0.00610518	0.5679	0	0	20.66	105.338	MYC;GRHL2
long-chain fatty acid transport (GO:0015909)	3/32	0.00662305	0.5679	0	0	8.57578	43.0264	FABP4;FABP5;RPS6KB1
positive regulation of bone resorption (GO:0045780)	2/11	0.00740291	0.5679	0	0	18.3636	90.0894	DCSTAMP;PRKCA
formation of extrachromosomal circular DNA (GO:0001325)	2/11	0.00740291	0.5679	0	0	18.3636	90.0894	NBN;TERF1
t-circle formation (GO:0090656)	2/11	0.00740291	0.5679	0	0	18.3636	90.0894	NBN;TERF1
telomere maintenance via telomere trimming (GO:0090737)	2/11	0.00740291	0.5679	0	0	18.3636	90.0894	NBN;TERF1
negative regulation of cell division (GO:0051782)	2/12	0.00881334	0.5679	0	0	16.5264	78.1943	MYC;CHMP4C
cellular response to fluid shear stress (GO:0071498)	2/12	0.00881334	0.5679	0	0	16.5264	78.1943	HAS2;MTSS1
gas transport (GO:0015669)	2/12	0.00881334	0.5679	0	0	16.5264	78.1943	CA2;MYC
positive regulation of transmembrane transport (GO:0034764)	2/14	0.0119608	0.5679	0	0	13.7706	60.9502	CA2;AZIN1
response to growth factor (GO:0070848)	3/41	0.0131512	0.5679	0	0	6.54169	28.3336	RPS6KB1;MYC;CPNE3
positive regulation of chromosome organization (GO:2001252)	2/15	0.0136923	0.5679	0	0	12.7107	54.5404	RAD21;NBN
mitotic recombination (GO:0006312)	2/15	0.0136923	0.5679	0	0	12.7107	54.5404	NSMCE2;RAD54B
positive regulation of protein modification by small protein conjugation or removal (GO:1903322)	4/77	0.0140182	0.5679	0	0	4.55141	19.4227	ANGPT1;RIPK2;DERL1;TSPYL5
negative regulation of telomere maintenance (GO:0032205)	2/16	0.0155253	0.5679	0	0	11.8022	49.1593	NBN;TERF1
regulation of monocyte differentiation (GO:0045655)	2/16	0.0155253	0.5679	0	0	11.8022	49.1593	DCSTAMP;MYC
mitotic sister chromatid cohesion (GO:0007064)	2/16	0.0155253	0.5679	0	0	11.8022	49.1593	DSCC1;RAD21
positive regulation of protein ubiquitination (GO:0031398)	4/82	0.0172995	0.5679	0	0	4.25857	17.2774	ANGPT1;RIPK2;DERL1;TSPYL5
regulation of DNA metabolic process (GO:0051052)	3/46	0.0179253	0.5679	0	0	5.77956	23.2427	MYC;NBN;GRHL2
regulation of telomerase activity (GO:0051972)	3/46	0.0179253	0.5679	0	0	5.77956	23.2427	MYC;TERF1;GRHL2
regulation of stem cell population maintenance (GO:2000036)	2/19	0.0216066	0.5679	0	0	9.71794	37.266	ZNF706;MYC
telomere capping (GO:0016233)	2/19	0.0216066	0.5679	0	0	9.71794	37.266	NBN;TERF1
cardiac epithelial to mesenchymal transition (GO:0060317)	2/20	0.0238192	0.5679	0	0	9.17759	34.2991	HEY1;HAS2
cardiac ventricle development (GO:0003231)	2/20	0.0238192	0.5679	0	0	9.17759	34.2991	HEY1;TMEM65
cellular response to misfolded protein (GO:0071218)	2/20	0.0238192	0.5679	0	0	9.17759	34.2991	UBE2W;DERL1
fatty acid transport (GO:0015908)	2/20	0.0238192	0.5679	0	0	9.17759	34.2991	FABP4;FABP5
insulin secretion (GO:0030073)	2/20	0.0238192	0.5679	0	0	9.17759	34.2991	RIMS2;SLC30A8
regulation of epithelial cell proliferation (GO:0050678)	4/93	0.0260952	0.5679	0	0	3.73015	13.6001	OSR2;ANGPT1;MYC;MTSS1
negative regulation of DNA recombination at telomere (GO:0048239)	2/22	0.0285079	0.5679	0	0	8.259	29.382	TERF1;POLR2K
regulation of DNA recombination at telomere (GO:0072695)	2/22	0.0285079	0.5679	0	0	8.259	29.382	TERF1;POLR2K
double-strand break repair via homologous recombination (GO:0000724)	4/97	0.0298504	0.5679	0	0	3.56899	12.5327	RAD21;NSMCE2;NBN;RAD54B
glycosaminoglycan biosynthetic process (GO:0006024)	4/97	0.0298504	0.5679	0	0	3.56899	12.5327	EXT1;ANGPT1;SDC2;HAS2
telomere maintenance (GO:0000723)	3/56	0.0300018	0.5679	0	0	4.6867	16.4339	NSMCE2;NBN;TERF1
positive regulation of protein binding (GO:0032092)	3/58	0.0328212	0.5679	0	0	4.51581	15.4291	RIPK2;DERL1;STK3
response to gamma radiation (GO:0010332)	2/24	0.0335316	0.5679	0	0	7.50742	25.4897	MYC;TSPYL5
protein quality control for misfolded or incompletely synthesized proteins (GO:0006515)	2/25	0.0361633	0.5679	0	0	7.18064	23.8377	UBE2W;DERL1
cellular polysaccharide biosynthetic process (GO:0033692)	2/25	0.0361633	0.5679	0	0	7.18064	23.8377	EXT1;HAS2
endosome transport via multivesicular body sorting pathway (GO:0032509)	2/25	0.0361633	0.5679	0	0	7.18064	23.8377	LAPTM4B;CHMP4C
positive regulation of DNA biosynthetic process (GO:2000573)	3/61	0.0372999	0.5679	0	0	4.28159	14.0811	DSCC1;MYC;GRHL2
regulation of chondrocyte differentiation (GO:0032330)	2/26	0.0388719	0.5679	0	0	6.8811	22.3463	TRPS1;GDF6
regulation of telomere maintenance (GO:0032204)	2/26	0.0388719	0.5679	0	0	6.8811	22.3463	MYC;NBN
metanephros development (GO:0001656)	2/26	0.0388719	0.5679	0	0	6.8811	22.3463	OSR2;GDF6
cell cycle G1/S phase transition (GO:0044843)	3/63	0.0404503	0.5679	0	0	4.13845	13.2748	CCNE2;RPS6KB1;MYC
positive regulation of DNA metabolic process (GO:0051054)	3/63	0.0404503	0.5679	0	0	4.13845	13.2748	EYA1;MYC;NBN
peptide hormone secretion (GO:0030072)	2/27	0.0416551	0.5679	0	0	6.60552	20.9945	RIMS2;SLC30A8
positive regulation of mitotic cell cycle (GO:0045931)	2/27	0.0416551	0.5679	0	0	6.60552	20.9945	RPS6KB1;PRKCA
negative regulation of cell cycle process (GO:0010948)	3/64	0.0420745	0.5679	0	0	4.0704	12.8963	CHMP4C;TERF1;FBXO43
regulation of protein ubiquitination (GO:0031396)	4/109	0.0429463	0.5679	0	0	3.15917	9.94446	ANGPT1;RIPK2;DERL1;TSPYL5
phagosome acidification (GO:0090383)	2/28	0.0445107	0.5679	0	0	6.35114	19.7649	ATP6V0D2;ATP6V1C1
ventricular septum morphogenesis (GO:0060412)	2/28	0.0445107	0.5679	0	0	6.35114	19.7649	HEY1;ZFPM2
ERBB signaling pathway (GO:0038127)	3/66	0.0454198	0.5679	0	0	3.94078	12.1841	CPNE3;PRKCA;FAM83A
dicarboxylic acid transport (GO:0006835)	2/29	0.0474367	0.5679	0	0	6.11561	18.6426	SLC26A7;SLC25A32
nuclear-transcribed mRNA catabolic process, nonsense-mediated decay (GO:0000184)	4/113	0.0479256	0.5679	0	0	3.04262	9.2438	RPL30;EIF3E;PABPC1;RPL7
double-strand break repair (GO:0006302)	5/164	0.0487222	0.5679	0	0	2.61166	7.89145	EYA1;RAD21;NSMCE2;NBN;RAD54B
regulation of translational initiation (GO:0006446)	3/68	0.0488929	0.5679	0	0	3.81913	11.5266	RPS6KB1;EIF3H;EIF3E
aerobic electron transport chain (GO:0019646)	3/70	0.0524923	0.5679	0	0	3.70475	10.9182	NDUFB9;UQCRB;COX6C
kidney development (GO:0001822)	3/70	0.0524923	0.5679	0	0	3.70475	10.9182	OSR2;HAS2;GDF6
mitochondrial ATP synthesis coupled electron transport (GO:0042775)	3/71	0.0543387	0.5679	0	0	3.65009	10.6309	NDUFB9;UQCRB;COX6C
regulation of centrosome duplication (GO:0010824)	2/32	0.0566158	0.5679	0	0	5.50321	15.8023	TMEM67;CHMP4C
ERBB2 signaling pathway (GO:0038128)	2/32	0.0566158	0.5679	0	0	5.50321	15.8023	CPNE3;PRKCA
regulation of adenylate cyclase-activating G protein-coupled receptor signaling pathway (GO:0106070)	1/5	0.0588209	0.5679	0	0	20.5781	58.3032	PRKCA
negative regulation of keratinocyte differentiation (GO:0045617)	1/5	0.0588209	0.5679	0	0	20.5781	58.3032	GRHL2
carbon dioxide transport (GO:0015670)	1/5	0.0588209	0.5679	0	0	20.5781	58.3032	CA2
negative regulation of smooth muscle cell apoptotic process (GO:0034392)	1/5	0.0588209	0.5679	0	0	20.5781	58.3032	APOH
cellular response to macrophage colony-stimulating factor stimulus (GO:0036006)	1/5	0.0588209	0.5679	0	0	20.5781	58.3032	DCSTAMP
negative regulation of transforming growth factor beta1 production (GO:0032911)	1/5	0.0588209	0.5679	0	0	20.5781	58.3032	LAPTM4B
regulation of maintenance of mitotic sister chromatid cohesion (GO:0034182)	1/5	0.0588209	0.5679	0	0	20.5781	58.3032	NSMCE2
deoxyribonucleotide metabolic process (GO:0009262)	1/5	0.0588209	0.5679	0	0	20.5781	58.3032	RRM2B
regulation of mRNA binding (GO:1902415)	1/5	0.0588209	0.5679	0	0	20.5781	58.3032	EIF3E
embryonic skeletal joint morphogenesis (GO:0060272)	1/5	0.0588209	0.5679	0	0	20.5781	58.3032	OSR2
positive regulation of blood-brain barrier permeability (GO:1905605)	1/5	0.0588209	0.5679	0	0	20.5781	58.3032	ANGPT1
regulation of sequestering of zinc ion (GO:0061088)	1/5	0.0588209	0.5679	0	0	20.5781	58.3032	SLC30A8
folate transmembrane transport (GO:0098838)	1/5	0.0588209	0.5679	0	0	20.5781	58.3032	SLC25A32
renal tubule development (GO:0061326)	1/5	0.0588209	0.5679	0	0	20.5781	58.3032	MTSS1
response to denervation involved in regulation of muscle adaptation (GO:0014894)	1/5	0.0588209	0.5679	0	0	20.5781	58.3032	FBXO32
heparin metabolic process (GO:0030202)	1/5	0.0588209	0.5679	0	0	20.5781	58.3032	ANGPT1
response to macrophage colony-stimulating factor (GO:0036005)	1/5	0.0588209	0.5679	0	0	20.5781	58.3032	DCSTAMP
histone-threonine phosphorylation (GO:0035405)	1/5	0.0588209	0.5679	0	0	20.5781	58.3032	PRKCA
positive regulation of maintenance of mitotic sister chromatid cohesion (GO:0034184)	1/5	0.0588209	0.5679	0	0	20.5781	58.3032	NSMCE2
positive regulation of maintenance of sister chromatid cohesion (GO:0034093)	1/5	0.0588209	0.5679	0	0	20.5781	58.3032	NSMCE2
short-term memory (GO:0007614)	1/5	0.0588209	0.5679	0	0	20.5781	58.3032	CALB1
lipid transport across blood-brain barrier (GO:1990379)	1/5	0.0588209	0.5679	0	0	20.5781	58.3032	FABP5
stress granule disassembly (GO:0035617)	1/5	0.0588209	0.5679	0	0	20.5781	58.3032	ZFAND1
toll-like receptor 2 signaling pathway (GO:0034134)	1/5	0.0588209	0.5679	0	0	20.5781	58.3032	RIPK2
middle ear morphogenesis (GO:0042474)	1/5	0.0588209	0.5679	0	0	20.5781	58.3032	OSR2
ubiquitin-independent protein catabolic process via the multivesicular body sorting pathway (GO:0090611)	1/5	0.0588209	0.5679	0	0	20.5781	58.3032	CHMP4C
vesicle tethering to Golgi (GO:0099041)	1/5	0.0588209	0.5679	0	0	20.5781	58.3032	FAM91A1
protein C-linked glycosylation via 2'-alpha-mannosyl-L-tryptophan (GO:0018406)	1/5	0.0588209	0.5679	0	0	20.5781	58.3032	DPY19L4
protein C-linked glycosylation via tryptophan (GO:0018317)	1/5	0.0588209	0.5679	0	0	20.5781	58.3032	DPY19L4
positive regulation of telomerase activity (GO:0051973)	2/34	0.0630496	0.5679	0	0	5.15873	14.2579	MYC;GRHL2
protein destabilization (GO:0031648)	2/34	0.0630496	0.5679	0	0	5.15873	14.2579	RNF139;DERL1
regulation of translation (GO:0006417)	5/178	0.0646548	0.5679	0	0	2.3986	6.56903	RNF139;RPS6KB1;EIF3H;EIF3E;MRPL13
intracellular pH reduction (GO:0051452)	2/35	0.0663549	0.5679	0	0	5.00216	13.5695	ATP6V0D2;ATP6V1C1
negative regulation of cellular macromolecule biosynthetic process (GO:2000113)	11/547	0.0681034	0.5679	0	0	1.71523	4.60834	KLF10;ZHX2;ZNF706;HEY1;RNF139;WWP1;ZFPM2;TERF1;MRPL13;ZHX1;RUNX1T1
negative regulation of fat cell differentiation (GO:0045599)	2/36	0.0697167	0.5679	0	0	4.85479	12.9298	ZFPM2;RUNX1T1
positive regulation of myeloid leukocyte differentiation (GO:0002763)	2/36	0.0697167	0.5679	0	0	4.85479	12.9298	DCSTAMP;PRKCA
transferrin transport (GO:0033572)	2/36	0.0697167	0.5679	0	0	4.85479	12.9298	ATP6V0D2;ATP6V1C1
activation of transmembrane receptor protein tyrosine kinase activity (GO:0007171)	1/6	0.0701649	0.5679	0	0	16.4617	43.7371	ANGPT1
protein-DNA complex subunit organization (GO:0071824)	1/6	0.0701649	0.5679	0	0	16.4617	43.7371	MYC
negative regulation of cell size (GO:0045792)	1/6	0.0701649	0.5679	0	0	16.4617	43.7371	DEPTOR
negative regulation of cytokinesis (GO:0032466)	1/6	0.0701649	0.5679	0	0	16.4617	43.7371	CHMP4C
negative regulation of meiotic cell cycle (GO:0051447)	1/6	0.0701649	0.5679	0	0	16.4617	43.7371	FBXO43
negative regulation of myeloid cell apoptotic process (GO:0033033)	1/6	0.0701649	0.5679	0	0	16.4617	43.7371	APOH
regulation of DNA-dependent DNA replication initiation (GO:0030174)	1/6	0.0701649	0.5679	0	0	16.4617	43.7371	NBN
nephron tubule development (GO:0072080)	1/6	0.0701649	0.5679	0	0	16.4617	43.7371	MTSS1
regulation of membrane tubulation (GO:1903525)	1/6	0.0701649	0.5679	0	0	16.4617	43.7371	ASAP1
embryonic hindlimb morphogenesis (GO:0035116)	1/6	0.0701649	0.5679	0	0	16.4617	43.7371	OSR2
embryonic skeletal joint development (GO:0072498)	1/6	0.0701649	0.5679	0	0	16.4617	43.7371	OSR2
glomerulus vasculature development (GO:0072012)	1/6	0.0701649	0.5679	0	0	16.4617	43.7371	ANGPT1
replication-born double-strand break repair via sister chromatid exchange (GO:1990414)	1/6	0.0701649	0.5679	0	0	16.4617	43.7371	RAD21
positive regulation of kidney development (GO:0090184)	1/6	0.0701649	0.5679	0	0	16.4617	43.7371	MYC
positive regulation of RNA binding (GO:1905216)	1/6	0.0701649	0.5679	0	0	16.4617	43.7371	EIF3E
mitochondrial proton-transporting ATP synthase complex assembly (GO:0033615)	1/6	0.0701649	0.5679	0	0	16.4617	43.7371	TMEM70
multinuclear osteoclast differentiation (GO:0072674)	1/6	0.0701649	0.5679	0	0	16.4617	43.7371	DCSTAMP
recombinational repair (GO:0000725)	3/79	0.0701976	0.5679	0	0	3.26454	8.67206	NSMCE2;NBN;RAD54B
positive regulation of ubiquitin-dependent protein catabolic process (GO:2000060)	3/79	0.0701976	0.5679	0	0	3.26454	8.67206	RNF139;RNF19A;TRIB1
regulation of fat cell differentiation (GO:0045598)	3/80	0.0723117	0.5679	0	0	3.22198	8.4634	TMEM64;ZFPM2;RUNX1T1
phagosome maturation (GO:0090382)	2/37	0.0731332	0.5679	0	0	4.71584	12.3342	ATP6V0D2;ATP6V1C1
ventricular septum development (GO:0003281)	2/38	0.0766026	0.5679	0	0	4.58461	11.7784	HEY1;ZFPM2
regulation of dendrite development (GO:0050773)	2/39	0.080123	0.5679	0	0	4.46048	11.2591	SDC2;CSMD3
DNA recombination (GO:0006310)	2/39	0.080123	0.5679	0	0	4.46048	11.2591	RAD21;RAD54B
proton-transporting ATP synthase complex assembly (GO:0043461)	1/7	0.0813727	0.5679	0	0	13.7174	34.413	TMEM70
angiotensin-activated signaling pathway (GO:0038166)	1/7	0.0813727	0.5679	0	0	13.7174	34.413	CA2
negative regulation of DNA repair (GO:0045738)	1/7	0.0813727	0.5679	0	0	13.7174	34.413	UBR5
negative regulation of epidermal cell differentiation (GO:0045605)	1/7	0.0813727	0.5679	0	0	13.7174	34.413	GRHL2
atrioventricular valve formation (GO:0003190)	1/7	0.0813727	0.5679	0	0	13.7174	34.413	HEY1
autophagosome membrane docking (GO:0016240)	1/7	0.0813727	0.5679	0	0	13.7174	34.413	VMP1
regulation of blood-brain barrier permeability (GO:1905603)	1/7	0.0813727	0.5679	0	0	13.7174	34.413	ANGPT1
negative regulation of meiotic nuclear division (GO:0045835)	1/7	0.0813727	0.5679	0	0	13.7174	34.413	FBXO43
negative regulation of MyD88-independent toll-like receptor signaling pathway (GO:0034128)	1/7	0.0813727	0.5679	0	0	13.7174	34.413	LY96
negative regulation of protein K63-linked ubiquitination (GO:1900045)	1/7	0.0813727	0.5679	0	0	13.7174	34.413	UBR5
regulation of glial cell apoptotic process (GO:0034350)	1/7	0.0813727	0.5679	0	0	13.7174	34.413	PRKCA
negative regulation of stress-activated protein kinase signaling cascade (GO:0070303)	1/7	0.0813727	0.5679	0	0	13.7174	34.413	MYC
negative regulation of telomere capping (GO:1904354)	1/7	0.0813727	0.5679	0	0	13.7174	34.413	NBN
cellular response to platelet-derived growth factor stimulus (GO:0036120)	1/7	0.0813727	0.5679	0	0	13.7174	34.413	HAS2
regulation of lysosomal protein catabolic process (GO:1905165)	1/7	0.0813727	0.5679	0	0	13.7174	34.413	LAPTM4B
nucleobase catabolic process (GO:0046113)	1/7	0.0813727	0.5679	0	0	13.7174	34.413	DPYS
nucleotide-binding oligomerization domain containing 2 signaling pathway (GO:0070431)	1/7	0.0813727	0.5679	0	0	13.7174	34.413	RIPK2
desmosome organization (GO:0002934)	1/7	0.0813727	0.5679	0	0	13.7174	34.413	PRKCA
detection of molecule of bacterial origin (GO:0032490)	1/7	0.0813727	0.5679	0	0	13.7174	34.413	LY96
oxygen transport (GO:0015671)	1/7	0.0813727	0.5679	0	0	13.7174	34.413	MYC
peptide transport (GO:0015833)	1/7	0.0813727	0.5679	0	0	13.7174	34.413	CDH17
dorsal aorta development (GO:0035907)	1/7	0.0813727	0.5679	0	0	13.7174	34.413	HEY1
dorsal aorta morphogenesis (GO:0035912)	1/7	0.0813727	0.5679	0	0	13.7174	34.413	HEY1
epithelial cell differentiation involved in kidney development (GO:0035850)	1/7	0.0813727	0.5679	0	0	13.7174	34.413	MTSS1
regulation of skeletal muscle satellite cell proliferation (GO:0014842)	1/7	0.0813727	0.5679	0	0	13.7174	34.413	ANGPT1
regulation of transforming growth factor beta1 production (GO:0032908)	1/7	0.0813727	0.5679	0	0	13.7174	34.413	LAPTM4B
heart trabecula formation (GO:0060347)	1/7	0.0813727	0.5679	0	0	13.7174	34.413	HEY1
hindlimb morphogenesis (GO:0035137)	1/7	0.0813727	0.5679	0	0	13.7174	34.413	OSR2
positive regulation of lamellipodium morphogenesis (GO:2000394)	1/7	0.0813727	0.5679	0	0	13.7174	34.413	ENPP2
hyaluronan biosynthetic process (GO:0030213)	1/7	0.0813727	0.5679	0	0	13.7174	34.413	HAS2
ribonucleoprotein complex disassembly (GO:0032988)	1/7	0.0813727	0.5679	0	0	13.7174	34.413	ZFAND1
positive regulation of mRNA binding (GO:1902416)	1/7	0.0813727	0.5679	0	0	13.7174	34.413	EIF3E
positive regulation of podosome assembly (GO:0071803)	1/7	0.0813727	0.5679	0	0	13.7174	34.413	ASAP1
positive regulation of urine volume (GO:0035810)	1/7	0.0813727	0.5679	0	0	13.7174	34.413	HAS2
mitochondrion-endoplasmic reticulum membrane tethering (GO:1990456)	1/7	0.0813727	0.5679	0	0	13.7174	34.413	VMP1
G1/S transition of mitotic cell cycle (GO:0000082)	3/85	0.0833007	0.5679	0	0	3.02475	7.51741	CCNE2;RPS6KB1;MYC
response to organonitrogen compound (GO:0010243)	2/40	0.0836928	0.5679	0	0	4.34288	10.7729	RNF139;DERL1
positive regulation of signal transduction (GO:0009967)	6/252	0.0851335	0.5679	0	0	2.02522	4.9892	RIMS2;IL7;RSPO2;TUBD1;LY96;PRKCA
positive regulation of proteasomal protein catabolic process (GO:1901800)	3/86	0.0855799	0.5679	0	0	2.98815	7.3458	RNF19A;TRIB1;RNFT1
JNK cascade (GO:0007254)	2/41	0.0873104	0.5679	0	0	4.23131	10.3171	RIPK2;TRIB1
ERAD pathway (GO:0036503)	3/87	0.0878855	0.5679	0	0	2.95243	7.17949	RNF139;TMEM67;DERL1
negative regulation of cAMP-dependent protein kinase activity (GO:2000480)	1/8	0.092446	0.5679	0	0	11.7571	27.9953	PKIA
pyrimidine nucleobase catabolic process (GO:0006208)	1/8	0.092446	0.5679	0	0	11.7571	27.9953	DPYS
regulation of acetyl-CoA biosynthetic process from pyruvate (GO:0010510)	1/8	0.092446	0.5679	0	0	11.7571	27.9953	PDP1
regulation of acyl-CoA biosynthetic process (GO:0050812)	1/8	0.092446	0.5679	0	0	11.7571	27.9953	PDP1
regulation of anion transport (GO:0044070)	1/8	0.092446	0.5679	0	0	11.7571	27.9953	CA2
regulation of ATPase-coupled calcium transmembrane transporter activity (GO:1901894)	1/8	0.092446	0.5679	0	0	11.7571	27.9953	VMP1
negative regulation of glial cell apoptotic process (GO:0034351)	1/8	0.092446	0.5679	0	0	11.7571	27.9953	PRKCA
negative regulation of muscle cell apoptotic process (GO:0010656)	1/8	0.092446	0.5679	0	0	11.7571	27.9953	APOH
cellular response to angiotensin (GO:1904385)	1/8	0.092446	0.5679	0	0	11.7571	27.9953	CA2
neurotransmitter receptor diffusion trapping (GO:0099628)	1/8	0.092446	0.5679	0	0	11.7571	27.9953	CACNG4
regulation of meiotic nuclear division (GO:0040020)	1/8	0.092446	0.5679	0	0	11.7571	27.9953	FBXO43
regulation of MyD88-independent toll-like receptor signaling pathway (GO:0034127)	1/8	0.092446	0.5679	0	0	11.7571	27.9953	LY96
establishment of Golgi localization (GO:0051683)	1/8	0.092446	0.5679	0	0	11.7571	27.9953	YWHAZ
folic acid transport (GO:0015884)	1/8	0.092446	0.5679	0	0	11.7571	27.9953	SLC25A32
heparan sulfate proteoglycan biosynthetic process, polysaccharide chain biosynthetic process (GO:0015014)	1/8	0.092446	0.5679	0	0	11.7571	27.9953	EXT1
positive regulation of lipoprotein lipase activity (GO:0051006)	1/8	0.092446	0.5679	0	0	11.7571	27.9953	APOH
lipid import into cell (GO:0140354)	1/8	0.092446	0.5679	0	0	11.7571	27.9953	RPS6KB1
telomeric D-loop disassembly (GO:0061820)	1/8	0.092446	0.5679	0	0	11.7571	27.9953	TERF1
postsynaptic neurotransmitter receptor diffusion trapping (GO:0098970)	1/8	0.092446	0.5679	0	0	11.7571	27.9953	CACNG4
progesterone receptor signaling pathway (GO:0050847)	1/8	0.092446	0.5679	0	0	11.7571	27.9953	UBR5
regulation of cation channel activity (GO:2001257)	3/89	0.0925744	0.5679	0	0	2.88348	6.86193	KCNS2;JPH1;CACNG4
regulation of endothelial cell migration (GO:0010594)	3/89	0.0925744	0.5679	0	0	2.88348	6.86193	ANGPT1;APOH;PRKCA
negative regulation of translation (GO:0017148)	3/90	0.0949572	0.5679	0	0	2.85019	6.71028	RNF139;EIF3E;MRPL13
positive regulation of binding (GO:0051099)	3/90	0.0949572	0.5679	0	0	2.85019	6.71028	RIPK2;DERL1;STK3
ncRNA processing (GO:0034470)	5/201	0.0964136	0.5679	0	0	2.11464	4.94638	RPL30;POP1;INTS8;DCAF13;RPL7
regulation of endothelial cell proliferation (GO:0001936)	3/92	0.0997973	0.5679	0	0	2.78586	6.42032	ANGPT1;APOH;PRKCA
regulation of peptidyl-tyrosine phosphorylation (GO:0050730)	3/92	0.0997973	0.5679	0	0	2.78586	6.42032	ANGPT1;RIPK2;ENPP2
regulation of DNA repair (GO:0006282)	2/45	0.102225	0.5679	0	0	3.83692	8.7504	EYA1;UBR5
positive regulation of response to biotic stimulus (GO:0002833)	2/45	0.102225	0.5679	0	0	3.83692	8.7504	LY96;PRKCA
zymogen activation (GO:0031638)	2/45	0.102225	0.5679	0	0	3.83692	8.7504	RIPK2;APOH
negative regulation of biomineralization (GO:0110150)	1/9	0.103386	0.5679	0	0	10.287	23.3441	HEY1
negative regulation of fibrinolysis (GO:0051918)	1/9	0.103386	0.5679	0	0	10.287	23.3441	APOH
bone resorption (GO:0045453)	1/9	0.103386	0.5679	0	0	10.287	23.3441	IL7
regulation of DNA-directed DNA polymerase activity (GO:1900262)	1/9	0.103386	0.5679	0	0	10.287	23.3441	DSCC1
regulation of ER to Golgi vesicle-mediated transport (GO:0060628)	1/9	0.103386	0.5679	0	0	10.287	23.3441	RNF139
cellular response to muramyl dipeptide (GO:0071225)	1/9	0.103386	0.5679	0	0	10.287	23.3441	RIPK2
one-carbon compound transport (GO:0019755)	1/9	0.103386	0.5679	0	0	10.287	23.3441	CA2
ornithine metabolic process (GO:0006591)	1/9	0.103386	0.5679	0	0	10.287	23.3441	AZIN1
embryonic forelimb morphogenesis (GO:0035115)	1/9	0.103386	0.5679	0	0	10.287	23.3441	OSR2
plasminogen activation (GO:0031639)	1/9	0.103386	0.5679	0	0	10.287	23.3441	APOH
regulation of smooth muscle cell apoptotic process (GO:0034391)	1/9	0.103386	0.5679	0	0	10.287	23.3441	APOH
positive regulation of DNA-directed DNA polymerase activity (GO:1900264)	1/9	0.103386	0.5679	0	0	10.287	23.3441	DSCC1
glycerolipid biosynthetic process (GO:0045017)	1/9	0.103386	0.5679	0	0	10.287	23.3441	CPNE3
response to misfolded protein (GO:0051788)	1/9	0.103386	0.5679	0	0	10.287	23.3441	UBE2W
inositol metabolic process (GO:0006020)	1/9	0.103386	0.5679	0	0	10.287	23.3441	IMPA1
positive regulation of triglyceride lipase activity (GO:0061365)	1/9	0.103386	0.5679	0	0	10.287	23.3441	APOH
positive regulation of transferase activity (GO:0051347)	4/148	0.104155	0.5679	0	0	2.29899	5.20004	DSCC1;MYC;NBN;GRHL2
positive regulation of epithelial cell migration (GO:0010634)	3/94	0.104735	0.5679	0	0	2.72435	6.14702	ANGPT1;ENPP2;PRKCA
regulation of vesicle-mediated transport (GO:0060627)	3/96	0.109767	0.5679	0	0	2.66549	5.88913	RIMS2;SLC30A8;RNF139
telomere organization (GO:0032200)	2/47	0.109927	0.5679	0	0	3.66602	8.09435	NBN;TERF1
positive regulation of cold-induced thermogenesis (GO:0120162)	3/97	0.112317	0.5679	0	0	2.637	5.76561	FABP4;FABP5;DECR1
positive regulation of blood vessel endothelial cell migration (GO:0043536)	2/48	0.113833	0.5679	0	0	3.58614	7.79275	ANGPT1;PRKCA
negative regulation of establishment of protein localization (GO:1904950)	1/10	0.114195	0.5679	0	0	9.14352	19.84	TERF1
negative regulation of lipopolysaccharide-mediated signaling pathway (GO:0031665)	1/10	0.114195	0.5679	0	0	9.14352	19.84	TRIB1
cellular response to interleukin-4 (GO:0071353)	1/10	0.114195	0.5679	0	0	9.14352	19.84	DCSTAMP
regulation of glycoprotein biosynthetic process (GO:0010559)	1/10	0.114195	0.5679	0	0	9.14352	19.84	NECAB1
negative regulation of telomerase activity (GO:0051974)	1/10	0.114195	0.5679	0	0	9.14352	19.84	TERF1
negative regulation of transforming growth factor beta production (GO:0071635)	1/10	0.114195	0.5679	0	0	9.14352	19.84	LAPTM4B
complement activation, lectin pathway (GO:0001867)	1/10	0.114195	0.5679	0	0	9.14352	19.84	COLEC10
phosphatidylcholine catabolic process (GO:0034638)	1/10	0.114195	0.5679	0	0	9.14352	19.84	ENPP2
regulation of podosome assembly (GO:0071801)	1/10	0.114195	0.5679	0	0	9.14352	19.84	ASAP1
forelimb morphogenesis (GO:0035136)	1/10	0.114195	0.5679	0	0	9.14352	19.84	OSR2
positive regulation of coagulation (GO:0050820)	1/10	0.114195	0.5679	0	0	9.14352	19.84	APOH
regulation of urine volume (GO:0035809)	1/10	0.114195	0.5679	0	0	9.14352	19.84	HAS2
positive regulation of hemostasis (GO:1900048)	1/10	0.114195	0.5679	0	0	9.14352	19.84	APOH
response to interleukin-4 (GO:0070670)	1/10	0.114195	0.5679	0	0	9.14352	19.84	DCSTAMP
positive regulation of mesenchymal cell proliferation (GO:0002053)	1/10	0.114195	0.5679	0	0	9.14352	19.84	MYC
positive regulation of monocyte differentiation (GO:0045657)	1/10	0.114195	0.5679	0	0	9.14352	19.84	DCSTAMP
lipid droplet formation (GO:0140042)	1/10	0.114195	0.5679	0	0	9.14352	19.84	SQLE
lipoprotein transport (GO:0042953)	1/10	0.114195	0.5679	0	0	9.14352	19.84	VMP1
long-chain fatty acid import into cell (GO:0044539)	1/10	0.114195	0.5679	0	0	9.14352	19.84	RPS6KB1
lung epithelium development (GO:0060428)	1/10	0.114195	0.5679	0	0	9.14352	19.84	GRHL2
telomeric loop disassembly (GO:0090657)	1/10	0.114195	0.5679	0	0	9.14352	19.84	TERF1
membrane lipid catabolic process (GO:0046466)	1/10	0.114195	0.5679	0	0	9.14352	19.84	ENPP2
myeloid dendritic cell differentiation (GO:0043011)	1/10	0.114195	0.5679	0	0	9.14352	19.84	DCSTAMP
protein insertion into ER membrane by stop-transfer membrane-anchor sequence (GO:0045050)	1/10	0.114195	0.5679	0	0	9.14352	19.84	EMC2
aminoglycan biosynthetic process (GO:0006023)	2/49	0.117776	0.5679	0	0	3.50966	7.50707	EXT1;SDC2
organic acid transport (GO:0015849)	3/100	0.120103	0.5679	0	0	2.55506	5.4152	SLC10A5;SLC26A7;SLC25A32
iron ion transport (GO:0006826)	2/50	0.121752	0.5679	0	0	3.43637	7.23621	ATP6V0D2;ATP6V1C1
cellular response to growth factor stimulus (GO:0071363)	4/158	0.124067	0.5679	0	0	2.14861	4.48401	RPS6KB1;STMN2;HAS2;CPNE3
skeletal system development (GO:0001501)	4/158	0.124067	0.5679	0	0	2.14861	4.48401	EXT1;MMP16;TRPS1;TNFRSF11B
pyrimidine nucleoside catabolic process (GO:0046135)	1/11	0.124875	0.5679	0	0	8.22875	17.1195	DPYS
negative regulation of centrosome duplication (GO:0010826)	1/11	0.124875	0.5679	0	0	8.22875	17.1195	TMEM67
regulation of amyloid precursor protein biosynthetic process (GO:0042984)	1/11	0.124875	0.5679	0	0	8.22875	17.1195	NECAB1
axonal transport of mitochondrion (GO:0019896)	1/11	0.124875	0.5679	0	0	8.22875	17.1195	SYBU
regulation of calcium ion transmembrane transport via high voltage-gated calcium channel (GO:1902514)	1/11	0.124875	0.5679	0	0	8.22875	17.1195	CACNG1
negative regulation of nuclear division (GO:0051784)	1/11	0.124875	0.5679	0	0	8.22875	17.1195	FBXO43
regulation of ERAD pathway (GO:1904292)	1/11	0.124875	0.5679	0	0	8.22875	17.1195	RNFT1
regulation of establishment of protein localization to telomere (GO:0070203)	1/11	0.124875	0.5679	0	0	8.22875	17.1195	TERF1
regulation of histone exchange (GO:1900049)	1/11	0.124875	0.5679	0	0	8.22875	17.1195	TERF1
regulation of lamellipodium morphogenesis (GO:2000392)	1/11	0.124875	0.5679	0	0	8.22875	17.1195	ENPP2
Notch signaling involved in heart development (GO:0061314)	1/11	0.124875	0.5679	0	0	8.22875	17.1195	HEY1
regulation of mesenchymal cell proliferation (GO:0010464)	1/11	0.124875	0.5679	0	0	8.22875	17.1195	MYC
organophosphate catabolic process (GO:0046434)	1/11	0.124875	0.5679	0	0	8.22875	17.1195	ENPP2
phosphorylated carbohydrate dephosphorylation (GO:0046838)	1/11	0.124875	0.5679	0	0	8.22875	17.1195	IMPA1
ER-associated misfolded protein catabolic process (GO:0071712)	1/11	0.124875	0.5679	0	0	8.22875	17.1195	DERL1
regulation of synapse maturation (GO:0090128)	1/11	0.124875	0.5679	0	0	8.22875	17.1195	YWHAZ
positive regulation of chondrocyte differentiation (GO:0032332)	1/11	0.124875	0.5679	0	0	8.22875	17.1195	GDF6
Golgi inheritance (GO:0048313)	1/11	0.124875	0.5679	0	0	8.22875	17.1195	YWHAZ
positive regulation of histone exchange (GO:1900051)	1/11	0.124875	0.5679	0	0	8.22875	17.1195	TERF1
positive regulation of integrin activation (GO:0033625)	1/11	0.124875	0.5679	0	0	8.22875	17.1195	CDH17
positive regulation of macrophage differentiation (GO:0045651)	1/11	0.124875	0.5679	0	0	8.22875	17.1195	PRKCA
inositol phosphate dephosphorylation (GO:0046855)	1/11	0.124875	0.5679	0	0	8.22875	17.1195	IMPA1
lipoprotein localization (GO:0044872)	1/11	0.124875	0.5679	0	0	8.22875	17.1195	VMP1
telomere maintenance via recombination (GO:0000722)	1/11	0.124875	0.5679	0	0	8.22875	17.1195	NSMCE2
mesonephros development (GO:0001823)	1/11	0.124875	0.5679	0	0	8.22875	17.1195	OSR2
proteasome assembly (GO:0043248)	1/11	0.124875	0.5679	0	0	8.22875	17.1195	OTUD6B
regulation of proteasomal ubiquitin-dependent protein catabolic process (GO:0032434)	3/102	0.125401	0.5679	0	0	2.50318	5.19721	RNF19A;EIF3H;TRIB1
mitotic metaphase plate congression (GO:0007080)	2/51	0.12576	0.5679	0	0	3.36607	6.97913	CHMP4C;RMDN1
positive regulation of gene expression (GO:0010628)	9/482	0.129709	0.5679	0	0	1.58174	3.23065	RIMS2;OSR2;HEY1;ANGPT1;RPS6KB1;MYC;UBR5;EIF3E;POLR2K
negative regulation of apoptotic process (GO:0043066)	9/485	0.133213	0.5679	0	0	1.57153	3.16789	ANGPT1;RPS6KB1;RIPK2;IL7;MYC;APOH;PRKCA;YWHAZ;MTDH
regulation of DNA replication (GO:0006275)	2/53	0.13387	0.5679	0	0	3.23374	6.50268	DSCC1;TERF1
pyrimidine nucleobase metabolic process (GO:0006206)	1/12	0.135426	0.5679	0	0	7.4803	14.9556	DPYS
attachment of mitotic spindle microtubules to kinetochore (GO:0051315)	1/12	0.135426	0.5679	0	0	7.4803	14.9556	RMDN1
negative regulation of hemostasis (GO:1900047)	1/12	0.135426	0.5679	0	0	7.4803	14.9556	APOH
calcium ion-regulated exocytosis of neurotransmitter (GO:0048791)	1/12	0.135426	0.5679	0	0	7.4803	14.9556	RIMS2
negative regulation of microtubule polymerization (GO:0031115)	1/12	0.135426	0.5679	0	0	7.4803	14.9556	STMN2
regulation of DNA-dependent DNA replication (GO:0090329)	1/12	0.135426	0.5679	0	0	7.4803	14.9556	NBN
negative regulation of vascular permeability (GO:0043116)	1/12	0.135426	0.5679	0	0	7.4803	14.9556	ANGPT1
nucleoside catabolic process (GO:0009164)	1/12	0.135426	0.5679	0	0	7.4803	14.9556	DPYS
depurination (GO:0045007)	1/12	0.135426	0.5679	0	0	7.4803	14.9556	TERF1
regulation of sister chromatid cohesion (GO:0007063)	1/12	0.135426	0.5679	0	0	7.4803	14.9556	RAD21
Golgi localization (GO:0051645)	1/12	0.135426	0.5679	0	0	7.4803	14.9556	YWHAZ
inositol phosphate catabolic process (GO:0071545)	1/12	0.135426	0.5679	0	0	7.4803	14.9556	IMPA1
positive regulation of metaphase/anaphase transition of cell cycle (GO:1902101)	1/12	0.135426	0.5679	0	0	7.4803	14.9556	NSMCE2
positive regulation of mitotic metaphase/anaphase transition (GO:0045842)	1/12	0.135426	0.5679	0	0	7.4803	14.9556	NSMCE2
positive regulation of mitotic sister chromatid separation (GO:1901970)	1/12	0.135426	0.5679	0	0	7.4803	14.9556	NSMCE2
smooth muscle cell differentiation (GO:0051145)	1/12	0.135426	0.5679	0	0	7.4803	14.9556	HEY1
positive regulation of protein depolymerization (GO:1901881)	1/12	0.135426	0.5679	0	0	7.4803	14.9556	STMN2
magnesium ion transport (GO:0015693)	1/12	0.135426	0.5679	0	0	7.4803	14.9556	NIPAL2
thyroid hormone generation (GO:0006590)	1/12	0.135426	0.5679	0	0	7.4803	14.9556	CPQ
mitochondrial electron transport, ubiquinol to cytochrome c (GO:0006122)	1/12	0.135426	0.5679	0	0	7.4803	14.9556	UQCRB
urogenital system development (GO:0001655)	1/12	0.135426	0.5679	0	0	7.4803	14.9556	OSR2
positive regulation of vascular permeability (GO:0043117)	1/12	0.135426	0.5679	0	0	7.4803	14.9556	ANGPT1
mitotic nuclear membrane disassembly (GO:0007077)	1/12	0.135426	0.5679	0	0	7.4803	14.9556	PRKCA
protein localization to condensed chromosome (GO:1903083)	1/12	0.135426	0.5679	0	0	7.4803	14.9556	MTBP
glycosaminoglycan metabolic process (GO:0030203)	2/54	0.137968	0.576311	0	0	3.17139	6.28168	EXT1;SDC2
protein sumoylation (GO:0016925)	2/55	0.142093	0.576311	0	0	3.11139	6.07117	EYA1;NSMCE2
regulation of blood vessel endothelial cell migration (GO:0043535)	2/55	0.142093	0.576311	0	0	3.11139	6.07117	ANGPT1;PRKCA
positive regulation of response to DNA damage stimulus (GO:2001022)	2/55	0.142093	0.576311	0	0	3.11139	6.07117	EYA1;MYC
lipid transport (GO:0006869)	3/109	0.144579	0.576311	0	0	2.33705	4.51968	SLC10A5;FABP5;PITPNC1
negative regulation of chromatin organization (GO:1905268)	1/13	0.14585	0.576311	0	0	6.8566	13.2002	ATAD2
negative regulation of chromatin silencing (GO:0031936)	1/13	0.14585	0.576311	0	0	6.8566	13.2002	ATAD2
negative regulation of gene silencing (GO:0060969)	1/13	0.14585	0.576311	0	0	6.8566	13.2002	ATAD2
cardiac right ventricle morphogenesis (GO:0003215)	1/13	0.14585	0.576311	0	0	6.8566	13.2002	ZFPM2
regulation of fibrinolysis (GO:0051917)	1/13	0.14585	0.576311	0	0	6.8566	13.2002	APOH
regulation of homotypic cell-cell adhesion (GO:0034110)	1/13	0.14585	0.576311	0	0	6.8566	13.2002	PRKCA
pathway-restricted SMAD protein phosphorylation (GO:0060389)	1/13	0.14585	0.576311	0	0	6.8566	13.2002	GDF6
positive regulation of ERAD pathway (GO:1904294)	1/13	0.14585	0.576311	0	0	6.8566	13.2002	RNFT1
response to muramyl dipeptide (GO:0032495)	1/13	0.14585	0.576311	0	0	6.8566	13.2002	RIPK2
positive regulation of nuclear-transcribed mRNA poly(A) tail shortening (GO:0060213)	1/13	0.14585	0.576311	0	0	6.8566	13.2002	PABPC1
tRNA 5'-leader removal (GO:0001682)	1/13	0.14585	0.576311	0	0	6.8566	13.2002	POP1
mitochondrion transport along microtubule (GO:0047497)	1/13	0.14585	0.576311	0	0	6.8566	13.2002	SYBU
autophagosome organization (GO:1905037)	2/56	0.146245	0.576311	0	0	3.05362	5.8705	VMP1;TP53INP1
negative regulation of DNA recombination (GO:0045910)	2/57	0.150421	0.576311	0	0	2.99795	5.67906	TERF1;POLR2K
positive regulation of gene expression, epigenetic (GO:0045815)	2/57	0.150421	0.576311	0	0	2.99795	5.67906	ATAD2;POLR2K
nuclear-transcribed mRNA catabolic process (GO:0000956)	4/171	0.152139	0.576311	0	0	1.98004	3.72834	RPL30;EIF3E;PABPC1;RPL7
autophagosome assembly (GO:0000045)	2/58	0.154621	0.576311	0	0	2.94426	5.49628	VMP1;TP53INP1
mitochondrial respiratory chain complex I assembly (GO:0032981)	2/58	0.154621	0.576311	0	0	2.94426	5.49628	NDUFB9;NDUFAF6
NADH dehydrogenase complex assembly (GO:0010257)	2/58	0.154621	0.576311	0	0	2.94426	5.49628	NDUFB9;NDUFAF6
positive regulation of metabolic process (GO:0009893)	3/113	0.155946	0.576311	0	0	2.2516	4.18403	FABP4;FABP5;DECR1
activation of cysteine-type endopeptidase activity (GO:0097202)	1/14	0.156149	0.576311	0	0	6.32885	11.7523	RIPK2
negative regulation of coagulation (GO:0050819)	1/14	0.156149	0.576311	0	0	6.32885	11.7523	APOH
regulation of cAMP-dependent protein kinase activity (GO:2000479)	1/14	0.156149	0.576311	0	0	6.32885	11.7523	PKIA
bone morphogenesis (GO:0060349)	1/14	0.156149	0.576311	0	0	6.32885	11.7523	OSR2
negative regulation of smooth muscle cell migration (GO:0014912)	1/14	0.156149	0.576311	0	0	6.32885	11.7523	TRIB1
negative regulation of translational initiation (GO:0045947)	1/14	0.156149	0.576311	0	0	6.32885	11.7523	EIF3E
nuclear membrane disassembly (GO:0051081)	1/14	0.156149	0.576311	0	0	6.32885	11.7523	PRKCA
positive regulation of cardiac muscle cell proliferation (GO:0060045)	1/14	0.156149	0.576311	0	0	6.32885	11.7523	ZFPM2
regulation of vasculogenesis (GO:2001212)	1/14	0.156149	0.576311	0	0	6.32885	11.7523	HEY1
renal absorption (GO:0070293)	1/14	0.156149	0.576311	0	0	6.32885	11.7523	HAS2
retinal metabolic process (GO:0042574)	1/14	0.156149	0.576311	0	0	6.32885	11.7523	RDH10
secretion (GO:0046903)	1/14	0.156149	0.576311	0	0	6.32885	11.7523	TPD52
sulfate transport (GO:0008272)	1/14	0.156149	0.576311	0	0	6.32885	11.7523	SLC26A7
maturation of LSU-rRNA from tricistronic rRNA transcript (SSU-rRNA, 5.8S rRNA, LSU-rRNA) (GO:0000463)	1/14	0.156149	0.576311	0	0	6.32885	11.7523	RPL7
myeloid dendritic cell activation (GO:0001773)	1/14	0.156149	0.576311	0	0	6.32885	11.7523	DCSTAMP
protein localization to kinetochore (GO:0034501)	1/14	0.156149	0.576311	0	0	6.32885	11.7523	MTBP
cation transport (GO:0006812)	4/174	0.158936	0.576311	0	0	1.9448	3.57699	KCNV1;KCNS2;KCNB2;CNGB3
Notch signaling pathway (GO:0007219)	2/60	0.163087	0.576311	0	0	2.84245	5.15469	HEY1;MYC
pyrimidine nucleoside metabolic process (GO:0006213)	1/15	0.166325	0.576311	0	0	5.87649	10.5413	DPYS
cellular response to arsenic-containing substance (GO:0071243)	1/15	0.166325	0.576311	0	0	5.87649	10.5413	ZFAND1
regulation of lymphocyte activation (GO:0051249)	1/15	0.166325	0.576311	0	0	5.87649	10.5413	PAG1
regulation of macrophage differentiation (GO:0045649)	1/15	0.166325	0.576311	0	0	5.87649	10.5413	PRKCA
regulation of nuclear-transcribed mRNA catabolic process, deadenylation-dependent decay (GO:1900151)	1/15	0.166325	0.576311	0	0	5.87649	10.5413	PABPC1
regulation of nuclear-transcribed mRNA poly(A) tail shortening (GO:0060211)	1/15	0.166325	0.576311	0	0	5.87649	10.5413	PABPC1
endoplasmic reticulum to cytosol transport (GO:1903513)	1/15	0.166325	0.576311	0	0	5.87649	10.5413	DERL1
positive regulation of chromatin organization (GO:1905269)	1/15	0.166325	0.576311	0	0	5.87649	10.5413	TERF1
RNA phosphodiester bond hydrolysis, endonucleolytic (GO:0090502)	1/15	0.166325	0.576311	0	0	5.87649	10.5413	POP1
positive regulation of nuclear-transcribed mRNA catabolic process, deadenylation-dependent decay (GO:1900153)	1/15	0.166325	0.576311	0	0	5.87649	10.5413	PABPC1
synaptonemal complex assembly (GO:0007130)	1/15	0.166325	0.576311	0	0	5.87649	10.5413	RAD21
synaptonemal complex organization (GO:0070193)	1/15	0.166325	0.576311	0	0	5.87649	10.5413	RAD21
positive regulation of response to cytokine stimulus (GO:0060760)	1/15	0.166325	0.576311	0	0	5.87649	10.5413	IL7
tRNA 5'-end processing (GO:0099116)	1/15	0.166325	0.576311	0	0	5.87649	10.5413	POP1
regulation of protein binding (GO:0043393)	3/118	0.170529	0.576311	0	0	2.15316	3.80862	RIPK2;DERL1;STK3
negative regulation of kinase activity (GO:0033673)	2/62	0.171634	0.576311	0	0	2.74742	4.84202	DEPTOR;TRIB1
double-strand break repair via nonhomologous end joining (GO:0006303)	2/62	0.171634	0.576311	0	0	2.74742	4.84202	NSMCE2;NBN
positive regulation of cysteine-type endopeptidase activity (GO:2001056)	2/62	0.171634	0.576311	0	0	2.74742	4.84202	RIPK2;MYC
I-kappaB kinase/NF-kappaB signaling (GO:0007249)	2/62	0.171634	0.576311	0	0	2.74742	4.84202	RIPK2;LY96
stress-activated MAPK cascade (GO:0051403)	2/62	0.171634	0.576311	0	0	2.74742	4.84202	RIPK2;TRIB1
organonitrogen compound catabolic process (GO:1901565)	2/63	0.175936	0.576311	0	0	2.70224	4.69552	CPQ;ENPP2
positive regulation of viral process (GO:0048524)	2/63	0.175936	0.576311	0	0	2.70224	4.69552	PABPC1;POLR2K
negative regulation of DNA replication (GO:0008156)	1/16	0.176378	0.576311	0	0	5.48444	9.5162	TERF1
regulation of chromatin silencing (GO:0031935)	1/16	0.176378	0.576311	0	0	5.48444	9.5162	ATAD2
negative regulation of transcription regulatory region DNA binding (GO:2000678)	1/16	0.176378	0.576311	0	0	5.48444	9.5162	HEY1
neural tube development (GO:0021915)	1/16	0.176378	0.576311	0	0	5.48444	9.5162	GRHL2
late endosome to vacuole transport via multivesicular body sorting pathway (GO:0032511)	1/16	0.176378	0.576311	0	0	5.48444	9.5162	CHMP4C
sphingolipid catabolic process (GO:0030149)	1/16	0.176378	0.576311	0	0	5.48444	9.5162	ENPP2
positive regulation of syncytium formation by plasma membrane fusion (GO:0060143)	1/16	0.176378	0.576311	0	0	5.48444	9.5162	DCSTAMP
necroptotic process (GO:0070266)	1/16	0.176378	0.576311	0	0	5.48444	9.5162	LY96
negative regulation of programmed cell death (GO:0043069)	7/381	0.177841	0.576311	0	0	1.55052	2.67754	ANGPT1;RPS6KB1;RIPK2;IL7;MYC;YWHAZ;MTDH
cellular macromolecule biosynthetic process (GO:0034645)	6/314	0.179515	0.576311	0	0	1.61241	2.7693	EXT1;RPL30;NBN;MRPL13;POLR2K;RPL7
protein secretion (GO:0009306)	2/64	0.180254	0.576311	0	0	2.65852	4.55509	RIMS2;SLC30A8
diterpenoid metabolic process (GO:0016101)	2/64	0.180254	0.576311	0	0	2.65852	4.55509	SDC2;RDH10
regulation of mRNA catabolic process (GO:0061013)	3/122	0.182466	0.576311	0	0	2.08036	3.53909	PRKCA;PABPC1;YWHAZ
potassium ion transport (GO:0006813)	3/122	0.182466	0.576311	0	0	2.08036	3.53909	KCNV1;KCNS2;KCNB2
regulation of RNA metabolic process (GO:0051252)	2/65	0.184588	0.576311	0	0	2.61619	4.4204	ESRP1;RBM12B
positive regulation of epithelial cell proliferation (GO:0050679)	3/123	0.185485	0.576311	0	0	2.06292	3.47557	OSR2;MYC;PRKCA
pulmonary valve morphogenesis (GO:0003184)	1/17	0.186311	0.576311	0	0	5.14141	8.63931	HEY1
pyrimidine-containing compound catabolic process (GO:0072529)	1/17	0.186311	0.576311	0	0	5.14141	8.63931	DPYS
aorta morphogenesis (GO:0035909)	1/17	0.186311	0.576311	0	0	5.14141	8.63931	HEY1
cell surface receptor signaling pathway involved in heart development (GO:0061311)	1/17	0.186311	0.576311	0	0	5.14141	8.63931	HEY1
cellular response to gamma radiation (GO:0071480)	1/17	0.186311	0.576311	0	0	5.14141	8.63931	TSPYL5
embryo development ending in birth or egg hatching (GO:0009792)	1/17	0.186311	0.576311	0	0	5.14141	8.63931	OSR2
epithelial cell morphogenesis (GO:0003382)	1/17	0.186311	0.576311	0	0	5.14141	8.63931	GRHL2
positive regulation of blood coagulation (GO:0030194)	1/17	0.186311	0.576311	0	0	5.14141	8.63931	APOH
positive regulation of cardiac muscle tissue growth (GO:0055023)	1/17	0.186311	0.576311	0	0	5.14141	8.63931	ZFPM2
positive regulation of dendrite extension (GO:1903861)	1/17	0.186311	0.576311	0	0	5.14141	8.63931	RIMS2
retrograde protein transport, ER to cytosol (GO:0030970)	1/17	0.186311	0.576311	0	0	5.14141	8.63931	DERL1
positive regulation of muscle hypertrophy (GO:0014742)	1/17	0.186311	0.576311	0	0	5.14141	8.63931	PRKCA
snRNA metabolic process (GO:0016073)	1/17	0.186311	0.576311	0	0	5.14141	8.63931	INTS8
tail-anchored membrane protein insertion into ER membrane (GO:0071816)	1/17	0.186311	0.576311	0	0	5.14141	8.63931	EMC2
mesenchyme morphogenesis (GO:0072132)	1/17	0.186311	0.576311	0	0	5.14141	8.63931	HEY1
midbody abscission (GO:0061952)	1/17	0.186311	0.576311	0	0	5.14141	8.63931	CHMP4C
mitochondrial electron transport, cytochrome c to oxygen (GO:0006123)	1/17	0.186311	0.576311	0	0	5.14141	8.63931	COX6C
modified amino acid transport (GO:0072337)	1/17	0.186311	0.576311	0	0	5.14141	8.63931	SLC25A32
protein localization to chromosome, centromeric region (GO:0071459)	1/17	0.186311	0.576311	0	0	5.14141	8.63931	MTBP
positive regulation of cell cycle (GO:0045787)	2/66	0.188937	0.576311	0	0	2.57518	4.29114	RPS6KB1;PRKCA
pulmonary valve development (GO:0003177)	1/18	0.196124	0.576311	0	0	4.83873	7.88232	HEY1
negative regulation of fibroblast proliferation (GO:0048147)	1/18	0.196124	0.576311	0	0	4.83873	7.88232	MYC
regulation of cartilage development (GO:0061035)	1/18	0.196124	0.576311	0	0	4.83873	7.88232	TRPS1
negative regulation of leukocyte cell-cell adhesion (GO:1903038)	1/18	0.196124	0.576311	0	0	4.83873	7.88232	PAG1
regulation of delayed rectifier potassium channel activity (GO:1902259)	1/18	0.196124	0.576311	0	0	4.83873	7.88232	KCNS2
regulation of dendrite extension (GO:1903859)	1/18	0.196124	0.576311	0	0	4.83873	7.88232	RIMS2
nucleotide biosynthetic process (GO:0009165)	1/18	0.196124	0.576311	0	0	4.83873	7.88232	RRM2B
DNA strand elongation (GO:0022616)	1/18	0.196124	0.576311	0	0	4.83873	7.88232	NBN
regulation of platelet aggregation (GO:0090330)	1/18	0.196124	0.576311	0	0	4.83873	7.88232	PRKCA
embryonic digit morphogenesis (GO:0042733)	1/18	0.196124	0.576311	0	0	4.83873	7.88232	OSR2
positive chemotaxis (GO:0050918)	1/18	0.196124	0.576311	0	0	4.83873	7.88232	ANGPT1
positive regulation of cardiac muscle hypertrophy (GO:0010613)	1/18	0.196124	0.576311	0	0	4.83873	7.88232	PRKCA
positive regulation of cartilage development (GO:0061036)	1/18	0.196124	0.576311	0	0	4.83873	7.88232	GDF6
regulation of telomere maintenance via telomere lengthening (GO:1904356)	1/18	0.196124	0.576311	0	0	4.83873	7.88232	TERF1
regulation of transcription by RNA polymerase I (GO:0006356)	1/18	0.196124	0.576311	0	0	4.83873	7.88232	POLR2K
positive regulation of excitatory postsynaptic potential (GO:2000463)	1/18	0.196124	0.576311	0	0	4.83873	7.88232	RIMS2
positive regulation of nervous system process (GO:0031646)	1/18	0.196124	0.576311	0	0	4.83873	7.88232	RIMS2
positive regulation of response to endoplasmic reticulum stress (GO:1905898)	1/18	0.196124	0.576311	0	0	4.83873	7.88232	RNFT1
positive regulation of synaptic transmission, glutamatergic (GO:0051968)	1/18	0.196124	0.576311	0	0	4.83873	7.88232	CACNG4
microtubule depolymerization (GO:0007019)	1/18	0.196124	0.576311	0	0	4.83873	7.88232	STMN2
tRNA metabolic process (GO:0006399)	1/18	0.196124	0.576311	0	0	4.83873	7.88232	POP1
mitochondrial fission (GO:0000266)	1/18	0.196124	0.576311	0	0	4.83873	7.88232	GDAP1
mitochondrial fusion (GO:0008053)	1/18	0.196124	0.576311	0	0	4.83873	7.88232	GDAP1
programmed necrotic cell death (GO:0097300)	1/18	0.196124	0.576311	0	0	4.83873	7.88232	LY96
negative regulation of nucleic acid-templated transcription (GO:1903507)	8/464	0.198696	0.576311	0	0	1.45343	2.34871	KLF10;ZHX2;ZNF706;HEY1;WWP1;ZFPM2;ZHX1;RUNX1T1
negative regulation of cell differentiation (GO:0045596)	4/191	0.199402	0.576311	0	0	1.76647	2.84831	HEY1;TMEM64;ZFPM2;RUNX1T1
cellular response to insulin stimulus (GO:0032869)	3/129	0.203863	0.576311	0	0	1.96409	3.1235	RPS6KB1;ATP6V0D2;ATP6V1C1
positive regulation of macromolecule biosynthetic process (GO:0010557)	3/129	0.203863	0.576311	0	0	1.96409	3.1235	RPS6KB1;MYC;EIF3E
activin receptor signaling pathway (GO:0032924)	1/19	0.205819	0.576311	0	0	4.56968	7.22354	GDF6
pyroptosis (GO:0070269)	1/19	0.205819	0.576311	0	0	4.56968	7.22354	GSDMC
atrioventricular valve morphogenesis (GO:0003181)	1/19	0.205819	0.576311	0	0	4.56968	7.22354	HEY1
branching involved in ureteric bud morphogenesis (GO:0001658)	1/19	0.205819	0.576311	0	0	4.56968	7.22354	MYC
cellular response to interleukin-7 (GO:0098761)	1/19	0.205819	0.576311	0	0	4.56968	7.22354	IL7
regulation of mitotic spindle assembly (GO:1901673)	1/19	0.205819	0.576311	0	0	4.56968	7.22354	CHMP4C
DNA double-strand break processing (GO:0000729)	1/19	0.205819	0.576311	0	0	4.56968	7.22354	NBN
endocardial cushion morphogenesis (GO:0003203)	1/19	0.205819	0.576311	0	0	4.56968	7.22354	HEY1
endoplasmic reticulum mannose trimming (GO:1904380)	1/19	0.205819	0.576311	0	0	4.56968	7.22354	RNF139
regulation of synaptic vesicle exocytosis (GO:2000300)	1/19	0.205819	0.576311	0	0	4.56968	7.22354	RIMS2
folic acid metabolic process (GO:0046655)	1/19	0.205819	0.576311	0	0	4.56968	7.22354	SLC25A32
positive regulation of G protein-coupled receptor signaling pathway (GO:0045745)	1/19	0.205819	0.576311	0	0	4.56968	7.22354	PRKCA
heart trabecula morphogenesis (GO:0061384)	1/19	0.205819	0.576311	0	0	4.56968	7.22354	HEY1
heparan sulfate proteoglycan biosynthetic process (GO:0015012)	1/19	0.205819	0.576311	0	0	4.56968	7.22354	EXT1
histone deubiquitination (GO:0016578)	1/19	0.205819	0.576311	0	0	4.56968	7.22354	ENY2
interleukin-7-mediated signaling pathway (GO:0038111)	1/19	0.205819	0.576311	0	0	4.56968	7.22354	IL7
positive regulation of oxidoreductase activity (GO:0051353)	1/19	0.205819	0.576311	0	0	4.56968	7.22354	PDP1
long-term memory (GO:0007616)	1/19	0.205819	0.576311	0	0	4.56968	7.22354	CALB1
ureteric bud morphogenesis (GO:0060675)	1/19	0.205819	0.576311	0	0	4.56968	7.22354	MYC
snRNA transcription by RNA polymerase II (GO:0042795)	2/70	0.206463	0.576311	0	0	2.42321	3.82294	INTS8;POLR2K
cellular component assembly (GO:0022607)	5/261	0.207746	0.576311	0	0	1.61406	2.5364	VMP1;RAD21;HAS2;GRHL2;YWHAZ
snRNA transcription (GO:0009301)	2/71	0.210872	0.576311	0	0	2.38797	3.71688	INTS8;POLR2K
negative regulation of epithelial cell proliferation (GO:0050680)	2/72	0.215291	0.576311	0	0	2.35374	3.61478	APOH;MTSS1
cell junction organization (GO:0034330)	2/72	0.215291	0.576311	0	0	2.35374	3.61478	VMP1;GRHL2
response to ionizing radiation (GO:0010212)	2/72	0.215291	0.576311	0	0	2.35374	3.61478	EYA1;MYC
protein targeting to lysosome (GO:0006622)	1/20	0.215398	0.576311	0	0	4.32895	6.64609	SNX16
protein-DNA complex disassembly (GO:0032986)	1/20	0.215398	0.576311	0	0	4.32895	6.64609	MYC
base-excision repair, AP site formation (GO:0006285)	1/20	0.215398	0.576311	0	0	4.32895	6.64609	TERF1
cellular modified amino acid biosynthetic process (GO:0042398)	1/20	0.215398	0.576311	0	0	4.32895	6.64609	PTDSS1
negative regulation of telomere maintenance via telomerase (GO:0032211)	1/20	0.215398	0.576311	0	0	4.32895	6.64609	TERF1
regulation of nuclear division (GO:0051783)	1/20	0.215398	0.576311	0	0	4.32895	6.64609	FBXO43
early endosome to late endosome transport (GO:0045022)	1/20	0.215398	0.576311	0	0	4.32895	6.64609	SNX16
energy reserve metabolic process (GO:0006112)	1/20	0.215398	0.576311	0	0	4.32895	6.64609	MYC
regulation of smooth muscle cell migration (GO:0014910)	1/20	0.215398	0.576311	0	0	4.32895	6.64609	TRIB1
regulation of smooth muscle contraction (GO:0006940)	1/20	0.215398	0.576311	0	0	4.32895	6.64609	KCNB2
folic acid-containing compound metabolic process (GO:0006760)	1/20	0.215398	0.576311	0	0	4.32895	6.64609	SLC25A32
positive regulation of interferon-alpha production (GO:0032727)	1/20	0.215398	0.576311	0	0	4.32895	6.64609	RIPK2
positive regulation of lymphocyte differentiation (GO:0045621)	1/20	0.215398	0.576311	0	0	4.32895	6.64609	IL7
lipopolysaccharide-mediated signaling pathway (GO:0031663)	1/20	0.215398	0.576311	0	0	4.32895	6.64609	MTDH
toll-like receptor 4 signaling pathway (GO:0034142)	1/20	0.215398	0.576311	0	0	4.32895	6.64609	LY96
mitotic cytokinetic process (GO:1902410)	1/20	0.215398	0.576311	0	0	4.32895	6.64609	CHMP4C
transmembrane receptor protein tyrosine kinase signaling pathway (GO:0007169)	7/404	0.216153	0.576311	0	0	1.45895	2.23479	ANGPT1;SDC2;ESRP1;ATP6V0D2;ATP6V1C1;MTSS1;POLR2K
positive regulation of peptidyl-tyrosine phosphorylation (GO:0050731)	3/134	0.219486	0.576311	0	0	1.88864	2.86406	ANGPT1;RIPK2;ENPP2
response to molecule of bacterial origin (GO:0002237)	2/73	0.219718	0.576311	0	0	2.32047	3.51646	LY96;TRIB1
insulin receptor signaling pathway (GO:0008286)	2/73	0.219718	0.576311	0	0	2.32047	3.51646	ATP6V0D2;ATP6V1C1
positive regulation of synaptic transmission (GO:0050806)	2/73	0.219718	0.576311	0	0	2.32047	3.51646	RIMS2;CACNG4
ubiquitin-dependent ERAD pathway (GO:0030433)	2/73	0.219718	0.576311	0	0	2.32047	3.51646	TMEM67;DERL1
proteolysis involved in cellular protein catabolic process (GO:0051603)	2/74	0.224153	0.576311	0	0	2.28812	3.42172	UBE2W;CHMP4C
cellular response to amino acid starvation (GO:0034198)	2/74	0.224153	0.576311	0	0	2.28812	3.42172	ATP6V0D2;ATP6V1C1
protein modification by small protein conjugation (GO:0032446)	7/409	0.224859	0.576311	0	0	1.44044	2.14954	UBE2W;RNF139;EYA1;NSMCE2;DERL1;WWP1;FBXO32
aerobic respiration (GO:0009060)	1/21	0.224862	0.576311	0	0	4.11229	6.13664	UQCRB
regulation of cardiac muscle cell proliferation (GO:0060043)	1/21	0.224862	0.576311	0	0	4.11229	6.13664	ZFPM2
calcium ion transport into cytosol (GO:0060402)	1/21	0.224862	0.576311	0	0	4.11229	6.13664	JPH1
negative regulation of microtubule depolymerization (GO:0007026)	1/21	0.224862	0.576311	0	0	4.11229	6.13664	STMN2
regulation of lipoprotein lipase activity (GO:0051004)	1/21	0.224862	0.576311	0	0	4.11229	6.13664	APOH
endocardial cushion development (GO:0003197)	1/21	0.224862	0.576311	0	0	4.11229	6.13664	HEY1
poly(A)+ mRNA export from nucleus (GO:0016973)	1/21	0.224862	0.576311	0	0	4.11229	6.13664	ENY2
epithelial cell development (GO:0002064)	1/21	0.224862	0.576311	0	0	4.11229	6.13664	GRHL2
heparan sulfate proteoglycan metabolic process (GO:0030201)	1/21	0.224862	0.576311	0	0	4.11229	6.13664	EXT1
retinol metabolic process (GO:0042572)	1/21	0.224862	0.576311	0	0	4.11229	6.13664	RDH10
positive regulation of smoothened signaling pathway (GO:0045880)	1/21	0.224862	0.576311	0	0	4.11229	6.13664	TUBD1
vacuolar acidification (GO:0007035)	1/21	0.224862	0.576311	0	0	4.11229	6.13664	ATP6V0D2
zinc ion transport (GO:0006829)	1/21	0.224862	0.576311	0	0	4.11229	6.13664	SLC30A8
protein localization to chromatin (GO:0071168)	1/21	0.224862	0.576311	0	0	4.11229	6.13664	RAD21
fibroblast growth factor receptor signaling pathway (GO:0008543)	2/75	0.228595	0.576311	0	0	2.25666	3.33039	ESRP1;POLR2K
response to amino acid starvation (GO:1990928)	2/75	0.228595	0.576311	0	0	2.25666	3.33039	ATP6V0D2;ATP6V1C1
regulation of RNA splicing (GO:0043484)	2/76	0.233043	0.576311	0	0	2.22605	3.24232	ESRP1;RBM12B
protein mannosylation (GO:0035268)	1/22	0.234212	0.576311	0	0	3.91627	5.68457	DPY19L4
negative regulation of biomineral tissue development (GO:0070168)	1/22	0.234212	0.576311	0	0	3.91627	5.68457	HEY1
negative regulation of lymphocyte activation (GO:0051250)	1/22	0.234212	0.576311	0	0	3.91627	5.68457	PAG1
regulation of centrosome cycle (GO:0046605)	1/22	0.234212	0.576311	0	0	3.91627	5.68457	CHMP4C
regulation of chromosome organization (GO:0033044)	1/22	0.234212	0.576311	0	0	3.91627	5.68457	MYC
cellular response to nerve growth factor stimulus (GO:1990090)	1/22	0.234212	0.576311	0	0	3.91627	5.68457	STMN2
cellular response to osmotic stress (GO:0071470)	1/22	0.234212	0.576311	0	0	3.91627	5.68457	ZFAND1
organelle fusion (GO:0048284)	1/22	0.234212	0.576311	0	0	3.91627	5.68457	GDAP1
osteoclast differentiation (GO:0030316)	1/22	0.234212	0.576311	0	0	3.91627	5.68457	DCSTAMP
peptidyl-threonine dephosphorylation (GO:0035970)	1/22	0.234212	0.576311	0	0	3.91627	5.68457	PDP1
regulation of platelet activation (GO:0010543)	1/22	0.234212	0.576311	0	0	3.91627	5.68457	PRKCA
positive regulation of calcium ion transmembrane transporter activity (GO:1901021)	1/22	0.234212	0.576311	0	0	3.91627	5.68457	VMP1
positive regulation of DNA-templated transcription, initiation (GO:2000144)	1/22	0.234212	0.576311	0	0	3.91627	5.68457	MED30
regulation of vacuole organization (GO:0044088)	1/22	0.234212	0.576311	0	0	3.91627	5.68457	LAPTM4B
lipid droplet organization (GO:0034389)	1/22	0.234212	0.576311	0	0	3.91627	5.68457	SQLE
positive regulation of translational initiation (GO:0045948)	1/22	0.234212	0.576311	0	0	3.91627	5.68457	RPS6KB1
zinc ion transmembrane transport (GO:0071577)	1/22	0.234212	0.576311	0	0	3.91627	5.68457	SLC30A8
protein import into peroxisome membrane (GO:0045046)	1/22	0.234212	0.576311	0	0	3.91627	5.68457	GDAP1
proteasomal protein catabolic process (GO:0010498)	4/205	0.234797	0.576311	0	0	1.64225	2.37968	UBE2W;RNF139;DERL1;WWP1
positive regulation of response to external stimulus (GO:0032103)	3/139	0.235343	0.576311	0	0	1.81874	2.63119	APOH;LY96;PRKCA
potassium ion transmembrane transport (GO:0071805)	3/139	0.235343	0.576311	0	0	1.81874	2.63119	KCNV1;KCNS2;KCNB2
negative regulation of developmental process (GO:0051093)	2/77	0.237496	0.576311	0	0	2.19626	3.15736	HEY1;ZNF706
positive regulation of type I interferon production (GO:0032481)	2/77	0.237496	0.576311	0	0	2.19626	3.15736	RIPK2;POLR2K
transcription initiation from RNA polymerase II promoter (GO:0006367)	3/140	0.238539	0.576311	0	0	1.80537	2.5875	HNF4G;POLR2K;TAF2
negative regulation of extrinsic apoptotic signaling pathway in absence of ligand (GO:2001240)	1/23	0.24345	0.576311	0	0	3.73807	5.2813	EYA1
regulation of calcium ion transmembrane transport (GO:1903169)	1/23	0.24345	0.576311	0	0	3.73807	5.2813	CACNG1
negative regulation of signal transduction in absence of ligand (GO:1901099)	1/23	0.24345	0.576311	0	0	3.73807	5.2813	EYA1
ear morphogenesis (GO:0042471)	1/23	0.24345	0.576311	0	0	3.73807	5.2813	OSR2
ERK1 and ERK2 cascade (GO:0070371)	1/23	0.24345	0.576311	0	0	3.73807	5.2813	MYC
regulation of telomere capping (GO:1904353)	1/23	0.24345	0.576311	0	0	3.73807	5.2813	NBN
response to nutrient levels (GO:0031667)	1/23	0.24345	0.576311	0	0	3.73807	5.2813	RPS6KB1
hyaluronan metabolic process (GO:0030212)	1/23	0.24345	0.576311	0	0	3.73807	5.2813	HAS2
positive regulation of protein autophosphorylation (GO:0031954)	1/23	0.24345	0.576311	0	0	3.73807	5.2813	NBN
positive regulation of receptor internalization (GO:0002092)	1/23	0.24345	0.576311	0	0	3.73807	5.2813	ANGPT1
positive regulation of transcription initiation from RNA polymerase II promoter (GO:0060261)	1/23	0.24345	0.576311	0	0	3.73807	5.2813	MED30
mitotic cell cycle checkpoint signaling (GO:0007093)	1/23	0.24345	0.576311	0	0	3.73807	5.2813	CHMP4C
mitotic cell cycle phase transition (GO:0044772)	4/209	0.245181	0.576311	0	0	1.60988	2.2631	CCNE2;RPS6KB1;MYC;TAF2
positive regulation of proteasomal ubiquitin-dependent protein catabolic process (GO:0032436)	2/79	0.246414	0.576311	0	0	2.139	2.99618	RNF19A;TRIB1
regulation of cardiac muscle hypertrophy (GO:0010611)	1/24	0.252577	0.576311	0	0	3.57536	4.91983	PRKCA
regulation of cell size (GO:0008361)	1/24	0.252577	0.576311	0	0	3.57536	4.91983	DEPTOR
negative regulation of neuron differentiation (GO:0045665)	1/24	0.252577	0.576311	0	0	3.57536	4.91983	HEY1
negative regulation of protein depolymerization (GO:1901880)	1/24	0.252577	0.576311	0	0	3.57536	4.91983	STMN2
nucleotide-binding domain, leucine rich repeat containing receptor signaling pathway (GO:0035872)	1/24	0.252577	0.576311	0	0	3.57536	4.91983	RIPK2
dendritic cell differentiation (GO:0097028)	1/24	0.252577	0.576311	0	0	3.57536	4.91983	DCSTAMP
phospholipid catabolic process (GO:0009395)	1/24	0.252577	0.576311	0	0	3.57536	4.91983	ENPP2
extracellular matrix assembly (GO:0085029)	1/24	0.252577	0.576311	0	0	3.57536	4.91983	HAS2
positive regulation of p38MAPK cascade (GO:1900745)	1/24	0.252577	0.576311	0	0	3.57536	4.91983	GDF6
protein alpha-1,2-demannosylation (GO:0036508)	1/24	0.252577	0.576311	0	0	3.57536	4.91983	RNF139
protein exit from endoplasmic reticulum (GO:0032527)	1/24	0.252577	0.576311	0	0	3.57536	4.91983	DERL1
ncRNA 3'-end processing (GO:0043628)	1/24	0.252577	0.576311	0	0	3.57536	4.91983	INTS8
positive regulation of cellular amide metabolic process (GO:0034250)	2/81	0.255345	0.576311	0	0	2.08464	2.84582	RPS6KB1;EIF3E
regulation of mRNA stability (GO:0043488)	3/146	0.257862	0.576311	0	0	1.72909	2.34349	PRKCA;PABPC1;YWHAZ
translation (GO:0006412)	4/214	0.258301	0.576311	0	0	1.57115	2.12675	MRPS28;RPL30;MRPL13;RPL7
regulation of AMPA receptor activity (GO:2000311)	1/25	0.261595	0.576311	0	0	3.42622	4.59442	CACNG4
cAMP-mediated signaling (GO:0019933)	1/25	0.261595	0.576311	0	0	3.42622	4.59442	RIMS2
cardiac conduction system development (GO:0003161)	1/25	0.261595	0.576311	0	0	3.42622	4.59442	HEY1
regulation of interferon-alpha production (GO:0032647)	1/25	0.261595	0.576311	0	0	3.42622	4.59442	RIPK2
regulation of microtubule depolymerization (GO:0031114)	1/25	0.261595	0.576311	0	0	3.42622	4.59442	STMN2
organophosphate ester transport (GO:0015748)	1/25	0.261595	0.576311	0	0	3.42622	4.59442	PITPNC1
outflow tract septum morphogenesis (GO:0003148)	1/25	0.261595	0.576311	0	0	3.42622	4.59442	ZFPM2
peptide catabolic process (GO:0043171)	1/25	0.261595	0.576311	0	0	3.42622	4.59442	CPQ
energy derivation by oxidation of organic compounds (GO:0015980)	1/25	0.261595	0.576311	0	0	3.42622	4.59442	MYC
regulation of protein processing (GO:0070613)	1/25	0.261595	0.576311	0	0	3.42622	4.59442	RNF139
regulation of ryanodine-sensitive calcium-release channel activity (GO:0060314)	1/25	0.261595	0.576311	0	0	3.42622	4.59442	JPH1
regulation of spindle assembly (GO:0090169)	1/25	0.261595	0.576311	0	0	3.42622	4.59442	CHMP4C
response to hexose (GO:0009746)	1/25	0.261595	0.576311	0	0	3.42622	4.59442	SLC30A8
positive regulation of peptidyl-threonine phosphorylation (GO:0010800)	1/25	0.261595	0.576311	0	0	3.42622	4.59442	RIPK2
epidermis development (GO:0008544)	2/83	0.264282	0.576311	0	0	2.03296	2.70533	FABP5;GRHL2
positive regulation of intracellular protein transport (GO:0090316)	3/148	0.264352	0.576311	0	0	1.70507	2.26855	UBR5;ZFAND1;YWHAZ
regulation of biomineral tissue development (GO:0070167)	1/26	0.270503	0.576311	0	0	3.289	4.30027	HEY1
cellular response to drug (GO:0035690)	1/26	0.270503	0.576311	0	0	3.289	4.30027	MYC
negative regulation of telomere maintenance via telomere lengthening (GO:1904357)	1/26	0.270503	0.576311	0	0	3.289	4.30027	TERF1
regulation of mitotic metaphase/anaphase transition (GO:0030071)	1/26	0.270503	0.576311	0	0	3.289	4.30027	NSMCE2
organelle fission (GO:0048285)	1/26	0.270503	0.576311	0	0	3.289	4.30027	GDAP1
DNA geometric change (GO:0032392)	1/26	0.270503	0.576311	0	0	3.289	4.30027	NBN
DNA modification (GO:0006304)	1/26	0.270503	0.576311	0	0	3.289	4.30027	TERF1
regulation of potassium ion transmembrane transporter activity (GO:1901016)	1/26	0.270503	0.576311	0	0	3.289	4.30027	KCNS2
regulation of protein insertion into mitochondrial membrane involved in apoptotic signaling pathway (GO:1900739)	1/26	0.270503	0.576311	0	0	3.289	4.30027	YWHAZ
regulation of synapse organization (GO:0050807)	1/26	0.270503	0.576311	0	0	3.289	4.30027	YWHAZ
positive regulation of G1/S transition of mitotic cell cycle (GO:1900087)	1/26	0.270503	0.576311	0	0	3.289	4.30027	MTBP
hippo signaling (GO:0035329)	1/26	0.270503	0.576311	0	0	3.289	4.30027	STK3
RNA polyadenylation (GO:0043631)	1/26	0.270503	0.576311	0	0	3.289	4.30027	PABPC1
positive regulation of microtubule polymerization or depolymerization (GO:0031112)	1/26	0.270503	0.576311	0	0	3.289	4.30027	STMN2
snRNA processing (GO:0016180)	1/26	0.270503	0.576311	0	0	3.289	4.30027	INTS8
positive regulation of protein insertion into mitochondrial membrane involved in apoptotic signaling pathway (GO:1900740)	1/26	0.270503	0.576311	0	0	3.289	4.30027	YWHAZ
maturation of LSU-rRNA (GO:0000470)	1/26	0.270503	0.576311	0	0	3.289	4.30027	RPL7
TOR signaling (GO:0031929)	1/26	0.270503	0.576311	0	0	3.289	4.30027	RPS6KB1
positive regulation of viral transcription (GO:0050434)	1/26	0.270503	0.576311	0	0	3.289	4.30027	POLR2K
mRNA polyadenylation (GO:0006378)	1/26	0.270503	0.576311	0	0	3.289	4.30027	PABPC1
positive regulation of nucleic acid-templated transcription (GO:1903508)	8/511	0.275671	0.576311	0	0	1.31441	1.69368	OSR2;ENY2;HEY1;MED30;MYC;ATAD2;TP53INP1;GDF6
negative regulation of cellular amide metabolic process (GO:0034249)	2/86	0.277687	0.576311	0	0	1.96005	2.51134	RNF139;MRPL13
positive regulation of endothelial cell migration (GO:0010595)	2/86	0.277687	0.576311	0	0	1.96005	2.51134	ANGPT1;PRKCA
response to interleukin-1 (GO:0070555)	2/86	0.277687	0.576311	0	0	1.96005	2.51134	HAS2;PRKCA
negative regulation of endothelial cell apoptotic process (GO:2000352)	1/27	0.279305	0.576311	0	0	3.16234	4.03341	ANGPT1
regulation of blood coagulation (GO:0030193)	1/27	0.279305	0.576311	0	0	3.16234	4.03341	APOH
negative regulation of insulin receptor signaling pathway (GO:0046627)	1/27	0.279305	0.576311	0	0	3.16234	4.03341	RPS6KB1
calcium-ion regulated exocytosis (GO:0017156)	1/27	0.279305	0.576311	0	0	3.16234	4.03341	RIMS2
cellular lipid catabolic process (GO:0044242)	1/27	0.279305	0.576311	0	0	3.16234	4.03341	ENPP2
negative regulation of protein polymerization (GO:0032272)	1/27	0.279305	0.576311	0	0	3.16234	4.03341	STMN2
cellular senescence (GO:0090398)	1/27	0.279305	0.576311	0	0	3.16234	4.03341	NSMCE2
nucleobase-containing small molecule interconversion (GO:0015949)	1/27	0.279305	0.576311	0	0	3.16234	4.03341	RRM2B
cytoplasmic pattern recognition receptor signaling pathway (GO:0002753)	1/27	0.279305	0.576311	0	0	3.16234	4.03341	RIPK2
peroxisomal membrane transport (GO:0015919)	1/27	0.279305	0.576311	0	0	3.16234	4.03341	GDAP1
regulation of transcription regulatory region DNA binding (GO:2000677)	1/27	0.279305	0.576311	0	0	3.16234	4.03341	HEY1
microtubule polymerization or depolymerization (GO:0031109)	1/27	0.279305	0.576311	0	0	3.16234	4.03341	STMN2
modulation of excitatory postsynaptic potential (GO:0098815)	1/27	0.279305	0.576311	0	0	3.16234	4.03341	RIMS2
sensory perception of mechanical stimulus (GO:0050954)	2/88	0.286617	0.576311	0	0	1.91427	2.3921	NDUFB9;EYA1
metal ion transport (GO:0030001)	2/88	0.286617	0.576311	0	0	1.91427	2.3921	SLC30A8;NIPAL2
amide transport (GO:0042886)	1/28	0.288001	0.576311	0	0	3.04506	3.79046	SLC25A32
negative regulation of cellular response to insulin stimulus (GO:1900077)	1/28	0.288001	0.576311	0	0	3.04506	3.79046	RPS6KB1
bile acid and bile salt transport (GO:0015721)	1/28	0.288001	0.576311	0	0	3.04506	3.79046	SLC10A5
carbohydrate derivative biosynthetic process (GO:1901137)	1/28	0.288001	0.576311	0	0	3.04506	3.79046	RRM2B
regulation of extrinsic apoptotic signaling pathway in absence of ligand (GO:2001239)	1/28	0.288001	0.576311	0	0	3.04506	3.79046	EYA1
cellular zinc ion homeostasis (GO:0006882)	1/28	0.288001	0.576311	0	0	3.04506	3.79046	SLC30A8
cytosolic calcium ion transport (GO:0060401)	1/28	0.288001	0.576311	0	0	3.04506	3.79046	JPH1
regulation of microtubule polymerization or depolymerization (GO:0031110)	1/28	0.288001	0.576311	0	0	3.04506	3.79046	STMN2
nucleotide-binding oligomerization domain containing signaling pathway (GO:0070423)	1/28	0.288001	0.576311	0	0	3.04506	3.79046	RIPK2
regulation of muscle contraction (GO:0006937)	1/28	0.288001	0.576311	0	0	3.04506	3.79046	KCNB2
positive regulation of cell communication (GO:0010647)	1/28	0.288001	0.576311	0	0	3.04506	3.79046	RIMS2
glycerophospholipid catabolic process (GO:0046475)	1/28	0.288001	0.576311	0	0	3.04506	3.79046	ENPP2
positive regulation of fibroblast proliferation (GO:0048146)	1/28	0.288001	0.576311	0	0	3.04506	3.79046	MYC
RNA phosphodiester bond hydrolysis (GO:0090501)	1/28	0.288001	0.576311	0	0	3.04506	3.79046	POP1
positive regulation of protein import into nucleus (GO:0042307)	1/28	0.288001	0.576311	0	0	3.04506	3.79046	UBR5
sulfur compound transport (GO:0072348)	1/28	0.288001	0.576311	0	0	3.04506	3.79046	SLC26A7
transcription by RNA polymerase III (GO:0006383)	1/28	0.288001	0.576311	0	0	3.04506	3.79046	POLR2K
protein depolymerization (GO:0051261)	1/28	0.288001	0.576311	0	0	3.04506	3.79046	STMN2
protein localization to cell surface (GO:0034394)	1/28	0.288001	0.576311	0	0	3.04506	3.79046	ANGPT1
protein localization to lysosome (GO:0061462)	1/28	0.288001	0.576311	0	0	3.04506	3.79046	SNX16
regulation of signal transduction by p53 class mediator (GO:1901796)	3/156	0.290486	0.576311	0	0	1.61526	1.99678	TP53INP1;NBN;TAF2
mitochondrial translational elongation (GO:0070125)	2/89	0.291077	0.576311	0	0	1.89218	2.33526	MRPS28;MRPL13
mitochondrial translational termination (GO:0070126)	2/89	0.291077	0.576311	0	0	1.89218	2.33526	MRPS28;MRPL13
negative regulation of protein kinase activity (GO:0006469)	2/90	0.295535	0.576311	0	0	1.87058	2.28018	DEPTOR;TRIB1
positive regulation of autophagy (GO:0010508)	2/90	0.295535	0.576311	0	0	1.87058	2.28018	TP53INP1;MTDH
SRP-dependent cotranslational protein targeting to membrane (GO:0006614)	2/90	0.295535	0.576311	0	0	1.87058	2.28018	RPL30;RPL7
mitochondrial respiratory chain complex assembly (GO:0033108)	2/90	0.295535	0.576311	0	0	1.87058	2.28018	NDUFB9;NDUFAF6
protein targeting to peroxisome (GO:0006625)	1/29	0.296593	0.576311	0	0	2.93616	3.56859	GDAP1
regulation of calcium ion transmembrane transporter activity (GO:1901019)	1/29	0.296593	0.576311	0	0	2.93616	3.56859	JPH1
beta-catenin-TCF complex assembly (GO:1904837)	1/29	0.296593	0.576311	0	0	2.93616	3.56859	MYC
negative regulation of mRNA catabolic process (GO:1902373)	1/29	0.296593	0.576311	0	0	2.93616	3.56859	PABPC1
negative regulation of myeloid leukocyte differentiation (GO:0002762)	1/29	0.296593	0.576311	0	0	2.93616	3.56859	MYC
regulation of DNA biosynthetic process (GO:2000278)	1/29	0.296593	0.576311	0	0	2.93616	3.56859	MYC
negative regulation of transferase activity (GO:0051348)	1/29	0.296593	0.576311	0	0	2.93616	3.56859	TERF1
negative regulation of wound healing (GO:0061045)	1/29	0.296593	0.576311	0	0	2.93616	3.56859	APOH
response to zinc ion (GO:0010043)	1/29	0.296593	0.576311	0	0	2.93616	3.56859	SLC30A8
homologous chromosome pairing at meiosis (GO:0007129)	1/29	0.296593	0.576311	0	0	2.93616	3.56859	RAD21
limb development (GO:0060173)	1/29	0.296593	0.576311	0	0	2.93616	3.56859	RSPO2
telomere maintenance via telomerase (GO:0007004)	1/29	0.296593	0.576311	0	0	2.93616	3.56859	TERF1
positive regulation of viral genome replication (GO:0045070)	1/29	0.296593	0.576311	0	0	2.93616	3.56859	PABPC1
MyD88-dependent toll-like receptor signaling pathway (GO:0002755)	1/29	0.296593	0.576311	0	0	2.93616	3.56859	LY96
protein K11-linked ubiquitination (GO:0070979)	1/29	0.296593	0.576311	0	0	2.93616	3.56859	UBE2W
cellular response to starvation (GO:0009267)	3/158	0.297052	0.576311	0	0	1.59425	1.93518	KLF10;ATP6V0D2;ATP6V1C1
sensory perception of sound (GO:0007605)	2/91	0.299988	0.576311	0	0	1.84947	2.22678	NDUFB9;EYA1
toll-like receptor signaling pathway (GO:0002224)	2/91	0.299988	0.576311	0	0	1.84947	2.22678	RIPK2;LY96
protein ubiquitination (GO:0016567)	8/525	0.300095	0.576311	0	0	1.27789	1.53814	UBE2W;RNF139;RNF19A;UBR5;DERL1;WWP1;FBXO32;RNFT1
regulation of autophagy (GO:0010506)	4/231	0.303809	0.576311	0	0	1.45222	1.73011	TP53INP1;ATP6V0D2;ATP6V1C1;MTDH
cellular response to fibroblast growth factor stimulus (GO:0044344)	2/92	0.304437	0.576311	0	0	1.82882	2.17501	ESRP1;POLR2K
retinoid metabolic process (GO:0001523)	2/92	0.304437	0.576311	0	0	1.82882	2.17501	SDC2;RDH10
negative regulation of Notch signaling pathway (GO:0045746)	1/30	0.305081	0.576311	0	0	2.83477	3.36537	HEY1
regulation of long-term synaptic potentiation (GO:1900271)	1/30	0.305081	0.576311	0	0	2.83477	3.36537	CALB1
positive regulation of B cell proliferation (GO:0030890)	1/30	0.305081	0.576311	0	0	2.83477	3.36537	IL7
RNA-dependent DNA biosynthetic process (GO:0006278)	1/30	0.305081	0.576311	0	0	2.83477	3.36537	TERF1
ion homeostasis (GO:0050801)	1/30	0.305081	0.576311	0	0	2.83477	3.36537	SLC30A8
snRNA 3'-end processing (GO:0034472)	1/30	0.305081	0.576311	0	0	2.83477	3.36537	INTS8
positive regulation of protein import (GO:1904591)	1/30	0.305081	0.576311	0	0	2.83477	3.36537	UBR5
maturation of SSU-rRNA from tricistronic rRNA transcript (SSU-rRNA, 5.8S rRNA, LSU-rRNA) (GO:0000462)	1/30	0.305081	0.576311	0	0	2.83477	3.36537	DCAF13
termination of RNA polymerase I transcription (GO:0006363)	1/30	0.305081	0.576311	0	0	2.83477	3.36537	POLR2K
TRIF-dependent toll-like receptor signaling pathway (GO:0035666)	1/30	0.305081	0.576311	0	0	2.83477	3.36537	LY96
primary neural tube formation (GO:0014020)	1/30	0.305081	0.576311	0	0	2.83477	3.36537	GRHL2
zinc ion homeostasis (GO:0055069)	1/30	0.305081	0.576311	0	0	2.83477	3.36537	SLC30A8
multivesicular body assembly (GO:0036258)	1/30	0.305081	0.576311	0	0	2.83477	3.36537	CHMP4C
ncRNA catabolic process (GO:0034661)	1/30	0.305081	0.576311	0	0	2.83477	3.36537	POP1
positive regulation of protein kinase B signaling (GO:0051897)	3/161	0.306918	0.576311	0	0	1.56374	1.84705	ANGPT1;TSPYL5;MTDH
negative regulation of cell population proliferation (GO:0008285)	6/379	0.307345	0.576311	0	0	1.32698	1.56554	KLF10;RNF139;MYC;TP53INP1;TRIB1;MTSS1
cytoplasmic translation (GO:0002181)	2/93	0.30888	0.576311	0	0	1.80863	2.12479	RPL30;RPL7
peptide biosynthetic process (GO:0043043)	3/162	0.31021	0.576311	0	0	1.55383	1.81877	RPL30;MRPL13;RPL7
rRNA metabolic process (GO:0016072)	3/162	0.31021	0.576311	0	0	1.55383	1.81877	RPL30;DCAF13;RPL7
negative regulation of cellular protein metabolic process (GO:0032269)	2/94	0.313318	0.576311	0	0	1.78888	2.07607	RNF139;MRPL13
cotranslational protein targeting to membrane (GO:0006613)	2/94	0.313318	0.576311	0	0	1.78888	2.07607	RPL30;RPL7
proteoglycan biosynthetic process (GO:0030166)	1/31	0.313468	0.576311	0	0	2.74014	3.17872	EXT1
aminoglycan catabolic process (GO:0006026)	1/31	0.313468	0.576311	0	0	2.74014	3.17872	SDC2
negative regulation of DNA binding (GO:0043392)	1/31	0.313468	0.576311	0	0	2.74014	3.17872	HEY1
regulation of cellular pH (GO:0030641)	1/31	0.313468	0.576311	0	0	2.74014	3.17872	CA2
negative regulation of osteoblast differentiation (GO:0045668)	1/31	0.313468	0.576311	0	0	2.74014	3.17872	TMEM64
negative regulation of proteasomal ubiquitin-dependent protein catabolic process (GO:0032435)	1/31	0.313468	0.576311	0	0	2.74014	3.17872	EIF3H
negative regulation of response to biotic stimulus (GO:0002832)	1/31	0.313468	0.576311	0	0	2.74014	3.17872	TRIB1
embryonic skeletal system morphogenesis (GO:0048704)	1/31	0.313468	0.576311	0	0	2.74014	3.17872	OSR2
positive regulation of leukocyte cell-cell adhesion (GO:1903039)	1/31	0.313468	0.576311	0	0	2.74014	3.17872	HAS2
positive regulation of proteolysis involved in cellular protein catabolic process (GO:1903052)	1/31	0.313468	0.576311	0	0	2.74014	3.17872	RNF139
positive regulation of Rho protein signal transduction (GO:0035025)	1/31	0.313468	0.576311	0	0	2.74014	3.17872	ABRA
tube closure (GO:0060606)	1/31	0.313468	0.576311	0	0	2.74014	3.17872	GRHL2
vitamin transport (GO:0051180)	1/31	0.313468	0.576311	0	0	2.74014	3.17872	SLC25A32
protein acetylation (GO:0006473)	1/31	0.313468	0.576311	0	0	2.74014	3.17872	DSCC1
multivesicular body organization (GO:0036257)	1/31	0.313468	0.576311	0	0	2.74014	3.17872	CHMP4C
MyD88-independent toll-like receptor signaling pathway (GO:0002756)	1/31	0.313468	0.576311	0	0	2.74014	3.17872	LY96
positive regulation of macromolecule metabolic process (GO:0010604)	6/384	0.317886	0.576311	0	0	1.30908	1.50029	RIMS2;OSR2;HEY1;ANGPT1;MYC;UBR5
negative regulation of canonical Wnt signaling pathway (GO:0090090)	3/165	0.320091	0.576311	0	0	1.52482	1.737	FZD6;TMEM64;STK3
7-methylguanosine mRNA capping (GO:0006370)	1/32	0.321753	0.576311	0	0	2.65161	3.00685	POLR2K
7-methylguanosine RNA capping (GO:0009452)	1/32	0.321753	0.576311	0	0	2.65161	3.00685	POLR2K
negative regulation of DNA biosynthetic process (GO:2000279)	1/32	0.321753	0.576311	0	0	2.65161	3.00685	TERF1
aortic valve morphogenesis (GO:0003180)	1/32	0.321753	0.576311	0	0	2.65161	3.00685	HEY1
negative regulation of double-strand break repair (GO:2000780)	1/32	0.321753	0.576311	0	0	2.65161	3.00685	UBR5
axonemal dynein complex assembly (GO:0070286)	1/32	0.321753	0.576311	0	0	2.65161	3.00685	SPAG1
negative regulation of microtubule polymerization or depolymerization (GO:0031111)	1/32	0.321753	0.576311	0	0	2.65161	3.00685	STMN2
regulation of dendrite morphogenesis (GO:0048814)	1/32	0.321753	0.576311	0	0	2.65161	3.00685	SDC2
cellular response to topologically incorrect protein (GO:0035967)	1/32	0.321753	0.576311	0	0	2.65161	3.00685	UBE2W
regulation of intracellular protein transport (GO:0033157)	1/32	0.321753	0.576311	0	0	2.65161	3.00685	ZFAND1
chondrocyte differentiation (GO:0002062)	1/32	0.321753	0.576311	0	0	2.65161	3.00685	OSR2
DNA damage checkpoint signaling (GO:0000077)	1/32	0.321753	0.576311	0	0	2.65161	3.00685	NBN
positive regulation of lamellipodium organization (GO:1902745)	1/32	0.321753	0.576311	0	0	2.65161	3.00685	ENPP2
membrane depolarization (GO:0051899)	1/32	0.321753	0.576311	0	0	2.65161	3.00685	CACNG4
transcription initiation from RNA polymerase I promoter (GO:0006361)	1/32	0.321753	0.576311	0	0	2.65161	3.00685	POLR2K
positive regulation of telomere maintenance (GO:0032206)	1/32	0.321753	0.576311	0	0	2.65161	3.00685	NBN
cellular transition metal ion homeostasis (GO:0046916)	2/96	0.322175	0.576311	0	0	1.75065	1.98289	SLC30A8;MYC
translational termination (GO:0006415)	2/96	0.322175	0.576311	0	0	1.75065	1.98289	MRPS28;MRPL13
protein polyubiquitination (GO:0000209)	5/314	0.328372	0.582124	0	0	1.33358	1.48508	UBE2W;RNF19A;UBR5;WWP1;FBXO32
negative regulation of smooth muscle cell proliferation (GO:0048662)	1/33	0.329939	0.582124	0	0	2.56862	2.84821	TRIB1
regulation of neurotransmitter secretion (GO:0046928)	1/33	0.329939	0.582124	0	0	2.56862	2.84821	RIMS2
RNA stabilization (GO:0043489)	1/33	0.329939	0.582124	0	0	2.56862	2.84821	PABPC1
signal transduction by p53 class mediator (GO:0072331)	1/33	0.329939	0.582124	0	0	2.56862	2.84821	NBN
vasculogenesis (GO:0001570)	1/33	0.329939	0.582124	0	0	2.56862	2.84821	HAS2
mitotic G2 DNA damage checkpoint signaling (GO:0007095)	1/33	0.329939	0.582124	0	0	2.56862	2.84821	NBN
primary alcohol metabolic process (GO:0034308)	1/33	0.329939	0.582124	0	0	2.56862	2.84821	RDH10
cellular protein-containing complex assembly (GO:0034622)	3/168	0.329976	0.582124	0	0	1.49687	1.65963	ANGPT1;OTUD6B;SPAG1
DNA-templated transcription, initiation (GO:0006352)	3/168	0.329976	0.582124	0	0	1.49687	1.65963	HNF4G;POLR2K;TAF2
autophagosome maturation (GO:0097352)	1/34	0.338027	0.585029	0	0	2.49066	2.70144	VMP1
axoneme assembly (GO:0035082)	1/34	0.338027	0.585029	0	0	2.49066	2.70144	SPAG1
neural tube closure (GO:0001843)	1/34	0.338027	0.585029	0	0	2.49066	2.70144	GRHL2
regulation of keratinocyte differentiation (GO:0045616)	1/34	0.338027	0.585029	0	0	2.49066	2.70144	GRHL2
organelle disassembly (GO:1903008)	1/34	0.338027	0.585029	0	0	2.49066	2.70144	ZFAND1
phosphatidylserine metabolic process (GO:0006658)	1/34	0.338027	0.585029	0	0	2.49066	2.70144	PTDSS1
epithelial tube morphogenesis (GO:0060562)	1/34	0.338027	0.585029	0	0	2.49066	2.70144	MTSS1
positive regulation of interleukin-12 production (GO:0032735)	1/34	0.338027	0.585029	0	0	2.49066	2.70144	RIPK2
positive regulation of mitochondrial outer membrane permeabilization involved in apoptotic signaling pathway (GO:1901030)	1/34	0.338027	0.585029	0	0	2.49066	2.70144	YWHAZ
secondary alcohol biosynthetic process (GO:1902653)	1/34	0.338027	0.585029	0	0	2.49066	2.70144	SQLE
transcription by RNA polymerase I (GO:0006360)	1/34	0.338027	0.585029	0	0	2.49066	2.70144	POLR2K
tRNA methylation (GO:0030488)	1/34	0.338027	0.585029	0	0	2.49066	2.70144	TRMT12
ventricular cardiac muscle tissue morphogenesis (GO:0055010)	1/34	0.338027	0.585029	0	0	2.49066	2.70144	ZFPM2
protein localization to chromosome (GO:0034502)	1/34	0.338027	0.585029	0	0	2.49066	2.70144	RAD21
positive regulation of translation (GO:0045727)	2/100	0.3398	0.585579	0	0	1.67885	1.81215	RPS6KB1;EIF3E
positive regulation of DNA-binding transcription factor activity (GO:0051091)	4/246	0.344648	0.585579	0	0	1.36116	1.44995	RIPK2;ABRA;MTDH;STK3
negative regulation of epithelial cell migration (GO:0010633)	1/35	0.346017	0.585579	0	0	2.41728	2.56538	APOH
cholesterol biosynthetic process (GO:0006695)	1/35	0.346017	0.585579	0	0	2.41728	2.56538	SQLE
regulation of mitotic spindle organization (GO:0060236)	1/35	0.346017	0.585579	0	0	2.41728	2.56538	CHMP4C
embryonic skeletal system development (GO:0048706)	1/35	0.346017	0.585579	0	0	2.41728	2.56538	OSR2
regulation of regulated secretory pathway (GO:1903305)	1/35	0.346017	0.585579	0	0	2.41728	2.56538	RIMS2
regulation of trans-synaptic signaling (GO:0099177)	1/35	0.346017	0.585579	0	0	2.41728	2.56538	FABP5
maturation of SSU-rRNA (GO:0030490)	1/35	0.346017	0.585579	0	0	2.41728	2.56538	DCAF13
rRNA processing (GO:0006364)	3/173	0.346442	0.585579	0	0	1.45247	1.53968	RPL30;DCAF13;RPL7
cell junction assembly (GO:0034329)	2/102	0.348561	0.585579	0	0	1.6451	1.73385	VMP1;GRHL2
regulation of protein catabolic process (GO:0042176)	2/102	0.348561	0.585579	0	0	1.6451	1.73385	WWP1;AZIN1
positive regulation of cellular protein metabolic process (GO:0032270)	2/102	0.348561	0.585579	0	0	1.6451	1.73385	RPS6KB1;EIF3E
positive regulation of vasculature development (GO:1904018)	2/102	0.348561	0.585579	0	0	1.6451	1.73385	PRKCA;MTDH
mitotic sister chromatid segregation (GO:0000070)	2/102	0.348561	0.585579	0	0	1.6451	1.73385	RAD21;CHMP4C
protein targeting to ER (GO:0045047)	2/103	0.352927	0.585579	0	0	1.62873	1.69632	RPL30;RPL7
aortic valve development (GO:0003176)	1/36	0.353911	0.585579	0	0	2.3481	2.43899	HEY1
axonal transport (GO:0098930)	1/36	0.353911	0.585579	0	0	2.3481	2.43899	SYBU
calcium-dependent cell-cell adhesion via plasma membrane cell adhesion molecules (GO:0016339)	1/36	0.353911	0.585579	0	0	2.3481	2.43899	CDH17
cellular response to heat (GO:0034605)	1/36	0.353911	0.585579	0	0	2.3481	2.43899	ZFAND1
negative regulation of toll-like receptor signaling pathway (GO:0034122)	1/36	0.353911	0.585579	0	0	2.3481	2.43899	LY96
cyclic-nucleotide-mediated signaling (GO:0019935)	1/36	0.353911	0.585579	0	0	2.3481	2.43899	RIMS2
dendrite morphogenesis (GO:0048813)	1/36	0.353911	0.585579	0	0	2.3481	2.43899	SDC2
embryonic limb morphogenesis (GO:0030326)	1/36	0.353911	0.585579	0	0	2.3481	2.43899	OSR2
regulation of protein import into nucleus (GO:0042306)	1/36	0.353911	0.585579	0	0	2.3481	2.43899	UBR5
regulation of receptor internalization (GO:0002090)	1/36	0.353911	0.585579	0	0	2.3481	2.43899	ANGPT1
positive regulation of bone mineralization (GO:0030501)	1/36	0.353911	0.585579	0	0	2.3481	2.43899	OSR2
positive regulation of cytokine-mediated signaling pathway (GO:0001961)	1/36	0.353911	0.585579	0	0	2.3481	2.43899	IL7
positive regulation of interferon-beta production (GO:0032728)	1/36	0.353911	0.585579	0	0	2.3481	2.43899	RIPK2
positive regulation of mitotic nuclear division (GO:0045840)	1/36	0.353911	0.585579	0	0	2.3481	2.43899	NSMCE2
telomere maintenance via telomere lengthening (GO:0010833)	1/36	0.353911	0.585579	0	0	2.3481	2.43899	TERF1
membrane fusion (GO:0061025)	1/36	0.353911	0.585579	0	0	2.3481	2.43899	DCSTAMP
transition metal ion transport (GO:0000041)	1/36	0.353911	0.585579	0	0	2.3481	2.43899	SLC30A8
Wnt signaling pathway, calcium modulating pathway (GO:0007223)	1/36	0.353911	0.585579	0	0	2.3481	2.43899	FZD6
regulation of insulin secretion (GO:0050796)	2/104	0.357283	0.587837	0	0	1.61268	1.65982	SLC30A8;PRKCA
translational elongation (GO:0006414)	2/104	0.357283	0.587837	0	0	1.61268	1.65982	MRPS28;MRPL13
glycerophospholipid biosynthetic process (GO:0046474)	3/177	0.359589	0.587837	0	0	1.41879	1.45113	PTDSS1;IMPA1;CPNE3
mitochondrial translation (GO:0032543)	2/105	0.361628	0.587837	0	0	1.59695	1.62432	MRPS28;MRPL13
negative regulation of endothelial cell proliferation (GO:0001937)	1/37	0.361711	0.587837	0	0	2.28275	2.32136	APOH
negative regulation of epithelial cell apoptotic process (GO:1904036)	1/37	0.361711	0.587837	0	0	2.28275	2.32136	ANGPT1
negative regulation of stress-activated MAPK cascade (GO:0032873)	1/37	0.361711	0.587837	0	0	2.28275	2.32136	MYC
regulation of intracellular pH (GO:0051453)	1/37	0.361711	0.587837	0	0	2.28275	2.32136	CA2
regulation of microtubule cytoskeleton organization (GO:0070507)	1/37	0.361711	0.587837	0	0	2.28275	2.32136	STMN2
regulation of p38MAPK cascade (GO:1900744)	1/37	0.361711	0.587837	0	0	2.28275	2.32136	GDF6
phospholipid biosynthetic process (GO:0008654)	1/37	0.361711	0.587837	0	0	2.28275	2.32136	CPNE3
regulation of protein autophosphorylation (GO:0031952)	1/37	0.361711	0.587837	0	0	2.28275	2.32136	NBN
regulation of transport (GO:0051049)	1/37	0.361711	0.587837	0	0	2.28275	2.32136	SLC30A8
protein insertion into ER membrane (GO:0045048)	1/37	0.361711	0.587837	0	0	2.28275	2.32136	EMC2
regulation of mitotic cell cycle (GO:0007346)	3/178	0.362871	0.588974	0	0	1.41061	1.42995	RPS6KB1;PRKCA;FBXO43
regulation of canonical Wnt signaling pathway (GO:0060828)	4/253	0.363779	0.589699	0	0	1.32242	1.33724	FZD6;UBR5;TMEM64;STK3
chromosome organization (GO:0051276)	2/106	0.365962	0.590619	0	0	1.58151	1.58977	MYC;GEM
peptidyl-lysine modification (GO:0018205)	2/106	0.365962	0.590619	0	0	1.58151	1.58977	EYA1;NSMCE2
negative regulation of endothelial cell migration (GO:0010596)	1/38	0.369416	0.590619	0	0	2.22095	2.21169	APOH
regulation of apoptotic signaling pathway (GO:2001233)	1/38	0.369416	0.590619	0	0	2.22095	2.21169	DEPTOR
negative regulation of proteasomal protein catabolic process (GO:1901799)	1/38	0.369416	0.590619	0	0	2.22095	2.21169	EIF3H
negative regulation of TOR signaling (GO:0032007)	1/38	0.369416	0.590619	0	0	2.22095	2.21169	DEPTOR
negative regulation of ubiquitin-dependent protein catabolic process (GO:2000059)	1/38	0.369416	0.590619	0	0	2.22095	2.21169	EIF3H
positive regulation of insulin secretion (GO:0032024)	1/38	0.369416	0.590619	0	0	2.22095	2.21169	SLC30A8
sterol biosynthetic process (GO:0016126)	1/38	0.369416	0.590619	0	0	2.22095	2.21169	SQLE
positive regulation of signaling (GO:0023056)	1/38	0.369416	0.590619	0	0	2.22095	2.21169	RIMS2
positive regulation of cellular biosynthetic process (GO:0031328)	3/180	0.369426	0.590619	0	0	1.39453	1.38868	RPS6KB1;MYC;EIF3E
protein monoubiquitination (GO:0006513)	1/39	0.377029	0.596808	0	0	2.16239	2.10926	UBE2W
regulation of intracellular transport (GO:0032386)	1/39	0.377029	0.596808	0	0	2.16239	2.10926	RNF139
odontogenesis (GO:0042476)	1/39	0.377029	0.596808	0	0	2.16239	2.10926	OSR2
DNA integrity checkpoint signaling (GO:0031570)	1/39	0.377029	0.596808	0	0	2.16239	2.10926	NBN
regulation of peptidyl-threonine phosphorylation (GO:0010799)	1/39	0.377029	0.596808	0	0	2.16239	2.10926	RIPK2
regulation of T cell differentiation (GO:0045580)	1/39	0.377029	0.596808	0	0	2.16239	2.10926	IL7
positive regulation of intracellular transport (GO:0032388)	1/39	0.377029	0.596808	0	0	2.16239	2.10926	ZFAND1
mitochondrial electron transport, NADH to ubiquinone (GO:0006120)	1/39	0.377029	0.596808	0	0	2.16239	2.10926	NDUFB9
regulation of protein kinase activity (GO:0045859)	2/110	0.383183	0.601272	0	0	1.52263	1.46057	DEPTOR;TRIB1
response to endoplasmic reticulum stress (GO:0034976)	2/110	0.383183	0.601272	0	0	1.52263	1.46057	RNF139;DERL1
response to tumor necrosis factor (GO:0034612)	2/110	0.383183	0.601272	0	0	1.52263	1.46057	DCSTAMP;HAS2
negative regulation of blood coagulation (GO:0030195)	1/40	0.384551	0.601272	0	0	2.10684	2.01346	APOH
bone development (GO:0060348)	1/40	0.384551	0.601272	0	0	2.10684	2.01346	OSR2
regulation of microtubule polymerization (GO:0031113)	1/40	0.384551	0.601272	0	0	2.10684	2.01346	STMN2
organic hydroxy compound transport (GO:0015850)	1/40	0.384551	0.601272	0	0	2.10684	2.01346	SLC10A5
positive regulation of ossification (GO:0045778)	1/40	0.384551	0.601272	0	0	2.10684	2.01346	OSR2
synaptic vesicle exocytosis (GO:0016079)	1/40	0.384551	0.601272	0	0	2.10684	2.01346	RIMS2
positive regulation of wound healing (GO:0090303)	1/40	0.384551	0.601272	0	0	2.10684	2.01346	APOH
regulation of protein serine/threonine kinase activity (GO:0071900)	2/111	0.387457	0.605077	0	0	1.50858	1.43036	CCNE2;TRIB1
regulation of macroautophagy (GO:0016241)	2/112	0.391719	0.606221	0	0	1.49479	1.40093	ATP6V0D2;ATP6V1C1
acylglycerol metabolic process (GO:0006639)	1/41	0.391982	0.606221	0	0	2.05406	1.92371	APOH
regulation of cell development (GO:0060284)	1/41	0.391982	0.606221	0	0	2.05406	1.92371	HEY1
carboxylic acid transmembrane transport (GO:1905039)	1/41	0.391982	0.606221	0	0	2.05406	1.92371	SLC7A13
endosome organization (GO:0007032)	1/41	0.391982	0.606221	0	0	2.05406	1.92371	LAPTM4B
regulation of response to DNA damage stimulus (GO:2001020)	1/41	0.391982	0.606221	0	0	2.05406	1.92371	MYC
positive regulation of biomineral tissue development (GO:0070169)	1/41	0.391982	0.606221	0	0	2.05406	1.92371	OSR2
regulation of viral transcription (GO:0046782)	1/41	0.391982	0.606221	0	0	2.05406	1.92371	POLR2K
regulation of chemokine production (GO:0032642)	1/42	0.399324	0.609354	0	0	2.00386	1.83951	IL7
regulation of double-strand break repair (GO:2000779)	1/42	0.399324	0.609354	0	0	2.00386	1.83951	UBR5
negative regulation of protein catabolic process (GO:0042177)	1/42	0.399324	0.609354	0	0	2.00386	1.83951	AZIN1
cellular respiration (GO:0045333)	1/42	0.399324	0.609354	0	0	2.00386	1.83951	UQCRB
nucleic acid-templated transcription (GO:0097659)	1/42	0.399324	0.609354	0	0	2.00386	1.83951	POLR2K
regulation of nervous system development (GO:0051960)	1/42	0.399324	0.609354	0	0	2.00386	1.83951	HEY1
positive regulation of ATPase activity (GO:0032781)	1/42	0.399324	0.609354	0	0	2.00386	1.83951	VMP1
regulation of ubiquitin-dependent protein catabolic process (GO:2000058)	1/42	0.399324	0.609354	0	0	2.00386	1.83951	RNF139
skeletal system morphogenesis (GO:0048705)	1/42	0.399324	0.609354	0	0	2.00386	1.83951	OSR2
mitochondrial gene expression (GO:0140053)	1/42	0.399324	0.609354	0	0	2.00386	1.83951	MRPS28
activation of protein kinase activity (GO:0032147)	2/114	0.400202	0.609354	0	0	1.46795	1.34433	ANGPT1;STK3
response to lipid (GO:0033993)	2/114	0.400202	0.609354	0	0	1.46795	1.34433	LY96;TRIB1
histone modification (GO:0016570)	2/114	0.400202	0.609354	0	0	1.46795	1.34433	ENY2;EYA1
negative regulation of Wnt signaling pathway (GO:0030178)	3/191	0.405224	0.615399	0	0	1.3122	1.18533	FZD6;TMEM64;STK3
organelle assembly (GO:0070925)	6/425	0.405632	0.615399	0	0	1.17849	1.06336	VMP1;SQLE;TMEM67;TP53INP1;CHMP4C;ASAP1
anion transport (GO:0006820)	1/43	0.406577	0.615399	0	0	1.95605	1.76041	SLC26A7
positive regulation of peptide hormone secretion (GO:0090277)	1/43	0.406577	0.615399	0	0	1.95605	1.76041	SLC30A8
positive regulation of T cell differentiation (GO:0045582)	1/43	0.406577	0.615399	0	0	1.95605	1.76041	IL7
positive regulation of cell migration (GO:0030335)	4/269	0.407362	0.61559	0	0	1.24156	1.11498	ENPP2;HAS2;CPNE3;PRKCA
ribosome biogenesis (GO:0042254)	3/192	0.408452	0.61559	0	0	1.30519	1.16864	RPL30;DCAF13;RPL7
positive regulation of angiogenesis (GO:0045766)	2/116	0.408629	0.61559	0	0	1.44205	1.29056	PRKCA;MTDH
ion transport (GO:0006811)	2/116	0.408629	0.61559	0	0	1.44205	1.29056	SLC26A7;CNGB3
positive regulation of transcription by RNA polymerase II (GO:0045944)	12/908	0.413472	0.616039	0	0	1.10319	0.974296	KLF10;OSR2;HEY1;MED30;RIPK2;MYC;ATAD2;HNF4G;ZFPM2;E2F5;GRHL2;ABRA
branching morphogenesis of an epithelial tube (GO:0048754)	1/44	0.413743	0.616039	0	0	1.91047	1.686	MYC
cardiac ventricle morphogenesis (GO:0003208)	1/44	0.413743	0.616039	0	0	1.91047	1.686	HEY1
regulation of endothelial cell apoptotic process (GO:2000351)	1/44	0.413743	0.616039	0	0	1.91047	1.686	ANGPT1
neurotransmitter secretion (GO:0007269)	1/44	0.413743	0.616039	0	0	1.91047	1.686	RIMS2
embryonic organ morphogenesis (GO:0048562)	1/44	0.413743	0.616039	0	0	1.91047	1.686	OSR2
positive regulation of mRNA catabolic process (GO:0061014)	1/44	0.413743	0.616039	0	0	1.91047	1.686	PABPC1
intracellular steroid hormone receptor signaling pathway (GO:0030518)	1/44	0.413743	0.616039	0	0	1.91047	1.686	UBR5
positive regulation of receptor-mediated endocytosis (GO:0048260)	1/44	0.413743	0.616039	0	0	1.91047	1.686	ANGPT1
mRNA stabilization (GO:0048255)	1/44	0.413743	0.616039	0	0	1.91047	1.686	PABPC1
cellular response to tumor necrosis factor (GO:0071356)	3/194	0.414892	0.617031	0	0	1.29139	1.13608	DCSTAMP;HAS2;TNFRSF11B
positive regulation of protein-containing complex assembly (GO:0031334)	2/118	0.416998	0.619444	0	0	1.41704	1.23945	ASAP1;TERF1
amino acid transmembrane transport (GO:0003333)	1/45	0.420823	0.621602	0	0	1.86695	1.61593	SLC7A13
negative regulation of T cell activation (GO:0050868)	1/45	0.420823	0.621602	0	0	1.86695	1.61593	PAG1
regulation of insulin receptor signaling pathway (GO:0046626)	1/45	0.420823	0.621602	0	0	1.86695	1.61593	RPS6KB1
mitotic G2/M transition checkpoint (GO:0044818)	1/45	0.420823	0.621602	0	0	1.86695	1.61593	NBN
inorganic cation transmembrane transport (GO:0098662)	4/274	0.420881	0.621602	0	0	1.21825	1.05428	KCNV1;SLC30A8;KCNS2;KCNB2
cellular response to lipopolysaccharide (GO:0071222)	2/120	0.425308	0.624634	0	0	1.39288	1.19083	LY96;MTDH
macroautophagy (GO:0016236)	2/120	0.425308	0.624634	0	0	1.39288	1.19083	CHMP4C;TMEM74
regulation of B cell proliferation (GO:0030888)	1/46	0.427818	0.624634	0	0	1.82537	1.54985	IL7
regulation of fibroblast proliferation (GO:0048145)	1/46	0.427818	0.624634	0	0	1.82537	1.54985	MYC
regulation of synaptic transmission, glutamatergic (GO:0051966)	1/46	0.427818	0.624634	0	0	1.82537	1.54985	CACNG4
interleukin-12-mediated signaling pathway (GO:0035722)	1/46	0.427818	0.624634	0	0	1.82537	1.54985	CA1
positive regulation of nucleocytoplasmic transport (GO:0046824)	1/46	0.427818	0.624634	0	0	1.82537	1.54985	UBR5
positive regulation of organelle assembly (GO:1902117)	1/46	0.427818	0.624634	0	0	1.82537	1.54985	ASAP1
positive regulation of response to stimulus (GO:0048584)	1/46	0.427818	0.624634	0	0	1.82537	1.54985	MYC
vesicle organization (GO:0016050)	1/46	0.427818	0.624634	0	0	1.82537	1.54985	LAPTM4B
endomembrane system organization (GO:0010256)	3/199	0.430891	0.628403	0	0	1.25812	1.05922	VMP1;LAPTM4B;FER1L6
polyol metabolic process (GO:0019751)	1/47	0.434728	0.630406	0	0	1.7856	1.48746	IMPA1
epidermal growth factor receptor signaling pathway (GO:0007173)	1/47	0.434728	0.630406	0	0	1.7856	1.48746	FAM83A
epithelial to mesenchymal transition (GO:0001837)	1/47	0.434728	0.630406	0	0	1.7856	1.48746	HEY1
regulation of T cell activation (GO:0050863)	1/47	0.434728	0.630406	0	0	1.7856	1.48746	PAG1
positive regulation of pathway-restricted SMAD protein phosphorylation (GO:0010862)	1/47	0.434728	0.630406	0	0	1.7856	1.48746	GDF6
cellular response to organic substance (GO:0071310)	2/123	0.437657	0.633933	0	0	1.35814	1.12226	RPS6KB1;CPNE3
cellular response to interleukin-12 (GO:0071349)	1/48	0.441556	0.634438	0	0	1.74752	1.42851	CA1
cellular response to ionizing radiation (GO:0071479)	1/48	0.441556	0.634438	0	0	1.74752	1.42851	TSPYL5
nucleus organization (GO:0006997)	1/48	0.441556	0.634438	0	0	1.74752	1.42851	CHMP4C
establishment of protein localization to mitochondrion (GO:0072655)	1/48	0.441556	0.634438	0	0	1.74752	1.42851	GDAP1
positive regulation of DNA repair (GO:0045739)	1/48	0.441556	0.634438	0	0	1.74752	1.42851	EYA1
inositol phosphate metabolic process (GO:0043647)	1/48	0.441556	0.634438	0	0	1.74752	1.42851	IMPA1
myelination (GO:0042552)	1/48	0.441556	0.634438	0	0	1.74752	1.42851	MAL2
negative regulation of transcription by RNA polymerase II (GO:0000122)	9/684	0.441973	0.634438	0	0	1.09678	0.895529	KLF10;OSR2;ZHX2;HEY1;MYC;TRPS1;ZFPM2;ZHX1;MTDH
regulation of angiogenesis (GO:0045765)	3/203	0.443577	0.635674	0	0	1.23271	1.00205	APOH;PRKCA;MTDH
negative regulation of catabolic process (GO:0009895)	1/49	0.448301	0.635674	0	0	1.71102	1.37274	AZIN1
adherens junction organization (GO:0034332)	1/49	0.448301	0.635674	0	0	1.71102	1.37274	CDH17
negative regulation of cell projection organization (GO:0031345)	1/49	0.448301	0.635674	0	0	1.71102	1.37274	STMN2
cellular defense response (GO:0006968)	1/49	0.448301	0.635674	0	0	1.71102	1.37274	LY96
regulation of interferon-beta production (GO:0032648)	1/49	0.448301	0.635674	0	0	1.71102	1.37274	RIPK2
regulation of smooth muscle cell proliferation (GO:0048660)	1/49	0.448301	0.635674	0	0	1.71102	1.37274	TRIB1
regulation of stress-activated MAPK cascade (GO:0032872)	1/49	0.448301	0.635674	0	0	1.71102	1.37274	MYC
response to glucose (GO:0009749)	1/49	0.448301	0.635674	0	0	1.71102	1.37274	SLC30A8
response to unfolded protein (GO:0006986)	1/49	0.448301	0.635674	0	0	1.71102	1.37274	DERL1
secondary alcohol metabolic process (GO:1902652)	1/49	0.448301	0.635674	0	0	1.71102	1.37274	SQLE
negative regulation of cell growth (GO:0030308)	2/126	0.44986	0.635769	0	0	1.32508	1.0585	DCSTAMP;OSGIN2
negative regulation of growth (GO:0045926)	2/126	0.44986	0.635769	0	0	1.32508	1.0585	DCSTAMP;OSGIN2
circulatory system development (GO:0072359)	2/126	0.44986	0.635769	0	0	1.32508	1.0585	HEY1;ZFPM2
amino acid transport (GO:0006865)	1/50	0.454966	0.64086	0	0	1.67602	1.31992	SLC7A13
neuron migration (GO:0001764)	1/50	0.454966	0.64086	0	0	1.67602	1.31992	LRP12
organic hydroxy compound biosynthetic process (GO:1901617)	1/50	0.454966	0.64086	0	0	1.67602	1.31992	SQLE
regulation of protein kinase B signaling (GO:0051896)	3/207	0.456153	0.640944	0	0	1.20829	0.948422	ANGPT1;TSPYL5;MTDH
positive regulation of transcription, DNA-templated (GO:0045893)	15/1183	0.457516	0.640944	0	0	1.05643	0.826073	KLF10;OSR2;ENY2;RIPK2;ATAD2;HNF4G;GDF6;GRHL2;ABRA;HEY1;MED30;MYC;TP53INP1;ZFPM2;E2F5
plasma membrane bounded cell projection organization (GO:0120036)	2/128	0.457913	0.640944	0	0	1.30391	1.01845	STMN2;LRP12
protein transport (GO:0015031)	5/369	0.458993	0.640944	0	0	1.12888	0.879079	VMP1;FAM91A1;ATP6V0D2;SNX31;ATP6V1C1
regulation of cellular amine metabolic process (GO:0033238)	1/51	0.46155	0.640944	0	0	1.64242	1.26986	AZIN1
regulation of epithelial cell migration (GO:0010632)	1/51	0.46155	0.640944	0	0	1.64242	1.26986	ENPP2
regulation of interleukin-12 production (GO:0032655)	1/51	0.46155	0.640944	0	0	1.64242	1.26986	RIPK2
DNA duplex unwinding (GO:0032508)	1/51	0.46155	0.640944	0	0	1.64242	1.26986	NBN
regulation of smoothened signaling pathway (GO:0008589)	1/51	0.46155	0.640944	0	0	1.64242	1.26986	TUBD1
positive regulation of fat cell differentiation (GO:0045600)	1/51	0.46155	0.640944	0	0	1.64242	1.26986	TMEM64
inositol lipid-mediated signaling (GO:0048017)	1/51	0.46155	0.640944	0	0	1.64242	1.26986	RPS6KB1
mitotic nuclear membrane organization (GO:0101024)	1/51	0.46155	0.640944	0	0	1.64242	1.26986	CHMP4C
mitotic nuclear membrane reassembly (GO:0007084)	1/51	0.46155	0.640944	0	0	1.64242	1.26986	CHMP4C
positive regulation of protein phosphorylation (GO:0001934)	5/371	0.46366	0.640944	0	0	1.12259	0.862828	ANGPT1;RIPK2;ENPP2;NBN;GDF6
regulation of primary metabolic process (GO:0080090)	2/130	0.465897	0.640944	0	0	1.28341	0.980254	SQLE;AZIN1
Golgi organization (GO:0007030)	2/130	0.465897	0.640944	0	0	1.28341	0.980254	VMP1;YWHAZ
cartilage development (GO:0051216)	1/52	0.468055	0.640944	0	0	1.61013	1.22236	OSR2
negative regulation of protein metabolic process (GO:0051248)	1/52	0.468055	0.640944	0	0	1.61013	1.22236	AZIN1
regulation of exocytosis (GO:0017157)	1/52	0.468055	0.640944	0	0	1.61013	1.22236	RIMS2
endocytic recycling (GO:0032456)	1/52	0.468055	0.640944	0	0	1.61013	1.22236	SNX31
regulation of release of sequestered calcium ion into cytosol (GO:0051279)	1/52	0.468055	0.640944	0	0	1.61013	1.22236	JPH1
fatty acid beta-oxidation (GO:0006635)	1/52	0.468055	0.640944	0	0	1.61013	1.22236	DECR1
regulation of telomere maintenance via telomerase (GO:0032210)	1/52	0.468055	0.640944	0	0	1.61013	1.22236	TERF1
positive regulation of developmental growth (GO:0048639)	1/52	0.468055	0.640944	0	0	1.61013	1.22236	RIMS2
signal transduction in response to DNA damage (GO:0042770)	1/52	0.468055	0.640944	0	0	1.61013	1.22236	NBN
sprouting angiogenesis (GO:0002040)	1/52	0.468055	0.640944	0	0	1.61013	1.22236	ANGPT1
negative regulation of transcription, DNA-templated (GO:0045892)	12/948	0.472628	0.645598	0	0	1.0538	0.789769	KLF10;OSR2;ZHX2;ZNF706;HEY1;MYC;TRPS1;WWP1;ZFPM2;ZHX1;MTDH;RUNX1T1
bicellular tight junction assembly (GO:0070830)	1/53	0.474481	0.645598	0	0	1.57909	1.17726	GRHL2
cardiac muscle tissue development (GO:0048738)	1/53	0.474481	0.645598	0	0	1.57909	1.17726	HEY1
positive regulation of B cell activation (GO:0050871)	1/53	0.474481	0.645598	0	0	1.57909	1.17726	IL7
positive regulation of chemokine production (GO:0032722)	1/53	0.474481	0.645598	0	0	1.57909	1.17726	IL7
heart morphogenesis (GO:0003007)	1/53	0.474481	0.645598	0	0	1.57909	1.17726	HEY1
regulation of cell adhesion (GO:0030155)	2/133	0.477743	0.648824	0	0	1.25382	0.926179	ANGPT1;PRKCA
negative regulation of multicellular organismal process (GO:0051241)	3/214	0.477867	0.648824	0	0	1.16779	0.86232	ZNF706;HEY1;GRHL2
regulation of cellular amino acid metabolic process (GO:0006521)	1/54	0.480831	0.649401	0	0	1.54921	1.1344	AZIN1
regulation of cyclin-dependent protein kinase activity (GO:1904029)	1/54	0.480831	0.649401	0	0	1.54921	1.1344	CCNE2
nuclear membrane reassembly (GO:0031468)	1/54	0.480831	0.649401	0	0	1.54921	1.1344	CHMP4C
regulation of proteolysis (GO:0030162)	1/54	0.480831	0.649401	0	0	1.54921	1.1344	RNF139
inorganic anion transport (GO:0015698)	1/54	0.480831	0.649401	0	0	1.54921	1.1344	SLC26A7
regulation of cell growth (GO:0001558)	3/217	0.487051	0.654418	0	0	1.15124	0.828187	DCSTAMP;OSGIN2;EBAG9
protein targeting to mitochondrion (GO:0006626)	1/55	0.487104	0.654418	0	0	1.52045	1.09363	GDAP1
regulation of cardiac conduction (GO:1903779)	1/55	0.487104	0.654418	0	0	1.52045	1.09363	TMEM65
regulation of gene silencing by RNA (GO:0060966)	1/55	0.487104	0.654418	0	0	1.52045	1.09363	POLR2K
regulation of posttranscriptional gene silencing (GO:0060147)	1/55	0.487104	0.654418	0	0	1.52045	1.09363	POLR2K
protein-containing complex disassembly (GO:0032984)	1/56	0.493301	0.657906	0	0	1.49273	1.05481	MYC
blood vessel morphogenesis (GO:0048514)	1/56	0.493301	0.657906	0	0	1.49273	1.05481	HAS2
positive regulation of establishment of protein localization to mitochondrion (GO:1903749)	1/56	0.493301	0.657906	0	0	1.49273	1.05481	YWHAZ
glycosaminoglycan catabolic process (GO:0006027)	1/56	0.493301	0.657906	0	0	1.49273	1.05481	SDC2
positive regulation of interleukin-1 beta production (GO:0032731)	1/56	0.493301	0.657906	0	0	1.49273	1.05481	RIPK2
tight junction assembly (GO:0120192)	1/56	0.493301	0.657906	0	0	1.49273	1.05481	GRHL2
mitochondrial transport (GO:0006839)	1/56	0.493301	0.657906	0	0	1.49273	1.05481	GDAP1
positive regulation of cell motility (GO:2000147)	3/221	0.499174	0.659879	0	0	1.12989	0.785045	HAS2;CPNE3;PRKCA
regulation of bone mineralization (GO:0030500)	1/57	0.499424	0.659879	0	0	1.466	1.01784	OSR2
cellular response to peptide (GO:1901653)	1/57	0.499424	0.659879	0	0	1.466	1.01784	RIPK2
regulation of mitotic nuclear division (GO:0007088)	1/57	0.499424	0.659879	0	0	1.466	1.01784	FBXO43
dicarboxylic acid metabolic process (GO:0043648)	1/57	0.499424	0.659879	0	0	1.466	1.01784	SLC25A32
renal system development (GO:0072001)	1/57	0.499424	0.659879	0	0	1.466	1.01784	HAS2
ribosomal large subunit biogenesis (GO:0042273)	1/57	0.499424	0.659879	0	0	1.466	1.01784	RPL7
monocarboxylic acid transport (GO:0015718)	1/57	0.499424	0.659879	0	0	1.466	1.01784	SLC10A5
protein K48-linked ubiquitination (GO:0070936)	1/57	0.499424	0.659879	0	0	1.466	1.01784	UBR5
protein dephosphorylation (GO:0006470)	2/139	0.500948	0.66121	0	0	1.19855	0.828499	PDP1;EYA1
negative regulation of neuron projection development (GO:0010977)	1/58	0.505473	0.662398	0	0	1.4402	0.982595	STMN2
cellular iron ion homeostasis (GO:0006879)	1/58	0.505473	0.662398	0	0	1.4402	0.982595	MYC
chordate embryonic development (GO:0043009)	1/58	0.505473	0.662398	0	0	1.4402	0.982595	GRHL2
regulation of neurotransmitter receptor activity (GO:0099601)	1/58	0.505473	0.662398	0	0	1.4402	0.982595	CACNG4
regulation of pathway-restricted SMAD protein phosphorylation (GO:0060393)	1/58	0.505473	0.662398	0	0	1.4402	0.982595	GDF6
fat cell differentiation (GO:0045444)	1/58	0.505473	0.662398	0	0	1.4402	0.982595	GDF6
positive regulation of mitotic cell cycle phase transition (GO:1901992)	1/58	0.505473	0.662398	0	0	1.4402	0.982595	NSMCE2
positive regulation of cellular catabolic process (GO:0031331)	2/141	0.508535	0.665728	0	0	1.18118	0.798739	TP53INP1;MTDH
positive regulation of cell population proliferation (GO:0008284)	6/474	0.509113	0.665803	0	0	1.05243	0.710478	OSR2;IL7;MYC;HAS2;ZFPM2;TSPYL5
phospholipid transport (GO:0015914)	1/59	0.511449	0.666134	0	0	1.4153	0.948969	PITPNC1
regulation of secretion by cell (GO:1903530)	1/59	0.511449	0.666134	0	0	1.4153	0.948969	RIMS2
fatty acid oxidation (GO:0019395)	1/59	0.511449	0.666134	0	0	1.4153	0.948969	DECR1
mitotic DNA damage checkpoint signaling (GO:0044773)	1/59	0.511449	0.666134	0	0	1.4153	0.948969	NBN
negative regulation of DNA-binding transcription factor activity (GO:0043433)	2/143	0.516047	0.669055	0	0	1.16431	0.770256	FZD6;TRIB1
neuron development (GO:0048666)	2/143	0.516047	0.669055	0	0	1.16431	0.770256	STMN2;LRP12
apical junction assembly (GO:0043297)	1/60	0.517354	0.669055	0	0	1.39124	0.916868	GRHL2
peptidyl-threonine phosphorylation (GO:0018107)	1/60	0.517354	0.669055	0	0	1.39124	0.916868	PRKCA
homophilic cell adhesion via plasma membrane adhesion molecules (GO:0007156)	1/60	0.517354	0.669055	0	0	1.39124	0.916868	CDH17
ribonucleoprotein complex biogenesis (GO:0022613)	1/60	0.517354	0.669055	0	0	1.39124	0.916868	RPL7
RNA methylation (GO:0001510)	1/60	0.517354	0.669055	0	0	1.39124	0.916868	TRMT12
negative regulation of cell migration (GO:0030336)	2/144	0.519775	0.671507	0	0	1.15605	0.756472	TP53INP1;TRIB1
B cell differentiation (GO:0030183)	1/61	0.523187	0.673196	0	0	1.36799	0.886203	TPD52
regulation of DNA-templated transcription, initiation (GO:2000142)	1/61	0.523187	0.673196	0	0	1.36799	0.886203	MED30
pattern recognition receptor signaling pathway (GO:0002221)	1/61	0.523187	0.673196	0	0	1.36799	0.886203	LY96
iron ion homeostasis (GO:0055072)	1/61	0.523187	0.673196	0	0	1.36799	0.886203	MYC
negative regulation of cellular process (GO:0048523)	7/566	0.525725	0.675781	0	0	1.02748	0.660643	KLF10;DCSTAMP;RNF139;ANGPT1;MYC;TP53INP1;OSGIN2
apoptotic process (GO:0006915)	3/231	0.528833	0.677883	0	0	1.07978	0.687907	MYC;GDF6;STK3
regulation of neurogenesis (GO:0050767)	1/62	0.52895	0.677883	0	0	1.34549	0.856891	HEY1
positive regulation of interleukin-1 production (GO:0032732)	1/62	0.52895	0.677883	0	0	1.34549	0.856891	RIPK2
amyloid fibril formation (GO:1990000)	1/63	0.534644	0.683127	0	0	1.32372	0.828854	CALB1
anterior/posterior pattern specification (GO:0009952)	1/63	0.534644	0.683127	0	0	1.32372	0.828854	HEY1
positive regulation of Ras protein signal transduction (GO:0046579)	1/63	0.534644	0.683127	0	0	1.32372	0.828854	ABRA
regulation of apoptotic process (GO:0042981)	9/742	0.539665	0.684926	0	0	1.00693	0.621079	ANGPT1;RPS6KB1;RIPK2;IL7;MYC;TP53INP1;YWHAZ;MTDH;STK3
antimicrobial humoral immune response mediated by antimicrobial peptide (GO:0061844)	1/64	0.540269	0.684926	0	0	1.30265	0.802022	RPL30
regulation of cellular ketone metabolic process (GO:0010565)	1/64	0.540269	0.684926	0	0	1.30265	0.802022	AZIN1
regulation of extrinsic apoptotic signaling pathway (GO:2001236)	1/64	0.540269	0.684926	0	0	1.30265	0.802022	DEPTOR
plasma membrane organization (GO:0007009)	1/64	0.540269	0.684926	0	0	1.30265	0.802022	FER1L6
regulation of transcription initiation from RNA polymerase II promoter (GO:0060260)	1/64	0.540269	0.684926	0	0	1.30265	0.802022	MED30
tRNA processing (GO:0008033)	1/64	0.540269	0.684926	0	0	1.30265	0.802022	POP1
transcription by RNA polymerase II (GO:0006366)	4/320	0.540337	0.684926	0	0	1.03846	0.639235	HNF4G;INTS8;POLR2K;TAF2
proteasome-mediated ubiquitin-dependent protein catabolic process (GO:0043161)	4/321	0.542801	0.687369	0	0	1.03513	0.632475	UBE2W;TMEM67;DERL1;WWP1
BMP signaling pathway (GO:0030509)	1/65	0.545827	0.688474	0	0	1.28223	0.776328	GDF6
steroid biosynthetic process (GO:0006694)	1/65	0.545827	0.688474	0	0	1.28223	0.776328	SQLE
tRNA modification (GO:0006400)	1/65	0.545827	0.688474	0	0	1.28223	0.776328	TRMT12
protein autoubiquitination (GO:0051865)	1/65	0.545827	0.688474	0	0	1.28223	0.776328	RNFT1
regulation of cell migration (GO:0030334)	5/408	0.547381	0.688609	0	0	1.01758	0.613205	TP53INP1;ENPP2;HAS2;CPNE3;PRKCA
negative regulation of protein phosphorylation (GO:0001933)	2/152	0.5489	0.688609	0	0	1.09395	0.656192	DEPTOR;TRIB1
regulation of ERK1 and ERK2 cascade (GO:0070372)	3/238	0.549006	0.688609	0	0	1.04724	0.627971	ANGPT1;PRKCA;YWHAZ
negative regulation of G2/M transition of mitotic cell cycle (GO:0010972)	1/66	0.551318	0.688609	0	0	1.26244	0.75171	CHMP4C
cell-cell junction assembly (GO:0007043)	1/66	0.551318	0.688609	0	0	1.26244	0.75171	PRKCA
cellular component disassembly (GO:0022411)	1/66	0.551318	0.688609	0	0	1.26244	0.75171	MMP16
cellular response to nutrient levels (GO:0031669)	1/66	0.551318	0.688609	0	0	1.26244	0.75171	KLF10
embryonic organ development (GO:0048568)	1/66	0.551318	0.688609	0	0	1.26244	0.75171	HEY1
extracellular matrix disassembly (GO:0022617)	1/66	0.551318	0.688609	0	0	1.26244	0.75171	MMP16
positive regulation of cell death (GO:0010942)	1/66	0.551318	0.688609	0	0	1.26244	0.75171	RIPK2
positive regulation of Wnt signaling pathway (GO:0030177)	2/153	0.552453	0.689353	0	0	1.08665	0.644802	UBR5;RSPO2
protein phosphorylation (GO:0006468)	6/496	0.553508	0.689997	0	0	1.00403	0.593862	RPS6KB1;PRKCA;TRIB1;GDF6;YWHAZ;STK3
regulation of gene silencing by miRNA (GO:0060964)	1/67	0.556742	0.690663	0	0	1.24324	0.72811	POLR2K
peptidyl-threonine modification (GO:0018210)	1/67	0.556742	0.690663	0	0	1.24324	0.72811	PRKCA
positive regulation of catabolic process (GO:0009896)	1/67	0.556742	0.690663	0	0	1.24324	0.72811	WWP1
regulation of viral genome replication (GO:0045069)	1/67	0.556742	0.690663	0	0	1.24324	0.72811	PABPC1
transcription elongation from RNA polymerase II promoter (GO:0006368)	1/67	0.556742	0.690663	0	0	1.24324	0.72811	POLR2K
cellular response to interleukin-1 (GO:0071347)	2/155	0.5595	0.69274	0	0	1.07233	0.622717	RIPK2;HAS2
positive regulation of NF-kappaB transcription factor activity (GO:0051092)	2/155	0.5595	0.69274	0	0	1.07233	0.622717	RIPK2;MTDH
membrane organization (GO:0061024)	3/242	0.560305	0.693066	0	0	1.0295	0.596362	DCSTAMP;CHMP4C;FER1L6
canonical Wnt signaling pathway (GO:0060070)	1/68	0.562101	0.693708	0	0	1.22463	0.705475	FZD6
positive regulation of protein localization to nucleus (GO:1900182)	1/68	0.562101	0.693708	0	0	1.22463	0.705475	UBR5
regulation of cell differentiation (GO:0045595)	2/156	0.562993	0.693708	0	0	1.06532	0.612011	HEY1;TRPS1
peptidyl-serine phosphorylation (GO:0018105)	2/156	0.562993	0.693708	0	0	1.06532	0.612011	RPS6KB1;PRKCA
cellular response to calcium ion (GO:0071277)	1/69	0.567396	0.696449	0	0	1.20656	0.683753	CPNE3
cellular response to decreased oxygen levels (GO:0036294)	1/69	0.567396	0.696449	0	0	1.20656	0.683753	MYC
DNA-templated transcription, elongation (GO:0006354)	1/69	0.567396	0.696449	0	0	1.20656	0.683753	POLR2K
positive regulation of protein transport (GO:0051222)	1/69	0.567396	0.696449	0	0	1.20656	0.683753	ZFAND1
T cell receptor signaling pathway (GO:0050852)	2/158	0.569921	0.698845	0	0	1.05155	0.591242	RIPK2;PAG1
carbohydrate homeostasis (GO:0033500)	1/70	0.572627	0.698845	0	0	1.18901	0.662898	SLC30A8
cellular response to light stimulus (GO:0071482)	1/70	0.572627	0.698845	0	0	1.18901	0.662898	MYC
DNA-templated transcription, termination (GO:0006353)	1/70	0.572627	0.698845	0	0	1.18901	0.662898	POLR2K
fatty acid catabolic process (GO:0009062)	1/70	0.572627	0.698845	0	0	1.18901	0.662898	DECR1
sterol metabolic process (GO:0016125)	1/70	0.572627	0.698845	0	0	1.18901	0.662898	SQLE
response to lipopolysaccharide (GO:0032496)	2/159	0.573355	0.699067	0	0	1.0448	0.581169	LY96;TRIB1
regulation of cell population proliferation (GO:0042127)	9/764	0.575142	0.69981	0	0	0.976456	0.540114	KLF10;SQLE;OSR2;RNF139;IL7;MYC;TP53INP1;HAS2;TSPYL5
cellular response to BMP stimulus (GO:0071773)	1/71	0.577795	0.69981	0	0	1.17196	0.642865	GDF6
nucleic acid metabolic process (GO:0090304)	1/71	0.577795	0.69981	0	0	1.17196	0.642865	POLR2K
phosphatidylinositol-mediated signaling (GO:0048015)	1/71	0.577795	0.69981	0	0	1.17196	0.642865	RPS6KB1
regulation of TOR signaling (GO:0032006)	1/71	0.577795	0.69981	0	0	1.17196	0.642865	DEPTOR
response to metal ion (GO:0010038)	1/71	0.577795	0.69981	0	0	1.17196	0.642865	SLC30A8
myeloid leukocyte differentiation (GO:0002573)	1/71	0.577795	0.69981	0	0	1.17196	0.642865	DCSTAMP
cell morphogenesis involved in differentiation (GO:0000904)	1/72	0.5829	0.703994	0	0	1.1554	0.623614	GRHL2
negative regulation of supramolecular fiber organization (GO:1902904)	1/72	0.5829	0.703994	0	0	1.1554	0.623614	STMN2
positive regulation of protein secretion (GO:0050714)	1/72	0.5829	0.703994	0	0	1.1554	0.623614	SLC30A8
negative regulation of cell adhesion (GO:0007162)	1/73	0.587945	0.707414	0	0	1.13929	0.605105	ANGPT1
defense response to Gram-negative bacterium (GO:0050829)	1/73	0.587945	0.707414	0	0	1.13929	0.605105	RPL30
regulation of Rho protein signal transduction (GO:0035023)	1/73	0.587945	0.707414	0	0	1.13929	0.605105	ABRA
transcription-coupled nucleotide-excision repair (GO:0006283)	1/73	0.587945	0.707414	0	0	1.13929	0.605105	POLR2K
regulation of cytokine-mediated signaling pathway (GO:0001959)	1/74	0.592928	0.711402	0	0	1.12363	0.587301	IL7
DNA damage response, signal transduction by p53 class mediator (GO:0030330)	1/74	0.592928	0.711402	0	0	1.12363	0.587301	NBN
regulation of peptide hormone secretion (GO:0090276)	1/74	0.592928	0.711402	0	0	1.12363	0.587301	PRKCA
regulation of neuron projection development (GO:0010975)	2/165	0.593542	0.711472	0	0	1.00603	0.524794	STMN2;CSMD3
regulation of MAPK cascade (GO:0043408)	2/166	0.596837	0.713961	0	0	0.999847	0.516033	YWHAZ;STK3
positive regulation of lymphocyte proliferation (GO:0050671)	1/75	0.597851	0.713961	0	0	1.10839	0.57017	IL7
integrin-mediated signaling pathway (GO:0007229)	1/75	0.597851	0.713961	0	0	1.10839	0.57017	CDH17
positive regulation of T cell activation (GO:0050870)	1/75	0.597851	0.713961	0	0	1.10839	0.57017	IL7
post-translational protein modification (GO:0043687)	4/345	0.599826	0.715651	0	0	0.961085	0.491225	SDC2;DSCC1;FBXO32;DCAF13
regulation of cell division (GO:0051302)	1/76	0.602716	0.71576	0	0	1.09356	0.553678	MYC
cell morphogenesis involved in neuron differentiation (GO:0048667)	1/76	0.602716	0.71576	0	0	1.09356	0.553678	SDC2
chloride transport (GO:0006821)	1/76	0.602716	0.71576	0	0	1.09356	0.553678	SLC26A7
phospholipid metabolic process (GO:0006644)	1/76	0.602716	0.71576	0	0	1.09356	0.553678	ENPP2
water-soluble vitamin metabolic process (GO:0006767)	1/76	0.602716	0.71576	0	0	1.09356	0.553678	SLC25A32
peptidyl-serine modification (GO:0018209)	2/169	0.6066	0.71747	0	0	0.981735	0.490755	RPS6KB1;PRKCA
cellular response to UV (GO:0034644)	1/77	0.607521	0.71747	0	0	1.07911	0.537795	MYC
cholesterol metabolic process (GO:0008203)	1/77	0.607521	0.71747	0	0	1.07911	0.537795	SQLE
phosphatidylcholine metabolic process (GO:0046470)	1/77	0.607521	0.71747	0	0	1.07911	0.537795	ENPP2
positive regulation of endothelial cell proliferation (GO:0001938)	1/77	0.607521	0.71747	0	0	1.07911	0.537795	PRKCA
positive regulation of tumor necrosis factor production (GO:0032760)	1/77	0.607521	0.71747	0	0	1.07911	0.537795	LY96
negative regulation of blood vessel morphogenesis (GO:2000181)	1/78	0.612269	0.721288	0	0	1.06504	0.522493	APOH
negative regulation of protein serine/threonine kinase activity (GO:0071901)	1/78	0.612269	0.721288	0	0	1.06504	0.522493	PKIA
neuron projection development (GO:0031175)	2/171	0.61301	0.721288	0	0	0.970018	0.474702	STMN2;LRP12
positive regulation of I-kappaB kinase/NF-kappaB signaling (GO:0043123)	2/171	0.61301	0.721288	0	0	0.970018	0.474702	RIPK2;MTDH
regulation of transcription, DNA-templated (GO:0006355)	26/2244	0.615062	0.722611	0	0	0.956374	0.464828	ZNF572;ENY2;HNF4G;MTDH;POU5F1B;ZNF706;HEY1;MED30;MYC;ZNF704;RAD21;TRPS1;TP53INP1;E2F5;POLR2K;RUNX1T1;KLF10;OSR2;ZHX2;ATAD2;ZBTB10;WWP1;GDF6;ZHX1;GRHL2;ZFPM2
positive regulation of ERK1 and ERK2 cascade (GO:0070374)	2/172	0.616185	0.722611	0	0	0.964263	0.466904	ANGPT1;PRKCA
regulation of ion transport (GO:0043269)	1/79	0.616959	0.722611	0	0	1.05134	0.507745	CA2
regulation of neuron differentiation (GO:0045664)	1/79	0.616959	0.722611	0	0	1.05134	0.507745	HEY1
mRNA 3'-end processing (GO:0031124)	1/79	0.616959	0.722611	0	0	1.05134	0.507745	PABPC1
negative regulation of extrinsic apoptotic signaling pathway (GO:2001237)	1/80	0.621593	0.726043	0	0	1.03797	0.493525	EYA1
positive regulation of cell adhesion (GO:0045785)	1/80	0.621593	0.726043	0	0	1.03797	0.493525	PRKCA
glycerophospholipid metabolic process (GO:0006650)	1/80	0.621593	0.726043	0	0	1.03797	0.493525	CPNE3
gene expression (GO:0010467)	4/356	0.624501	0.728279	0	0	0.930524	0.438093	RPL30;MRPL13;POLR2K;RPL7
mitochondrion organization (GO:0007005)	2/175	0.62559	0.728279	0	0	0.947396	0.444386	GDAP1;TMEM70
phospholipase C-activating G protein-coupled receptor signaling pathway (GO:0007200)	1/81	0.626171	0.728279	0	0	1.02495	0.47981	TRHR
positive regulation of tumor necrosis factor superfamily cytokine production (GO:1903557)	1/81	0.626171	0.728279	0	0	1.02495	0.47981	LY96
negative regulation of signal transduction (GO:0009968)	3/267	0.626924	0.728279	0	0	0.930816	0.434626	HEY1;RPS6KB1;TRIB1
protein deubiquitination (GO:0016579)	3/267	0.626924	0.728279	0	0	0.930816	0.434626	ENY2;MYC;OTUD6B
defense response to bacterium (GO:0042742)	2/176	0.628685	0.728688	0	0	0.941904	0.437161	GSDMC;RPL30
positive regulation of cellular process (GO:0048522)	7/625	0.630666	0.728688	0	0	0.926528	0.427109	OSR2;RIPK2;IL7;MYC;HAS2;PRKCA;TSPYL5
regulation of cyclin-dependent protein serine/threonine kinase activity (GO:0000079)	1/82	0.630694	0.728688	0	0	1.01224	0.466577	CCNE2
cell-cell junction organization (GO:0045216)	1/82	0.630694	0.728688	0	0	1.01224	0.466577	CDH17
regulation of gene expression, epigenetic (GO:0040029)	1/82	0.630694	0.728688	0	0	1.01224	0.466577	POLR2K
ephrin receptor signaling pathway (GO:0048013)	1/82	0.630694	0.728688	0	0	1.01224	0.466577	SDC2
regulation of interleukin-1 beta production (GO:0032651)	1/83	0.635163	0.731209	0	0	0.999848	0.453805	RIPK2
peptide metabolic process (GO:0006518)	1/83	0.635163	0.731209	0	0	0.999848	0.453805	CPQ
regulation of Notch signaling pathway (GO:0008593)	1/83	0.635163	0.731209	0	0	0.999848	0.453805	HEY1
regulation of osteoblast differentiation (GO:0045667)	1/83	0.635163	0.731209	0	0	0.999848	0.453805	TMEM64
regulation of cytokinesis (GO:0032465)	1/84	0.639577	0.734308	0	0	0.987751	0.441473	CHMP4C
response to insulin (GO:0032868)	1/84	0.639577	0.734308	0	0	0.987751	0.441473	RPS6KB1
lymphocyte differentiation (GO:0030098)	1/84	0.639577	0.734308	0	0	0.987751	0.441473	TPD52
regulated exocytosis (GO:0045055)	2/180	0.640868	0.73513	0	0	0.920549	0.409582	RIMS2;APOH
B cell activation (GO:0042113)	1/85	0.643939	0.73667	0	0	0.975942	0.429563	TPD52
positive regulation of protein catabolic process (GO:0045732)	1/85	0.643939	0.73667	0	0	0.975942	0.429563	WWP1
Wnt signaling pathway, planar cell polarity pathway (GO:0060071)	1/85	0.643939	0.73667	0	0	0.975942	0.429563	FZD6
glucose homeostasis (GO:0042593)	1/86	0.648247	0.740275	0	0	0.964412	0.418056	SLC30A8
transport across blood-brain barrier (GO:0150104)	1/86	0.648247	0.740275	0	0	0.964412	0.418056	FABP5
DNA metabolic process (GO:0006259)	3/277	0.65156	0.743146	0	0	0.896384	0.383998	RAD21;NBN;TERF1
negative regulation of angiogenesis (GO:0016525)	1/87	0.652504	0.743146	0	0	0.953149	0.406935	APOH
protein targeting to membrane (GO:0006612)	1/87	0.652504	0.743146	0	0	0.953149	0.406935	GDAP1
plasma membrane bounded cell projection assembly (GO:0120031)	3/278	0.653959	0.74414	0	0	0.893079	0.3793	TMEM67;ASAP1;MTSS1
antigen receptor-mediated signaling pathway (GO:0050851)	2/185	0.655653	0.745281	0	0	0.895169	0.377872	RIPK2;PAG1
regulation of establishment of planar polarity (GO:0090175)	1/88	0.65671	0.745281	0	0	0.942146	0.396184	FZD6
positive regulation of neuron projection development (GO:0010976)	1/88	0.65671	0.745281	0	0	0.942146	0.396184	STMN2
regulation of cysteine-type endopeptidase activity involved in apoptotic process (GO:0043281)	1/89	0.660865	0.747344	0	0	0.931392	0.385788	MYC
collagen fibril organization (GO:0030199)	1/89	0.660865	0.747344	0	0	0.931392	0.385788	COL14A1
regulation of type I interferon production (GO:0032479)	1/89	0.660865	0.747344	0	0	0.931392	0.385788	POLR2K
protein import (GO:0017038)	1/89	0.660865	0.747344	0	0	0.931392	0.385788	GDAP1
positive regulation of supramolecular fiber organization (GO:1902905)	1/91	0.669025	0.755904	0	0	0.910602	0.366002	STMN2
regulation of lipid metabolic process (GO:0019216)	1/92	0.673031	0.757753	0	0	0.900549	0.356584	SQLE
positive regulation of cellular component biogenesis (GO:0044089)	1/92	0.673031	0.757753	0	0	0.900549	0.356584	PRKCA
positive regulation of transmembrane receptor protein serine/threonine kinase signaling pathway (GO:0090100)	1/92	0.673031	0.757753	0	0	0.900549	0.356584	GDF6
Wnt signaling pathway (GO:0016055)	1/92	0.673031	0.757753	0	0	0.900549	0.356584	FZD6
regulation of heart contraction (GO:0008016)	1/93	0.67699	0.760202	0	0	0.890716	0.347468	TMEM65
positive regulation of peptidyl-serine phosphorylation (GO:0033138)	1/93	0.67699	0.760202	0	0	0.890716	0.347468	RIPK2
visual perception (GO:0007601)	1/93	0.67699	0.760202	0	0	0.890716	0.347468	RDH10
negative regulation of MAPK cascade (GO:0043409)	1/94	0.6809	0.762584	0	0	0.881093	0.338639	MYC
regulation of kinase activity (GO:0043549)	1/94	0.6809	0.762584	0	0	0.881093	0.338639	NBN
interleukin-1-mediated signaling pathway (GO:0070498)	1/94	0.6809	0.762584	0	0	0.881093	0.338639	RIPK2
ciliary basal body-plasma membrane docking (GO:0097711)	1/95	0.684763	0.76557	0	0	0.871676	0.330088	TMEM67
sensory perception of light stimulus (GO:0050953)	1/95	0.684763	0.76557	0	0	0.871676	0.330088	RDH10
protein maturation (GO:0051604)	1/97	0.692351	0.772702	0	0	0.853429	0.313774	MMP16
regulation of MAP kinase activity (GO:0043405)	1/97	0.692351	0.772702	0	0	0.853429	0.313774	TRIB1
cellular response to cytokine stimulus (GO:0071345)	5/482	0.693131	0.772898	0	0	0.85643	0.313913	DCSTAMP;IL7;MYC;HAS2;YWHAZ
regulation of cell cycle (GO:0051726)	3/296	0.695128	0.77445	0	0	0.837439	0.304543	MYC;TP53INP1;NBN
regulation of peptidyl-serine phosphorylation (GO:0033135)	1/98	0.696076	0.774831	0	0	0.844588	0.305991	RIPK2
DNA repair (GO:0006281)	3/298	0.699467	0.7769	0	0	0.831676	0.297272	EYA1;RAD21;NBN
response to UV (GO:0009411)	1/99	0.699756	0.7769	0	0	0.835927	0.298445	MYC
positive regulation of stress-activated MAPK cascade (GO:0032874)	1/99	0.699756	0.7769	0	0	0.835927	0.298445	GDF6
generation of neurons (GO:0048699)	2/202	0.702309	0.779057	0	0	0.818368	0.289197	HEY1;LRP12
extracellular matrix organization (GO:0030198)	3/300	0.703759	0.779989	0	0	0.825991	0.290187	MMP16;COL14A1;HAS2
cellular response to chemical stress (GO:0062197)	1/101	0.706984	0.780857	0	0	0.819125	0.284029	ZFAND1
epithelial cell differentiation (GO:0030855)	1/101	0.706984	0.780857	0	0	0.819125	0.284029	GRHL2
positive regulation of cell cycle process (GO:0090068)	1/101	0.706984	0.780857	0	0	0.819125	0.284029	RAD21
positive regulation of protein localization to membrane (GO:1905477)	1/101	0.706984	0.780857	0	0	0.819125	0.284029	YWHAZ
regulation of cell death (GO:0010941)	1/102	0.710533	0.783424	0	0	0.810974	0.277142	RIPK2
positive regulation of cell growth (GO:0030307)	1/102	0.710533	0.783424	0	0	0.810974	0.277142	RIMS2
phosphorylation (GO:0016310)	4/400	0.713212	0.7857	0	0	0.825257	0.278917	PRKCA;TRIB1;YWHAZ;STK3
chromatin remodeling (GO:0006338)	1/103	0.714039	0.785934	0	0	0.802982	0.270459	MYC
nucleotide-excision repair (GO:0006289)	1/105	0.720925	0.79215	0	0	0.78746	0.257673	POLR2K
positive regulation of cellular metabolic process (GO:0031325)	1/105	0.720925	0.79215	0	0	0.78746	0.257673	ANGPT1
protein processing (GO:0016485)	1/106	0.724305	0.793819	0	0	0.779921	0.251558	MMP16
regulation of cell cycle process (GO:0010564)	1/106	0.724305	0.793819	0	0	0.779921	0.251558	FBXO43
cellular response to peptide hormone stimulus (GO:0071375)	1/106	0.724305	0.793819	0	0	0.779921	0.251558	RPS6KB1
response to calcium ion (GO:0051592)	1/107	0.727645	0.796114	0	0	0.772524	0.245618	CPNE3
mRNA export from nucleus (GO:0006406)	1/107	0.727645	0.796114	0	0	0.772524	0.245618	ENY2
DNA replication (GO:0006260)	1/108	0.730944	0.799041	0	0	0.765265	0.239848	NBN
modulation of chemical synaptic transmission (GO:0050804)	1/109	0.734204	0.801919	0	0	0.75814	0.234241	RIMS2
extracellular structure organization (GO:0043062)	2/216	0.736695	0.803953	0	0	0.764283	0.233551	MMP16;COL14A1
external encapsulating structure organization (GO:0045229)	2/217	0.739017	0.805799	0	0	0.760689	0.230059	MMP16;COL14A1
cellular divalent inorganic cation homeostasis (GO:0072503)	1/111	0.740606	0.806158	0	0	0.74428	0.223497	SLC30A8
regulation of Wnt signaling pathway (GO:0030111)	1/111	0.740606	0.806158	0	0	0.74428	0.223497	RSPO2
cellular protein metabolic process (GO:0044267)	4/417	0.743104	0.808188	0	0	0.790593	0.234743	RPL30;SDC2;MRPL13;RPL7
phosphatidylinositol metabolic process (GO:0046488)	1/112	0.743749	0.808203	0	0	0.737538	0.218349	IMPA1
sulfur compound biosynthetic process (GO:0044272)	1/113	0.746854	0.810778	0	0	0.730915	0.213343	ANGPT1
organelle organization (GO:0006996)	4/420	0.748127	0.810778	0	0	0.78477	0.227727	VMP1;MYC;CHMP4C;GEM
transcription, DNA-templated (GO:0006351)	2/221	0.748132	0.810778	0	0	0.746642	0.216657	POLR2K;TAF2
negative regulation of cell motility (GO:2000146)	1/114	0.749922	0.810778	0	0	0.72441	0.208475	TP53INP1
positive regulation of cellular component organization (GO:0051130)	1/114	0.749922	0.810778	0	0	0.72441	0.208475	ASAP1
positive regulation of kinase activity (GO:0033674)	1/114	0.749922	0.810778	0	0	0.72441	0.208475	NBN
cellular amide metabolic process (GO:0043603)	1/115	0.752953	0.811995	0	0	0.718019	0.20374	SLC25A32
cellular response to molecule of bacterial origin (GO:0071219)	1/115	0.752953	0.811995	0	0	0.718019	0.20374	LY96
positive regulation of protein metabolic process (GO:0051247)	1/115	0.752953	0.811995	0	0	0.718019	0.20374	WWP1
regulation of I-kappaB kinase/NF-kappaB signaling (GO:0043122)	2/224	0.754789	0.812484	0	0	0.736439	0.207173	RIPK2;MTDH
cytosolic transport (GO:0016482)	1/116	0.755947	0.812484	0	0	0.711739	0.199133	SNX16
sphingolipid metabolic process (GO:0006665)	1/116	0.755947	0.812484	0	0	0.711739	0.199133	ENPP2
tumor necrosis factor-mediated signaling pathway (GO:0033209)	1/116	0.755947	0.812484	0	0	0.711739	0.199133	TNFRSF11B
positive regulation of cell projection organization (GO:0031346)	1/117	0.758905	0.814978	0	0	0.705568	0.194651	STMN2
cellular protein localization (GO:0034613)	3/329	0.760833	0.816364	0	0	0.751392	0.205386	ANGPT1;FAM91A1;SNX31
negative regulation of response to external stimulus (GO:0032102)	1/118	0.761827	0.816745	0	0	0.699501	0.190289	TRIB1
cytokine-mediated signaling pathway (GO:0019221)	6/621	0.762653	0.816946	0	0	0.794769	0.215345	CA1;RIPK2;IL7;MYC;TNFRSF11B;YWHAZ
cilium organization (GO:0044782)	2/228	0.763429	0.817093	0	0	0.723257	0.195232	TMEM67;ASAP1
positive regulation of cysteine-type endopeptidase activity involved in apoptotic process (GO:0043280)	1/119	0.764714	0.817784	0	0	0.693538	0.186044	MYC
positive regulation of cytokine production (GO:0001819)	3/335	0.771468	0.824317	0	0	0.737585	0.191374	RIPK2;IL7;POLR2K
epithelium development (GO:0060429)	1/122	0.773168	0.825444	0	0	0.67624	0.173969	GRHL2
regulation of intracellular signal transduction (GO:1902531)	4/437	0.775185	0.826907	0	0	0.753296	0.191829	TP53INP1;NBN;TAF2;STK3
regulation of anatomical structure morphogenesis (GO:0022603)	1/123	0.775918	0.826999	0	0	0.670663	0.170153	SDC2
non-canonical Wnt signaling pathway (GO:0035567)	1/124	0.778635	0.828514	0	0	0.665176	0.166436	FZD6
regulation of tumor necrosis factor production (GO:0032680)	1/124	0.778635	0.828514	0	0	0.665176	0.166436	LY96
protein targeting (GO:0006605)	1/125	0.781319	0.828612	0	0	0.659778	0.162815	GDAP1
cellular response to oxidative stress (GO:0034599)	1/125	0.781319	0.828612	0	0	0.659778	0.162815	ZFAND1
platelet degranulation (GO:0002576)	1/125	0.781319	0.828612	0	0	0.659778	0.162815	APOH
regulation of protein secretion (GO:0050708)	1/125	0.781319	0.828612	0	0	0.659778	0.162815	PRKCA
phosphatidylinositol biosynthetic process (GO:0006661)	1/126	0.78397	0.830736	0	0	0.654467	0.159287	IMPA1
positive regulation of multicellular organismal process (GO:0051240)	3/345	0.788334	0.834668	0	0	0.715649	0.170205	FABP4;FABP5;DECR1
microtubule cytoskeleton organization involved in mitosis (GO:1902850)	1/128	0.789178	0.834871	0	0	0.644094	0.152498	RMDN1
muscle contraction (GO:0006936)	1/129	0.791735	0.836883	0	0	0.63903	0.149232	SNTB1
positive regulation of canonical Wnt signaling pathway (GO:0090263)	1/130	0.794261	0.838035	0	0	0.634044	0.146048	UBR5
G2/M transition of mitotic cell cycle (GO:0000086)	1/130	0.794261	0.838035	0	0	0.634044	0.146048	TAF2
cellular response to DNA damage stimulus (GO:0006974)	3/350	0.796375	0.838035	0	0	0.705156	0.160554	MYC;UBR5;NBN
cell cycle G2/M phase transition (GO:0044839)	1/131	0.796756	0.838035	0	0	0.629135	0.142944	TAF2
cellular response to hypoxia (GO:0071456)	1/131	0.796756	0.838035	0	0	0.629135	0.142944	MYC
cellular response to metal ion (GO:0071248)	1/131	0.796756	0.838035	0	0	0.629135	0.142944	CPNE3
supramolecular fiber organization (GO:0097435)	3/351	0.797952	0.838604	0	0	0.703093	0.158693	CALB1;COL14A1;STMN2
regulation of cell motility (GO:2000145)	1/133	0.801657	0.840425	0	0	0.619539	0.136965	ENPP2
RNA metabolic process (GO:0016070)	1/133	0.801657	0.840425	0	0	0.619539	0.136965	POLR2K
transmembrane receptor protein serine/threonine kinase signaling pathway (GO:0007178)	1/133	0.801657	0.840425	0	0	0.619539	0.136965	GDF6
ubiquitin-dependent protein catabolic process (GO:0006511)	3/354	0.802623	0.840749	0	0	0.696976	0.153244	UBE2W;RNF19A;WWP1
RNA splicing, via transesterification reactions with bulged adenosine as nucleophile (GO:0000377)	2/251	0.808153	0.84513	0	0	0.655677	0.139662	PABPC1;POLR2K
protein localization to plasma membrane (GO:0072659)	1/136	0.808788	0.84513	0	0	0.605679	0.128536	KCNB2
cellular calcium ion homeostasis (GO:0006874)	1/136	0.808788	0.84513	0	0	0.605679	0.128536	CALB1
positive regulation of phosphorylation (GO:0042327)	2/253	0.811665	0.847444	0	0	0.650386	0.135715	ANGPT1;NBN
regulation of cellular component organization (GO:0051128)	1/139	0.815664	0.850925	0	0	0.592421	0.120708	EBAG9
neuron projection morphogenesis (GO:0048812)	1/140	0.8179	0.851176	0	0	0.588129	0.118223	SDC2
enzyme linked receptor protein signaling pathway (GO:0007167)	1/140	0.8179	0.851176	0	0	0.588129	0.118223	MTSS1
protein localization to cell periphery (GO:1990778)	1/140	0.8179	0.851176	0	0	0.588129	0.118223	KCNB2
positive regulation of cell differentiation (GO:0045597)	2/258	0.820194	0.852868	0	0	0.63752	0.126366	TMEM64;GDF6
chromatin organization (GO:0006325)	1/142	0.822293	0.854357	0	0	0.579728	0.113429	MYC
positive regulation of cytosolic calcium ion concentration (GO:0007204)	1/147	0.832819	0.864591	0	0	0.559732	0.102397	JPH1
regulation of cytosolic calcium ion concentration (GO:0051480)	1/148	0.834848	0.865994	0	0	0.555896	0.100342	CALB1
central nervous system development (GO:0007417)	2/268	0.836224	0.866719	0	0	0.613238	0.109683	WWP1;GRHL2
brain development (GO:0007420)	1/150	0.838834	0.868017	0	0	0.548378	0.0963733	GRHL2
response to cytokine (GO:0034097)	1/150	0.838834	0.868017	0	0	0.548378	0.0963733	PRKCA
dephosphorylation (GO:0016311)	1/153	0.844633	0.872501	0	0	0.537473	0.0907536	PDP1
positive regulation of MAPK cascade (GO:0043410)	2/274	0.845214	0.872501	0	0	0.599526	0.10082	ANGPT1;PRKCA
mRNA splicing, via spliceosome (GO:0000398)	2/274	0.845214	0.872501	0	0	0.599526	0.10082	PABPC1;POLR2K
positive regulation of protein kinase activity (GO:0045860)	1/154	0.84652	0.873144	0	0	0.533932	0.0889646	STK3
protein modification by small protein removal (GO:0070646)	2/276	0.84811	0.874079	0	0	0.595089	0.0980382	MYC;OTUD6B
mitotic spindle organization (GO:0007052)	1/157	0.852044	0.877427	0	0	0.523584	0.0838349	RMDN1
regulation of transcription by RNA polymerase II (GO:0006357)	22/2206	0.854403	0.879148	0	0	0.808391	0.127202	KLF10;ZNF572;OSR2;ZHX2;ENY2;RIPK2;ATAD2;HNF4G;ZBTB10;ZHX1;GRHL2;ABRA;MTDH;POU5F1B;HEY1;MED30;MYC;ZNF704;RAD21;TRPS1;ZFPM2;E2F5
proteolysis (GO:0006508)	2/287	0.863176	0.887462	0	0	0.571798	0.0841323	MMP16;CPQ
heart development (GO:0007507)	1/164	0.864175	0.887775	0	0	0.50092	0.0731242	ZFPM2
cell-cell adhesion via plasma-membrane adhesion molecules (GO:0098742)	1/170	0.873782	0.896924	0	0	0.482988	0.065167	CDH17
[truncated: 33 more rows]

## Sheet: HER2 17q
Term	Overlap	P-value	Adjusted P-value	Old P-value	Old Adjusted P-value	Odds Ratio	Combined Score	Genes
[truncated: 234 more rows]

[truncated: 3 more sheets: LumA Th2 11q, GenesSuperficie, SeleccionGenes]
