# Supplementary material for: Genomic mapping of copy number variations influencing immune response in breast cancer
Source: Front Oncol. 2022 Sep 1;12:975437. doi: 10.3389/fonc.2022.975437 (PMC9476651; doi:10.3389/fonc.2022.975437)
Supplement: Supplementary file 3 [file Table_3.xlsx]

## Sheet: Hoja1
Basal					HER2					LumA					LumB
Gene	Cytoband	Cytoband	Counts		Gene	Cytoband	Cytoband	Counts		Gene	Cytoband	Cytoband	Counts		Gene	Cytoband	Cytoband	Counts
ADAMTSL4	1q	8q	1		AARD	8q	17q	18		MYEOV	11q	11q	17		AARD	8q	11q	61
ADSS	1q	8p	13		ABRA	8q	1p	1		ANO1	11q	Total general	17		ABRA	8q	12q	1
AHCTF1	1q	4	1		AIM1	6q	1q	2		CCND1	11q				ACE	17q	16p	1
AKT3	1q	1q	318		ANGPT1	8q	6q	6		CTTN	11q				ACY3	11q	17q	103
ANP32E	1q	1p	8		ANKRD46	8q	8q	62		FADD	11q				ADAM32	8p	20q	6
ANXA9	1q	19q	2		ATG5	6q	Total general	89		FGF19	11q				ADAM9	8p	8p	29
APH1A	1q	12p	22		AZIN1	8q				FGF3	11q				ADCK5	8q	8q	362
ARNT	1q	10p	67		BAALC	8q				FGF4	11q				ADCY8	8q	Total general	563
BNIPL	1q	Total general	432		CTHRC1	8q				IGHMBP2	11q				ADRB3	8p
C1ORF100	1q				DCAF13	8q				MIR3664	11q				ADRBK1	11q
C1ORF101	1q				DCSTAMP	8q				MIR548K	11q				AGO2	8q
C1ORF229	1q				DPYS	8q				MRGPRD	11q				AIP	11q
C1ORF54	1q				EIF3E	8q				MRGPRF	11q				ALDH3B1	11q
C1ORF56	1q				EIF3H	8q				ORAOV1	11q				ALDH3B2	11q
C2CD4D	1q				EMC2	8q				PPFIA1	11q				ANGPT1	8q
CA14	1q				ENY2	8q				SHANK2	11q				ANKRD13D	11q
CDC42SE1	1q				ERBB2	17q				TPCN2	11q				ANKRD46	8q
CELF3	1q				EXT1	8q									ANO1	11q
CEP170	1q				FAM72C	1q									ANXA13	8q
CERS2	1q				FBXO43	8q									APOH	17q
CGN	1q				FZD6	8q									APPBP2	17q
CHML	1q				GGA3	17q									ARC	8q
CHRM3	1q				GRB2	17q									ARHGAP39	8q
CNST	1q				GRB7	17q									ARL5C	17q
COX20	1q				GRHL2	8q									ASAP1	8q
CTSK	1q				KLF10	8q									ASH2L	8p
CTSS	1q				LINC00536	8q									ATAD2	8q
DESI2	1q				LRP12	8q									ATP6V0D2	8q
ECM1	1q				MED30	8q									ATP6V1C1	8q
EFCAB2	1q				MIEN1	17q									AZIN1	8q
ENSA	1q				MIF4GD	17q									BAALC	8q
EXO1	1q				MIR1205	8q									BAG4	8p
FAM63A	1q				MIR1207	8q									BAI1	16p
FH	1q				MIR1208	8q									BCAS1	20q
FMN2	1q				MIR3151	8q									BCAS3	17q
GABPB2	1q				MIR3610	8q									BOP1	8q
GCSAML	1q				MIR3678	17q									BRF2	8p
GOLPH3L	1q				MIR4471	8q									BRIP1	17q
HNRNPU	1q				MIR4728	17q									C11ORF24	11q
HORMAD1	1q				MIR5680	8q									C17ORF64	17q
KIF26B	1q				MRPS7	17q									C17ORF72	17q
KMO	1q				MSL1	17q									C17ORF82	17q
LINC00568	1q				MTERFD1	8q									C8ORF31	8q
LINGO4	1q				MYC	8q									C8ORF33	8q
LYPD8	1q				NACAP1	8q									C8ORF37	8q
LYSMD1	1q				NCALD	8q									C8ORF4	8p
MAP1LC3C	1q				NOTCH2	1p									C8ORF59	12q
MCL1	1q				NUDCD1	8q									C8ORF76	8q
MIR3123	1q				ODF1	8q									C8ORF82	8q
MIR3124	1q				OXR1	8q									C8ORF86	8p
MIR3916	1q				PABPC1	8q									C8ORF87	8q
MIR4257	1q				PDSS2	6q									CA1	8q
MIR4677	1q				PGAP3	17q									CA13	8q
MIR554	1q				PKHD1L1	8q									CA2	8q
MLLT11	1q				PNMT	17q									CA3	8q
MRPL9	1q				POLR2K	8q									CA4	17q
MRPS21	1q				PPM1E	17q									CABP2	11q
NBPF18P	1q				PPP1R1B	17q									CABP4	11q
NLRP3	1q				PTDSS1	8q									CACNB1	17q
OAZ3	1q				PVT1	8q									CACNG1	17q
OPN3	1q				RAD21	8q									CACNG4	17q
OR11L1	1q				RIMS2	8q									CACNG5	17q
OR13G1	1q				RNF19A	8q									CALB1	8q
OR14A16	1q				RRM2B	8q									CARNS1	11q
OR14C36	1q				RSPO2	8q									CASC8	8q
OR14I1	1q				RTN4IP1	6q									CASC9	8q
OR1C1	1q				SAMD12	8q									CCAT1	8q
OR2AK2	1q				SCML4	6q									CCDC166	8q
OR2B11	1q				SLC25A19	17q									CCDC47	17q
OR2C3	1q				SLC25A32	8q									CCND1	11q
OR2G2	1q				SLC26A7	8q									CCNE2	8q
OR2G3	1q				SLC30A8	8q									CD79B	17q
OR2G6	1q				SNX31	8q									CDH17	8q
OR2L13	1q				SOBP	6q									CDK12	17q
OR2L2	1q				SP2	17q									CDK2AP2	11q
OR2L3	1q				SPAG1	8q									CEP112	17q
OR2L5	1q				SRGAP2B	1q									CEP95	17q
OR2L8	1q				STARD3	17q									CHKA	11q
OR2M2	1q				TCAP	17q									CHMP4C	8q
OR2M3	1q				TMEM74	8q									CHRAC1	8q
OR2M4	1q				TMEM75	8q									CLCF1	11q
OR2M5	1q				TRHR	8q									CLTC	17q
OR2M7	1q				TRPS1	8q									CNBD1	8q
OR2T1	1q				UBR5	8q									CNGB3	8q
OR2T10	1q				UQCRB	8q									COL14A1	8q
OR2T11	1q				UTP23	8q									COL22A1	8q
OR2T12	1q				YWHAZ	8q									COLEC10	8q
OR2T2	1q				ZFPM2	8q									COMMD5	8q
OR2T27	1q				ZNF706	8q									CORO1B	11q
OR2T29	1q														COX6C	8q
OR2T3	1q														CPNE3	8q
OR2T33	1q														CPQ	8q
OR2T34	1q														CPSF1	8q
OR2T35	1q														CPT1A	11q
OR2T4	1q														CRISPLD1	8q
OR2T5	1q														CSF3	17q
OR2T6	1q														CSH1	17q
OR2T8	1q														CSH2	17q
OR2W3	1q														CSHL1	17q
OR2W5	1q														CSMD3	8q
OR6F1	1q														CTHRC1	8q
PGBD2	1q														CTTN	11q
PI4KB	1q														CYB561	17q
PIP5K1A	1q														CYC1	8q
PLD5	1q														CYHR1	8q
PLEKHO1	1q														CYP11B1	8q
POGZ	1q														CYP11B2	8q
PRPF3	1q														CYP24A1	20q
PRUNE	1q														DCAF13	8q
PSMB4	1q														DCAF4L2	8q
PSMD4	1q														DCAF7	17q
RFX5	1q														DCSTAMP	8q
RGS7	1q														DDHD2	8p
RIIAD1	1q														DDX42	17q
RORC	1q														DDX5	17q
RPRD2	1q														DECR1	8q
RYR2	1q														DENND3	8q
S100A10	1q														DEPTOR	8q
SCCPDH	1q														DERL1	8q
SCNM1	1q														DGAT1	8q
SDCCAG8	1q														DHCR7	11q
SELENBP1	1q														DHX40	17q
SEMA6C	1q														DOC2GP	11q
SETDB1	1q														DPY19L4	8q
SH3BP5L	1q														DPYS	8q
SMYD3	1q														DSCC1	8q
SNX27	1q														E2F5	8q
SV2A	1q														EBAG9	8q
TARS2	1q														EEF1D	8q
TDRKH	1q														EFCAB3	17q
TFB2M	1q														EFR3A	8q
THEM4	1q														EIF3E	8q
THEM5	1q														EIF3H	8q
TMOD4	1q														EIF4EBP1	8p
TNFAIP8L2	1q														EMC2	8q
TRIM58	1q														ENPP2	8q
TUFT1	1q														ENY2	8q
VPS45	1q														EPPK1	8q
VPS72	1q														ERBB2	17q
WDR64	1q														ERLIN2	8p
ZBTB18	1q														ERN1	17q
ZNF124	1q														ESRP1	8q
ZNF496	1q														EXOSC4	8q
ZNF669	1q														EXT1	8q
ZNF670	1q														EYA1	8q
ZNF672	1q														FABP12	8q
ZNF687	1q														FABP4	8q
ZNF692	1q														FABP5	8q
ZNF695	1q														FABP9	8q
ZP4	1q														FADD	11q
ADARB2	10p														FAM135B	8q
DIP2C	10p														FAM203A	8q
GTPBP4	10p														FAM49B	8q
IDI1	10p														FAM83A	8q
IDI2	10p														FAM83H	8q
LARP4B	10p														FAM84B	8q
LINC00200	10p														FAM86C2P	11q
MIR5699	10p														FAM91A1	8q
PFKP	10p														FAM92A1	8q
PITRM1	10p														FBXL20	17q
PRR26	10p														FBXL6	8q
TUBB8	10p														FBXO32	8q
WDR37	10p														FBXO43	8q
ZMYND11	10p														FER1L6	8q
KLF6	10p														FGF19	11q
APCS	1q														FGF3	11q
ATP1A2	1q														FGF4	11q
ATP1A4	1q														FGFR1	8p
C1ORF110	1q														FOXH1	8q
C1ORF111	1q														FSBP	8q
C1ORF204	1q														FTSJ3	17q
C1ORF226	1q														FZD6	8q
CADM3	1q														GAL	11q
CASQ1	1q														GDAP1	8q
CCDC19	1q														GDF6	8q
CD84	1q														GEM	8q
COPA	1q														GH1	17q
CRP	1q														GH2	17q
DARC	1q														GLI4	8q
DCAF8	1q														GML	8q
DUSP23	1q														GOT1L1	8p
FCER1A	1q														GPAA1	8q
FCRL6	1q														GPIHBP1	8q
IGSF8	1q														GPR124	8p
IGSF9	1q														GPR152	11q
KCNJ10	1q														GPR20	8q
KCNJ9	1q														GPT	8q
KIRREL	1q														GRB7	17q
LMX1A	1q														GRHL2	8q
NCSTN	1q														GRINA	8q
NHLH1	1q														GSDMA	17q
NOS1AP	1q														GSDMB	17q
NUF2	1q														GSDMC	8q
OR10J1	1q														GSDMD	8q
OR10J3	1q														GSTP1	11q
OR10J5	1q														HAS2	8q
PEA15	1q														HEATR6	17q
PEX19	1q														HELZ	17q
PIGM	1q														HEY1	8q
RGS4	1q														HHLA1	8q
RGS5	1q														HNF4G	8q
SLAMF1	1q														HPYR1	8q
SLAMF6	1q														HRSP12	8q
SLAMF8	1q														HSF1	8q
SLAMF9	1q														HSF5	17q
TAGLN2	1q														HTRA4	8p
VANGL2	1q														ICAM2	17q
VSIG8	1q														IGHMBP2	11q
AKR1C1	10p														IKZF3	17q
AKR1C2	10p														IL7	8q
AKR1C3	10p														IMPA1	8q
AKR1C4	10p														INTS2	17q
AKR1CL1	10p														INTS8	8q
AKR1E2	10p														JPH1	8q
ANKRD16	10p														JRK	8q
ASB13	10p														KCNB2	8q
ATP5C1	10p														KCNH6	17q
CALML3	10p														KCNK9	8q
CALML5	10p														KCNQ3	8q
CAMK1D	10p														KCNS2	8q
CCDC3	10p														KCNU1	8p
CCNE1	19q														KCNV1	8q
CDC123	10p														KDM2A	11q
CELF2	10p														KHDRBS3	8q
DHTKD1	10p														KIAA0196	8q
ECHDC3	10p														KIAA1429	8q
FAM208B	10p														KIAA1875	8q
FBXO18	10p														KIFC2	8q
GATA3	10p														KLF10	8q
GDI2	10p														KLHL38	8q
GOLGA7	8p														LACTB2	8q
IL15RA	10p														LAPTM4B	8q
IL2RA	10p														LETM2	8p
ITIH2	10p														LIMD2	17q
ITIH5	10p														LINC00051	8q
KIN	10p														LINC00534	8q
LINC00700	10p														LINC00535	8q
LINC00701	10p														LINC00536	8q
LINC00702	10p														LINC00861	8q
LINC00703	10p														LINC00964	8q
LINC00704	1q														LINC00977	8q
LINC00705	10p														LRP12	8q
LINC00707	10p														LRP5	11q
LINC00708	10p														LRRC14	8q
LINC00709	10p														LRRC24	8q
LINC00710	10p														LRRC3C	17q
MIR3155A	10p														LRRC6	8q
MIR4480	10p														LRRC69	8q
MTMR11	1q														LRRCC1	8q
NET1	10p														LSM1	8p
NUDT5	10p														LY6D	8q
OPTN	10p														LY6E	8q
OTUD7B	1q														LY6H	8q
PFKFB3	10p														LY6K	8q
PLEKHA2	8p														LY96	8q
PRKCQ	10p														LYNX1	8q
PROSER2	10p														LYPD2	8q
RBM17	10p														MAF1	8q
SEC61A2	10p														MAFA	8q
SF3B4	1q														MAL2	8q
SFMBT2	10p														MAP3K3	17q
SFTA1P	10p														MAPK15	8q
TACC1	8p														MARCH10	17q
TAF3	10p														MATN2	8q
TUBAL3	10p														MED1	17q
UCN3	10p														MED13	17q
UPF2	10p														MED24	17q
URI1	19q														MED30	8q
USP6NL	10p														METTL2A	17q
ACP6	1q														MFSD3	8q
ADIPOR2	12p														MIEN1	17q
AGPAT6	8q														MILR1	17q
AKAP3	12p														MIR1205	8q
ANKRD20A12P	4														MIR1207	8q
ANKRD34A	1q														MIR1208	8q
ANKRD35	1q														MIR1234	8q
AP3M2	8p														MIR2053	8q
B4GALNT3	12p														MIR21	17q
BCL9	1q														MIR30B	8q
BOLA1	1q														MIR30D	8q
C12ORF4	12p														MIR3150B	8q
C1ORF68	1q														MIR3151	8q
CACNA1C	12p														MIR3610	8q
CACNA2D4	12p														MIR3664	11q
CCDC77	12p														MIR378D2	8q
CD160	1q														MIR4471	8q
CHD1L	1q														MIR4661	8q
CHTOP	1q														MIR4663	8q
CRCT1	1q														MIR4664	8q
CRNN	1q														MIR4691	11q
DCP1B	12p														MIR4728	17q
DKK4	8p														MIR4729	17q
DYRK4	12p														MIR4737	17q
ERC1	12p														MIR4756	20q
FAM138D	12p														MIR5194	8q
FAM72B	1p														MIR548K	11q
FAM72C	1q														MIR5680	8q
FAM72D	1q														MIR5681A	8q
FCGR1A	1q														MIR5708	8q
FCGR1B	1p														MIR599	8q
FCGR1C	1q														MIR634	17q
FLG	1q														MIR661	8q
FLG2	1q														MIR875	8q
FMO5	1q														MIR937	8q
GJA5	1q														MIR939	8q
GJA8	1q														MMP16	8q
GNRHR2	1q														MRC2	17q
GPR89A	1q														MRGPRD	11q
GPR89B	1q														MRGPRF	11q
GPR89C	1q														MROH1	8q
HFE2	1q														MROH5	8q
HIST2H2AA3	1q														MROH6	8q
HIST2H2AB	1q														MRPL13	8q
HIST2H2AC	1q														MRPL21	11q
HIST2H2BA	1q														MRPS28	8q
HIST2H2BE	1q														MSC	8q
HIST2H2BF	1q														MTBP	8q
HIST2H3A	1q														MTDH	8q
HIST2H3D	1q														MTERFD1	8q
HIST2H4A	1q														MTL5	11q
HRNR	1q														MTSS1	8q
IKBKB	8p														MYC	8q
ILF2	1q														MYEOV	11q
INTS3	1q														NACA2	17q
IQSEC3	12p														NACAP1	8q
ITGA10	1q														NADSYN1	11q
IVL	1q														NAPRT1	8q
KDM5A	12p														NBN	8q
KPRP	1q														NCALD	8q
LCE1A	1q														NCOA2	8q
LCE1B	1q														NDRG1	8q
LCE1C	1q														NDUFAF6	8q
LCE1D	1q														NDUFB9	8q
LCE1E	1q														NDUFS8	11q
LCE1F	1q														NDUFV1	11q
LCE2A	1q														NECAB1	8q
LCE2B	1q														NEUROD2	17q
LCE2C	1q														NIPAL2	8q
LCE2D	1q														NOV	8q
LCE3A	1q														NRBP2	8q
LCE3B	1q														NSMCE2	8q
LCE3C	1q														NUDCD1	8q
LCE3D	1q														NUDT8	11q
LCE3E	1q														OC90	8q
LCE4A	1q														ODF1	8q
LCE5A	1q														OPLAH	8q
LCE6A	1q														ORAOV1	11q
LELP1	1q														ORMDL3	17q
LINC00623	1p														OSGIN2	8q
LINC00624	1q														OSR2	8q
LINC00940	12p														OTUD6B	8q
LIX1L	1q														OXR1	8q
LOR	1q														PABPC1	8q
LRTM2	12p														PAG1	8q
MIR486	8p														PARP10	8q
NBPF10	1q														PCAT1	8q
NBPF11	1q														PDP1	8q
NBPF12	1q														PEX2	8q
NBPF14	1q														PFDN4	20q
NBPF15	1q														PGAP3	17q
NBPF16	1q														PHB	17q
NBPF20	1q														PHF20L1	8q
NBPF8	1p														PI15	8q
NBPF9	1q														PITPNC1	17q
NINJ2	12p														PITPNM1	11q
NOTCH2	1p														PKHD1L1	8q
NOTCH2NL	1q														PKIA	8q
NPR1	1q														PLEC	8q
NUDT17	1q														PLEKHA2	8p
PDE4DIP	1q														PLEKHF2	8q
PDZK1	1q														PLXDC1	17q
PDZK1P1	1q														PMP2	8q
PEX11B	1q														PNMT	17q
PGLYRP3	1q														POLD4	11q
PGLYRP4	1q														POLG2	17q
PIAS3	1q														POLR2K	8q
PLAT	8p														POP1	8q
POLB	8p														POU5F1B	8q
POLR3C	1q														PPAPDC1B	8p
POLR3GL	1q														PPFIA1	11q
PPIAL4A	1p														PPM1D	17q
PPIAL4B	1p														PPP1CA	11q
PPIAL4D	1q														PPP1R16A	8q
PPIAL4G	1q														PPP1R1B	17q
PRKAB2	1q														PPP6R3	11q
PRR9	1q														PRDM14	8q
RAD51AP1	12p														PRKCA	17q
RAD52	12p														PROSC	8p
RBM8A	1q														PSCA	8q
RNF115	1q														PSKH2	8q
RPTN	1q														PSMC5	17q
S100A1	1q														PSMD3	17q
S100A11	1q														PTDSS1	8q
S100A12	1q														PTK2	8q
S100A13	1q														PTP4A3	8q
S100A14	1q														PTPRCAP	11q
S100A16	1q														PTRH2	17q
S100A2	1q														PUF60	8q
S100A3	1q														PVT1	8q
S100A4	1q														PYCRL	8q
S100A5	1q														RAB11FIP1	8p
S100A6	1q														RAD21	8q
S100A7	1q														RAD54B	8q
S100A7A	1q														RAD9A	11q
S100A7L2	1q														RALYL	8q
S100A8	1q														RBM12B	8q
S100A9	1q														RDH10	8q
SEC22B	1p														RECQL4	8q
SLC20A2	8p														RGS22	8q
SLC27A3	1q														RHPN1	8q
SLC6A12	12p														RIMS2	8q
SLC6A13	12p														RIPK2	8q
SMCP	1q														RMDN1	8q
SNAPIN	1q														RNF139	8q
SPRR1A	1q														RNF19A	8q
SPRR1B	1q														RNF43	17q
SPRR2A	1q														RNFT1	17q
SPRR2B	1q														RPL30	8q
SPRR2D	1q														RPL7	8q
SPRR2E	1q														RPL8	8q
SPRR2F	1q														RPS6KB1	17q
SPRR2G	1q														RPS6KB2	11q
SPRR3	1q														RRM2B	8q
SPRR4	1q														RSPO2	8q
TCHH	1q														RUNX1T1	8q
TCHHL1	1q														SAMD12	8q
TXNIP	1q														SBSPON	8q
VDAC3	8p														SCN4A	17q
WNK1	12p														SCRIB	8q
ZMAT4	8p														SCRT1	8q
ADAM2	8p														SCXA	8q
ETV6	12p														SCXB	8q
															SDC2	8q
															SFRP1	8p
															SHANK2	11q
															SHARPIN	8q
															SLA	8q
															SLC10A5	8q
															SLC25A32	8q
															SLC26A7	8q
															SLC30A8	8q
															SLC39A4	8q
															SLC45A4	8q
															SLC52A2	8q
															SLC7A13	8q
															SLCO5A1	8q
															SLURP1	8q
															SMARCD2	17q
															SMURF2	17q
															SNORD104	17q
															SNORD124	17q
															SNTB1	8q
															SNX16	8q
															SNX31	8q
															SPAG1	8q
															SPATC1	8q
															SQLE	8q
															SSH3	11q
															ST3GAL1	8q
															STAR	8p
															STARD3	17q
															STAU2	8q
															STK3	8q
															STMN2	8q
															STRADA	17q
															SUV420H1	11q
															SYBU	8q
															TACC1	8p
															TACO1	17q
															TAF2	8q
															TANC2	17q
															TATDN1	8q
															TBC1D10C	11q
															TBC1D31	8q
															TBC1D3P2	17q
															TBX10	11q
															TBX2	17q
															TBX4	17q
															TCAM1P	17q
															TCAP	17q
															TCEB1	8q
															TCIRG1	11q
															TERF1	8q
															TEX2	17q
															TG	8q
															THEM6	8q
															THRA	17q
															TIGD5	8q
															TLK2	17q
															TM2D2	8p
															TMEM134	11q
															TMEM249	8q
															TMEM55A	8q
															TMEM64	8q
															TMEM65	8q
															TMEM67	8q
															TMEM70	8q
															TMEM71	8q
															TMEM74	8q
															TMEM75	8q
															TNFRSF11B	8q
															TONSL	8q
															TOP1MT	8q
															TP53INP1	8q
															TPCN2	11q
															TPD52	8q
															TRAM1	8q
															TRAPPC9	8q
															TRHR	8q
															TRIB1	8q
															TRIQK	8q
															TRMT12	8q
															TRPA1	8q
															TRPS1	8q
															TSHZ2	20q
															TSNARE1	8q
															TSPYL5	8q
															TSTA3	8q
															TUBD1	17q
															UBE2W	8q
															UBR5	8q
															UNC93B1	11q
															UQCRB	8q
															USP32	17q
															UTP23	8q
															VMP1	17q
															VPS13B	8q
															VPS28	8q
															WDYHV1	8q
															WHSC1L1	8p
															WISP1	8q
															WWP1	8q
															XKR9	8q
															YPEL2	17q
															YWHAZ	8q
															ZBTB10	8q
															ZC2HC1A	8q
															ZC3H3	8q
															ZFAND1	8q
															ZFAT	8q
															ZFHX4	8q
															ZFP41	8q
															ZFPM2	8q
															ZHX1	8q
															ZHX2	8q
															ZMAT4	8p
															ZNF16	8q
															ZNF217	20q
															ZNF250	8q
															ZNF251	8q
															ZNF252P	8q
															ZNF34	8q
															ZNF517	8q
															ZNF572	8q
															ZNF623	8q
															ZNF652	17q
															ZNF696	8q
															ZNF7	8q
															ZNF703	8p
															ZNF704	8q
															ZNF706	8q
															ZNF707	8q
															ZPBP2	17q
