# Supplementary material for: Genomic mapping of copy number variations influencing immune response in breast cancer
Source: Front Oncol. 2022 Sep 1;12:975437. doi: 10.3389/fonc.2022.975437 (PMC9476651; doi:10.3389/fonc.2022.975437)
Supplement: Supplementary file 4 [file Table_4.xlsx]

## Sheet: Basal
Basophils				B-cells				CD4+ memory T-cells				Macrophages				Natural killer T-cells				Regulatory T-cells				Type 1 T-helper cells				Type 2 T-helper cells
Basophils	Basophils	-log10(p-value)	log2(FC)	B-cells	B-cells	-log10(p-value)	log2(FC)	CD4+ memory T-cells	CD4+ memory T-cells	-log10(p-value)	log2(FC)	Macrophages	Macrophages	-log10(p-value)	log2(FC)	Natural killer T-cells	Natural killer T-cells	-log10(p-value)	log2(FC)	Regulatory T-cells	Regulatory T-cells	-log10(p-value)	log2(FC)	Type 1 T-helper cells	Type 1 T-helper cells	-log10(p-value)	log2(FC)	Type 2 T-helper cells	Type 2 T-helper cells	-log10(p-value)	log2(FC)
AKT3	1q	3.42946	0.526069	ADARB2	10p	2.01011	0.0426443	KLF6	10p	2.10073	0.0840643	PFKP	10p	2.10902	0.238787	APCS	1q	2.37572	0.790772	VPS45	1q	2.54212	0.970854	ANP32E	1q	2.95078	0.505891	ETV6	12p	6.36957	0.790772
ZBTB18	1q	3.4437	0.526069	DIP2C	10p	2.01011	0.0426443					PITRM1	10p	2.10902	0.238787	ATP1A2	1q	2.37572	0.790772	MTMR11	1q	2.44491	0.963474	C2CD4D	1q	2.7986	0.505891	ADIPOR2	12p	4.63078	0.659925
C1ORF100	1q	3.07779	0.485427	GTPBP4	10p	2.01011	0.0426443									C1ORF204	1q	2.37572	0.790772	SF3B4	1q	2.44491	0.963474	CELF3	1q	2.7986	0.505891	ERC1	12p	4.63078	0.659925
ADSS	1q	2.97062	0.464668	IDI1	10p	2.01011	0.0426443									CCDC19	1q	2.37572	0.790772	OTUD7B	1q	2.37882	0.948601	CGN	1q	2.7986	0.505891	B4GALNT3	12p	4.62709	0.650765
CEP170	1q	3.00745	0.464668	IDI2	10p	2.01011	0.0426443									CRP	1q	2.37572	0.790772	ANP32E	1q	2.29671	0.918386	LINGO4	1q	2.7986	0.505891	CCDC77	12p	4.62709	0.650765
CHML	1q	2.97062	0.464668	LARP4B	10p	2.01011	0.0426443									DUSP23	1q	2.37572	0.790772	PLEKHO1	1q	2.29671	0.918386	MIR554	1q	2.7986	0.505891	FAM138D	12p	4.62709	0.650765
COX20	1q	2.91364	0.464668	LINC00200	10p	2.01011	0.0426443									FCRL6	1q	2.37572	0.790772	SV2A	1q	2.20691	0.918386	MRPL9	1q	2.7986	0.505891	IQSEC3	12p	4.62709	0.650765
EXO1	1q	2.97062	0.464668	MIR5699	10p	2.01011	0.0426443									IGSF8	1q	2.37572	0.790772	ADAMTSL4	1q	2.30364	0.903038	NBPF18P	1q	2.7986	0.505891	KDM5A	12p	4.62709	0.650765
HNRNPU	1q	2.91364	0.464668	PRR26	10p	2.01011	0.0426443									IGSF9	1q	2.37572	0.790772	ANXA9	1q	2.30364	0.903038	OAZ3	1q	2.7986	0.505891	NINJ2	12p	4.62709	0.650765
KIF26B	1q	2.97062	0.464668	TUBB8	10p	2.01011	0.0426443									KCNJ10	1q	2.37572	0.790772	APH1A	1q	2.30364	0.903038	PI4KB	1q	2.7986	0.505891	SLC6A12	12p	4.62709	0.650765
KMO	1q	2.97062	0.464668	WDR37	10p	2.01011	0.0426443									KCNJ9	1q	2.37572	0.790772	ARNT	1q	2.30364	0.903038	PIP5K1A	1q	2.7986	0.505891	SLC6A13	12p	4.62709	0.650765
MAP1LC3C	1q	2.97062	0.464668	ZMYND11	10p	2.01011	0.0426443									PIGM	1q	2.37572	0.790772	BNIPL	1q	2.30364	0.903038	PLEKHO1	1q	2.95078	0.505891	CACNA1C	12p	4.55129	0.641546
MIR4677	1q	2.97062	0.464668	PFKP	10p	2.14752	0.0285692									SLAMF8	1q	2.37572	0.790772	C1ORF54	1q	2.30364	0.903038	POGZ	1q	2.7986	0.505891	DCP1B	12p	4.55129	0.641546
OPN3	1q	2.97062	0.464668	PITRM1	10p	2.14752	0.0285692									SLAMF9	1q	2.37572	0.790772	C1ORF56	1q	2.30364	0.903038	PSMB4	1q	2.7986	0.505891	LINC00940	12p	4.55129	0.641546
SDCCAG8	1q	2.95468	0.464668													TAGLN2	1q	2.37572	0.790772	CA14	1q	2.30364	0.903038	PSMD4	1q	2.7986	0.505891	CAMK1D	10p	3.93554	0.632268
WDR64	1q	2.97062	0.464668													VSIG8	1q	2.37572	0.790772	CDC42SE1	1q	2.30364	0.903038	RFX5	1q	2.7986	0.505891	RAD52	12p	4.49757	0.632268
PLD5	1q	2.92445	0.454176													C1ORF110	1q	2.28567	0.773996	CERS2	1q	2.30364	0.903038	RIIAD1	1q	2.7986	0.505891	WNK1	12p	4.49757	0.632268
ANP32E	1q	2.39469	0.443607													C1ORF111	1q	2.28567	0.773996	CTSK	1q	2.30364	0.903038	RORC	1q	2.7986	0.505891	CACNA2D4	12p	4.27819	0.62293
C1ORF101	1q	2.7167	0.443607													C1ORF226	1q	2.28567	0.773996	CTSS	1q	2.30364	0.903038	S100A10	1q	2.7986	0.505891	LRTM2	12p	4.27819	0.62293
CHRM3	1q	2.73755	0.443607													NOS1AP	1q	2.28567	0.773996	ECM1	1q	2.30364	0.903038	SELENBP1	1q	2.7986	0.505891	DYRK4	12p	4.29499	0.613532
DESI2	1q	2.7167	0.443607													NUF2	1q	2.28567	0.773996	ENSA	1q	2.30364	0.903038	SNX27	1q	2.7986	0.505891	CCDC3	10p	3.65365	0.604071
EFCAB2	1q	2.7167	0.443607													RGS4	1q	2.28567	0.773996	FAM63A	1q	2.30364	0.903038	TDRKH	1q	2.7986	0.505891	AKAP3	12p	4.05799	0.594549
FMN2	1q	2.74958	0.443607													RGS5	1q	2.28567	0.773996	GABPB2	1q	2.30364	0.903038	THEM4	1q	2.7986	0.505891	C12ORF4	12p	4.05799	0.594549
PLEKHO1	1q	2.39469	0.443607													ATP1A4	1q	2.07058	0.739848	GOLPH3L	1q	2.30364	0.903038	THEM5	1q	2.7986	0.505891	CDC123	10p	3.60906	0.594549
ADAMTSL4	1q	2.20761	0.432959													CASQ1	1q	2.07058	0.739848	HORMAD1	1q	2.30364	0.903038	TMOD4	1q	2.7986	0.505891	CELF2	10p	3.60906	0.594549
AHCTF1	1q	2.65561	0.432959													CD84	1q	2.07058	0.739848	LINC00568	1q	2.30364	0.903038	TUFT1	1q	2.7986	0.505891	DHTKD1	10p	3.60906	0.594549
ANXA9	1q	2.20761	0.432959													COPA	1q	2.07058	0.739848	LYSMD1	1q	2.30364	0.903038	VPS72	1q	2.7986	0.505891	ECHDC3	10p	3.60906	0.594549
APH1A	1q	2.20761	0.432959													DCAF8	1q	2.07058	0.739848	MCL1	1q	2.30364	0.903038	ZNF687	1q	2.7986	0.505891	MIR4480	10p	3.60906	0.594549
ARNT	1q	2.20761	0.432959													NCSTN	1q	2.07058	0.739848	MIR4257	1q	2.30364	0.903038	ADAMTSL4	1q	2.70333	0.485427	NUDT5	10p	3.60906	0.594549
BNIPL	1q	2.20761	0.432959													NHLH1	1q	2.07058	0.739848	MLLT11	1q	2.30364	0.903038	ANXA9	1q	2.70333	0.485427	PROSER2	10p	3.60906	0.594549
C1ORF54	1q	2.20761	0.432959													PEA15	1q	2.07058	0.739848	MRPS21	1q	2.30364	0.903038	APH1A	1q	2.70333	0.485427	RAD51AP1	12p	4.05799	0.594549
C1ORF56	1q	2.20761	0.432959													PEX19	1q	2.07058	0.739848	PRPF3	1q	2.30364	0.903038	ARNT	1q	2.70333	0.485427	SEC61A2	10p	3.60906	0.594549
C2CD4D	1q	2.16178	0.432959													SLAMF1	1q	2.07058	0.739848	PRUNE	1q	2.30364	0.903038	BNIPL	1q	2.70333	0.485427	UPF2	10p	3.60906	0.594549
CA14	1q	2.20761	0.432959													SLAMF6	1q	2.07058	0.739848	RPRD2	1q	2.30364	0.903038	C1ORF54	1q	2.70333	0.485427	USP6NL	10p	3.60906	0.594549
CDC42SE1	1q	2.20761	0.432959													VANGL2	1q	2.07058	0.739848	SCNM1	1q	2.30364	0.903038	C1ORF56	1q	2.70333	0.485427	KLF6	10p	3.56067	0.584963
CELF3	1q	2.16178	0.432959													LMX1A	1q	2.04818	0.722466	SETDB1	1q	2.30364	0.903038	C1ORF68	1q	2.61798	0.485427	NET1	10p	3.41229	0.575312
CERS2	1q	2.20761	0.432959													KIRREL	1q	2.1512	0.695994	TARS2	1q	2.30364	0.903038	CA14	1q	2.70333	0.485427	TUBAL3	10p	3.41229	0.575312
CGN	1q	2.16178	0.432959													CADM3	1q	2.02457	0.687061	TNFAIP8L2	1q	2.30364	0.903038	CDC42SE1	1q	2.70333	0.485427	UCN3	10p	3.41229	0.575312
CNST	1q	2.65561	0.432959													DARC	1q	2.02457	0.687061	AKR1C4	10p	2.70115	0.879706	CERS2	1q	2.70333	0.485427	AKR1C1	10p	3.27491	0.565597
CTSK	1q	2.20761	0.432959													FCER1A	1q	2.02457	0.687061	AKR1CL1	10p	2.70115	0.879706	CRCT1	1q	2.61798	0.485427	AKR1C2	10p	3.27491	0.565597
CTSS	1q	2.20761	0.432959													OR10J1	1q	2.02457	0.687061	PLEKHA2	8p	2.45223	0.871844	CRNN	1q	2.61798	0.485427	AKR1C3	10p	3.27491	0.565597
ECM1	1q	2.20761	0.432959													OR10J3	1q	2.02457	0.687061	NET1	10p	2.65758	0.863938	CTSK	1q	2.70333	0.485427	AKR1E2	10p	3.27491	0.565597
ENSA	1q	2.20761	0.432959													OR10J5	1q	2.02457	0.687061	SEMA6C	1q	2.09205	0.863938	CTSS	1q	2.70333	0.485427	LINC00702	10p	3.28651	0.565597
FAM63A	1q	2.20761	0.432959																	TUBAL3	10p	2.65758	0.863938	ECM1	1q	2.70333	0.485427	LINC00703	10p	3.27491	0.565597
FH	1q	2.7167	0.432959																	UCN3	10p	2.65758	0.863938	ENSA	1q	2.70333	0.485427	LINC00704	10p	3.27491	0.565597
GABPB2	1q	2.20761	0.432959																	C2CD4D	1q	2.065	0.85599	FAM63A	1q	2.70333	0.485427	LINC00705	10p	3.27491	0.565597
GCSAML	1q	2.70997	0.432959																	CELF3	1q	2.065	0.85599	FLG	1q	2.61798	0.485427	LINC00709	10p	3.31069	0.565597
GOLPH3L	1q	2.20761	0.432959																	CGN	1q	2.065	0.85599	FLG2	1q	2.61798	0.485427	LINC00710	10p	3.31069	0.565597
HORMAD1	1q	2.20761	0.432959																	LINGO4	1q	2.065	0.85599	GABPB2	1q	2.70333	0.485427	OPTN	10p	3.34104	0.565597
LINC00568	1q	2.20761	0.432959																	MIR554	1q	2.065	0.85599	GOLPH3L	1q	2.70333	0.485427	PFKP	10p	3.37986	0.565597
LINGO4	1q	2.16178	0.432959																	MRPL9	1q	2.065	0.85599	HORMAD1	1q	2.70333	0.485427	PITRM1	10p	3.37986	0.565597
LYPD8	1q	2.70997	0.432959																	NBPF18P	1q	2.065	0.85599	HRNR	1q	2.61798	0.485427	SFTA1P	10p	3.31069	0.565597
LYSMD1	1q	2.20761	0.432959																	OAZ3	1q	2.065	0.85599	IVL	1q	2.61798	0.485427	AKR1C4	10p	3.21112	0.555816
MCL1	1q	2.20761	0.432959																	PI4KB	1q	2.065	0.85599	KPRP	1q	2.61798	0.485427	AKR1CL1	10p	3.21112	0.555816
MIR3124	1q	2.70997	0.432959																	PIP5K1A	1q	2.065	0.85599	LCE1A	1q	2.61798	0.485427	ASB13	10p	3.21968	0.555816
MIR4257	1q	2.20761	0.432959																	POGZ	1q	2.065	0.85599	LCE1B	1q	2.61798	0.485427	CALML3	10p	3.21968	0.555816
MIR554	1q	2.16178	0.432959																	PSMB4	1q	2.065	0.85599	LCE1C	1q	2.61798	0.485427	CALML5	10p	3.21968	0.555816
MLLT11	1q	2.20761	0.432959																	PSMD4	1q	2.065	0.85599	LCE1D	1q	2.61798	0.485427	ANKRD16	10p	3.02595	0.536053
MRPL9	1q	2.16178	0.432959																	RFX5	1q	2.065	0.85599	LCE1E	1q	2.61798	0.485427	ATP5C1	10p	3.02595	0.536053
MRPS21	1q	2.20761	0.432959																	RIIAD1	1q	2.065	0.85599	LCE1F	1q	2.61798	0.485427	FAM208B	10p	3.01637	0.536053
NBPF18P	1q	2.16178	0.432959																	RORC	1q	2.065	0.85599	LCE2A	1q	2.61798	0.485427	FBXO18	10p	3.02595	0.536053
NLRP3	1q	2.70997	0.432959																	S100A10	1q	2.065	0.85599	LCE2B	1q	2.61798	0.485427	GATA3	10p	3.02595	0.536053
OAZ3	1q	2.16178	0.432959																	SELENBP1	1q	2.065	0.85599	LCE2C	1q	2.61798	0.485427	GDI2	10p	3.02595	0.536053
OR11L1	1q	2.70997	0.432959																	SNX27	1q	2.065	0.85599	LCE2D	1q	2.61798	0.485427	IL15RA	10p	3.02595	0.536053
OR13G1	1q	2.70997	0.432959																	TDRKH	1q	2.065	0.85599	LCE3A	1q	2.61798	0.485427	IL2RA	10p	3.02595	0.536053
OR14A16	1q	2.70997	0.432959																	THEM4	1q	2.065	0.85599	LCE3B	1q	2.61798	0.485427	ITIH2	10p	3.02595	0.536053
OR14C36	1q	2.70997	0.432959																	THEM5	1q	2.065	0.85599	LCE3C	1q	2.61798	0.485427	ITIH5	10p	3.02595	0.536053
OR14I1	1q	2.70997	0.432959																	TMOD4	1q	2.065	0.85599	LCE3D	1q	2.61798	0.485427	KIN	10p	3.02595	0.536053
OR1C1	1q	2.70997	0.432959																	TUFT1	1q	2.065	0.85599	LCE3E	1q	2.61798	0.485427	LINC00707	10p	3.02595	0.536053
OR2AK2	1q	2.70997	0.432959																	VPS72	1q	2.065	0.85599	LCE4A	1q	2.61798	0.485427	MIR3155A	10p	3.02595	0.536053
OR2B11	1q	2.70997	0.432959																	ZNF687	1q	2.065	0.85599	LCE5A	1q	2.61798	0.485427	PFKFB3	10p	3.02595	0.536053
OR2C3	1q	2.70997	0.432959																	CDC123	10p	2.87943	0.847997	LCE6A	1q	2.61798	0.485427	PRKCQ	10p	3.02595	0.536053
OR2G2	1q	2.70997	0.432959																	CELF2	10p	2.87943	0.847997	LINC00568	1q	2.70333	0.485427	RBM17	10p	3.02595	0.536053
OR2G3	1q	2.70997	0.432959																	DHTKD1	10p	2.87943	0.847997	LYSMD1	1q	2.70333	0.485427	SFMBT2	10p	3.02595	0.536053
OR2G6	1q	2.70997	0.432959																	ECHDC3	10p	2.87943	0.847997	MCL1	1q	2.70333	0.485427	TAF3	10p	3.02595	0.536053
OR2L13	1q	2.70997	0.432959																	LINC00709	10p	2.81816	0.847997	MIR4257	1q	2.70333	0.485427	ADARB2	10p	3.16241	0.526069
OR2L2	1q	2.70997	0.432959																	LINC00710	10p	2.81816	0.847997	MLLT11	1q	2.70333	0.485427	DIP2C	10p	3.16241	0.526069
OR2L3	1q	2.70997	0.432959																	MIR4480	10p	2.87943	0.847997	MRPS21	1q	2.70333	0.485427	GTPBP4	10p	3.16241	0.526069
OR2L5	1q	2.70997	0.432959																	NUDT5	10p	2.87943	0.847997	PRPF3	1q	2.70333	0.485427	IDI1	10p	3.16241	0.526069
OR2L8	1q	2.70997	0.432959																	PROSER2	10p	2.87943	0.847997	PRUNE	1q	2.70333	0.485427	IDI2	10p	3.16241	0.526069
OR2M2	1q	2.70997	0.432959																	SEC61A2	10p	2.87943	0.847997	RPRD2	1q	2.70333	0.485427	LARP4B	10p	3.16241	0.526069
OR2M3	1q	2.70997	0.432959																	SFTA1P	10p	2.81816	0.847997	RPTN	1q	2.61798	0.485427	LINC00200	10p	3.16241	0.526069
OR2M4	1q	2.70997	0.432959																	UPF2	10p	2.87943	0.847997	S100A11	1q	2.61798	0.485427	LINC00700	10p	3.03858	0.526069
OR2M5	1q	2.70997	0.432959																	USP6NL	10p	2.87943	0.847997	SCNM1	1q	2.70333	0.485427	LINC00701	10p	3.03858	0.526069
OR2M7	1q	2.70997	0.432959																	CAMK1D	10p	2.64397	0.815575	SETDB1	1q	2.70333	0.485427	LINC00708	10p	2.87943	0.526069
OR2T1	1q	2.70997	0.432959																	TACC1	8p	2.28567	0.815575	SMCP	1q	2.61798	0.485427	MIR5699	10p	3.16241	0.526069
OR2T10	1q	2.70997	0.432959																	CCDC3	10p	2.65561	0.807355	SPRR1A	1q	2.61798	0.485427	PRR26	10p	3.16241	0.526069
OR2T11	1q	2.70997	0.432959																	ANKRD16	10p	2.36251	0.790772	SPRR1B	1q	2.61798	0.485427	TUBB8	10p	3.16241	0.526069
OR2T12	1q	2.70997	0.432959																	ATP5C1	10p	2.36251	0.790772	SPRR2A	1q	2.61798	0.485427	WDR37	10p	3.16241	0.526069
OR2T2	1q	2.70997	0.432959																	FBXO18	10p	2.36251	0.790772	SPRR2D	1q	2.61798	0.485427	ZMYND11	10p	3.16241	0.526069
OR2T27	1q	2.70997	0.432959																	GATA3	10p	2.36251	0.790772	SPRR2E	1q	2.61798	0.485427	ADAM2	8p	2.17198	0.495695
OR2T29	1q	2.70997	0.432959																	GDI2	10p	2.36251	0.790772	SPRR2F	1q	2.61798	0.485427
OR2T3	1q	2.70997	0.432959																	IL15RA	10p	2.36251	0.790772	SPRR3	1q	2.61798	0.485427
OR2T33	1q	2.70997	0.432959																	IL2RA	10p	2.36251	0.790772	SPRR4	1q	2.77211	0.485427
OR2T34	1q	2.70997	0.432959																	ITIH2	10p	2.36251	0.790772	TARS2	1q	2.70333	0.485427
OR2T35	1q	2.70997	0.432959																	ITIH5	10p	2.36251	0.790772	TCHH	1q	2.61798	0.485427
OR2T4	1q	2.70997	0.432959																	KIN	10p	2.36251	0.790772	TCHHL1	1q	2.61798	0.485427
OR2T5	1q	2.70997	0.432959																	LINC00707	10p	2.36251	0.790772	TNFAIP8L2	1q	2.70333	0.485427
OR2T6	1q	2.70997	0.432959																	LINC00708	10p	2.36251	0.790772	CHTOP	1q	2.41908	0.464668
OR2T8	1q	2.70997	0.432959																	MIR3155A	10p	2.36251	0.790772	ILF2	1q	2.41908	0.464668
OR2W3	1q	2.70997	0.432959																	PFKFB3	10p	2.36251	0.790772	INTS3	1q	2.41908	0.464668
OR2W5	1q	2.70997	0.432959																	PRKCQ	10p	2.36251	0.790772	LELP1	1q	2.41908	0.464668
OR6F1	1q	2.70997	0.432959																	RBM17	10p	2.36251	0.790772	LOR	1q	2.41908	0.464668
PGBD2	1q	2.70997	0.432959																	SFMBT2	10p	2.36251	0.790772	NPR1	1q	2.41908	0.464668
PI4KB	1q	2.16178	0.432959																	TAF3	10p	2.36251	0.790772	PGLYRP3	1q	2.41908	0.464668
PIP5K1A	1q	2.16178	0.432959																	ASB13	10p	2.32057	0.765535	PGLYRP4	1q	2.41908	0.464668
POGZ	1q	2.16178	0.432959																	CALML3	10p	2.32057	0.765535	PRR9	1q	2.41908	0.464668
PRPF3	1q	2.20761	0.432959																	CALML5	10p	2.32057	0.765535	S100A1	1q	2.41908	0.464668
PRUNE	1q	2.20761	0.432959																	OPTN	10p	2.36351	0.748461	S100A12	1q	2.41908	0.464668
PSMB4	1q	2.16178	0.432959																	FAM208B	10p	2.10958	0.731183	S100A13	1q	2.41908	0.464668
PSMD4	1q	2.16178	0.432959																	GOLGA7	8p	2.02826	0.713696	S100A14	1q	2.41908	0.464668
RFX5	1q	2.16178	0.432959																	KLF6	10p	2.64782	0.678072	S100A16	1q	2.41908	0.464668
RIIAD1	1q	2.16178	0.432959																	PFKP	10p	2.81531	0.678072	S100A2	1q	2.41908	0.464668
RORC	1q	2.16178	0.432959																	PITRM1	10p	2.81531	0.678072	S100A3	1q	2.41908	0.464668
RPRD2	1q	2.20761	0.432959																	LINC00700	10p	2.53313	0.62293	S100A4	1q	2.41908	0.464668
S100A10	1q	2.16178	0.432959																	LINC00701	10p	2.53313	0.62293	S100A5	1q	2.41908	0.464668
SCCPDH	1q	2.65561	0.432959																	LINC00702	10p	2.32514	0.604071	S100A6	1q	2.41908	0.464668
SCNM1	1q	2.20761	0.432959																	AKR1C1	10p	2.11407	0.575312	S100A7	1q	2.41908	0.464668
SELENBP1	1q	2.16178	0.432959																	AKR1C2	10p	2.11407	0.575312	S100A7A	1q	2.41908	0.464668
SEMA6C	1q	2.27165	0.432959																	AKR1C3	10p	2.11407	0.575312	S100A7L2	1q	2.41908	0.464668
SETDB1	1q	2.20761	0.432959																	AKR1E2	10p	2.11407	0.575312	S100A8	1q	2.41908	0.464668
SH3BP5L	1q	2.70997	0.432959																	LINC00703	10p	2.11407	0.575312	S100A9	1q	2.41908	0.464668
SMYD3	1q	2.65561	0.432959																	LINC00704	10p	2.11407	0.575312	SEMA6C	1q	2.51004	0.464668
SNX27	1q	2.16178	0.432959																	LINC00705	10p	2.11407	0.575312	SLC27A3	1q	2.41908	0.464668
TARS2	1q	2.20761	0.432959																	ADARB2	10p	2.10073	0.565597	SNAPIN	1q	2.41908	0.464668
TDRKH	1q	2.16178	0.432959																	DIP2C	10p	2.10073	0.565597	SPRR2B	1q	2.41908	0.464668
TFB2M	1q	2.65561	0.432959																	GTPBP4	10p	2.10073	0.565597	SPRR2G	1q	2.41908	0.464668
THEM4	1q	2.16178	0.432959																	IDI1	10p	2.10073	0.565597	ACP6	1q	2.71897	0.454176
THEM5	1q	2.16178	0.432959																	IDI2	10p	2.10073	0.565597	ANKRD20A12P	4	2.71897	0.454176
TMOD4	1q	2.16178	0.432959																	LARP4B	10p	2.10073	0.565597	ANKRD34A	1q	2.71897	0.454176
TNFAIP8L2	1q	2.20761	0.432959																	LINC00200	10p	2.10073	0.565597	ANKRD35	1q	2.71897	0.454176
TRIM58	1q	2.70997	0.432959																	MIR5699	10p	2.10073	0.565597	BCL9	1q	2.71897	0.454176
TUFT1	1q	2.16178	0.432959																	PRR26	10p	2.10073	0.565597	BOLA1	1q	2.71897	0.454176
VPS72	1q	2.16178	0.432959																	TUBB8	10p	2.10073	0.565597	CD160	1q	2.71897	0.454176
ZNF672	1q	2.70997	0.432959																	WDR37	10p	2.10073	0.565597	CHD1L	1q	2.71897	0.454176
ZNF687	1q	2.16178	0.432959																	ZMYND11	10p	2.10073	0.565597	FAM72B	1p	2.71897	0.454176
ZNF692	1q	2.70997	0.432959																	CCNE1	19q	2.02687	0.333424	FAM72C	1q	2.71897	0.454176
MIR3916	1q	2.63639	0.422233																	URI1	19q	2.02687	0.333424	FAM72D	1q	2.71897	0.454176
RYR2	1q	2.42829	0.422233																					FCGR1A	1q	2.71897	0.454176
VPS45	1q	2.21183	0.422233																					FCGR1B	1p	2.71897	0.454176
ZNF670	1q	2.58503	0.411426																					FCGR1C	1q	2.71897	0.454176
ZNF695	1q	2.58503	0.411426																					FMO5	1q	2.71897	0.454176
ZP4	1q	2.42136	0.411426																					GJA5	1q	2.71897	0.454176
RGS7	1q	2.38195	0.400538																					GJA8	1q	2.71897	0.454176
ZNF496	1q	2.36856	0.400538																					GNRHR2	1q	2.71897	0.454176
C1ORF229	1q	2.30627	0.389567																					GPR89A	1q	2.71897	0.454176
SV2A	1q	2.04624	0.389567																					GPR89B	1q	2.71897	0.454176
ZNF124	1q	2.30627	0.389567																					GPR89C	1q	2.71897	0.454176
ZNF669	1q	2.30627	0.389567																					HFE2	1q	2.71897	0.454176
MIR3123	1q	2.30803	0.378512																					HIST2H2AA3	1q	2.71897	0.454176
																								HIST2H2AB	1q	2.71897	0.454176
																								HIST2H2AC	1q	2.71897	0.454176
																								HIST2H2BA	1p	2.71897	0.454176
																								HIST2H2BE	1q	2.71897	0.454176
																								HIST2H2BF	1q	2.71897	0.454176
																								HIST2H3A	1q	2.71897	0.454176
																								HIST2H3D	1q	2.71897	0.454176
																								HIST2H4A	1q	2.71897	0.454176
																								ITGA10	1q	2.71897	0.454176
																								LINC00623	1p	2.71897	0.454176
																								LINC00624	1q	2.71897	0.454176
																								LIX1L	1q	2.71897	0.454176
																								NBPF10	1q	2.71897	0.454176
																								NBPF11	1q	2.71897	0.454176
																								NBPF12	1q	2.71897	0.454176
																								NBPF14	1q	2.71897	0.454176
																								NBPF15	1q	2.71897	0.454176
																								NBPF16	1q	2.71897	0.454176
																								NBPF20	1q	2.71897	0.454176
																								NBPF8	1p	2.71897	0.454176
																								NBPF9	1q	2.71897	0.454176
																								NOTCH2NL	1q	2.71897	0.454176
																								NUDT17	1q	2.71897	0.454176
																								OTUD7B	1q	2.6038	0.454176
																								PDE4DIP	1q	2.71897	0.454176
																								PDZK1	1q	2.71897	0.454176
																								PDZK1P1	1q	2.71897	0.454176
																								PEX11B	1q	2.71897	0.454176
																								PIAS3	1q	2.71897	0.454176
																								POLR3C	1q	2.71897	0.454176
																								POLR3GL	1q	2.71897	0.454176
																								PPIAL4A	1p	2.71897	0.454176
																								PPIAL4B	1p	2.71897	0.454176
																								PPIAL4D	1q	2.71897	0.454176
																								PPIAL4G	1q	2.71897	0.454176
																								PRKAB2	1q	2.71897	0.454176
																								RBM8A	1q	2.71897	0.454176
																								RNF115	1q	2.71897	0.454176
																								SEC22B	1p	2.71897	0.454176
																								SV2A	1q	2.66354	0.454176
																								TXNIP	1q	2.71897	0.454176
																								VPS45	1q	2.55129	0.454176
																								NOTCH2	1p	2.41908	0.422233
																								MTMR11	1q	2.30277	0.411426
																								SF3B4	1q	2.30277	0.411426
																								AKR1C1	10p	4.01909	0.400538
																								AKR1C2	10p	4.01909	0.400538
																								AKR1C3	10p	4.01909	0.400538
																								AKR1E2	10p	4.01909	0.400538
																								ASB13	10p	4.11014	0.400538
																								CALML3	10p	4.11014	0.400538
																								CALML5	10p	4.11014	0.400538
																								LINC00703	10p	4.01909	0.400538
																								LINC00704	10p	4.01909	0.400538
																								LINC00705	10p	4.01909	0.400538
																								NET1	10p	4.14874	0.400538
																								TUBAL3	10p	4.14874	0.400538
																								UCN3	10p	4.14874	0.400538
																								AKR1C4	10p	3.81248	0.389567
																								AKR1CL1	10p	3.81248	0.389567
																								FAM208B	10p	3.91364	0.389567
																								ANKRD16	10p	3.77728	0.378512
																								ATP5C1	10p	3.77728	0.378512
																								FBXO18	10p	3.77728	0.378512
																								GATA3	10p	3.77728	0.378512
																								GDI2	10p	3.77728	0.378512
																								IL15RA	10p	3.77728	0.378512
																								IL2RA	10p	3.77728	0.378512
																								ITIH2	10p	3.77728	0.378512
																								ITIH5	10p	3.77728	0.378512
																								KIN	10p	3.77728	0.378512
																								LINC00702	10p	3.6216	0.378512
																								LINC00707	10p	3.77728	0.378512
																								LINC00708	10p	3.72584	0.378512
																								MIR3155A	10p	3.77728	0.378512
																								PFKFB3	10p	3.77728	0.378512
																								PRKCQ	10p	3.77728	0.378512
																								RBM17	10p	3.77728	0.378512
																								SFMBT2	10p	3.77728	0.378512
																								TAF3	10p	3.77728	0.378512
																								KLF6	10p	3.50446	0.367371
																								LINC00700	10p	3.59688	0.367371
																								LINC00701	10p	3.59688	0.367371
																								PFKP	10p	3.61083	0.367371
																								PITRM1	10p	3.61083	0.367371
																								ADARB2	10p	3.4034	0.356144
																								CAMK1D	10p	3.62342	0.356144
																								DIP2C	10p	3.4034	0.356144
																								GTPBP4	10p	3.4034	0.356144
																								IDI1	10p	3.4034	0.356144
																								IDI2	10p	3.4034	0.356144
																								LARP4B	10p	3.4034	0.356144
																								LINC00200	10p	3.4034	0.356144
																								MIR5699	10p	3.4034	0.356144
																								OPTN	10p	3.66959	0.356144
																								PRR26	10p	3.4034	0.356144
																								TUBB8	10p	3.4034	0.356144
																								WDR37	10p	3.4034	0.356144
																								ZMYND11	10p	3.4034	0.356144
																								CCDC3	10p	3.32698	0.344828
																								CDC123	10p	3.45842	0.344828
																								CELF2	10p	3.45842	0.344828
																								DHTKD1	10p	3.45842	0.344828
																								ECHDC3	10p	3.45842	0.344828
																								LINC00709	10p	3.48545	0.344828
																								LINC00710	10p	3.48545	0.344828
																								MIR4480	10p	3.45842	0.344828
																								NUDT5	10p	3.45842	0.344828
																								PROSER2	10p	3.45842	0.344828
																								SEC61A2	10p	3.45842	0.344828
																								SFTA1P	10p	3.48545	0.344828
																								UPF2	10p	3.45842	0.344828
																								USP6NL	10p	3.45842	0.344828
																								ADIPOR2	12p	2.35164	0.31034
																								ERC1	12p	2.35164	0.31034
																								RAD52	12p	2.36251	0.31034
																								WNK1	12p	2.36251	0.31034
																								B4GALNT3	12p	2.1986	0.298658
																								CACNA1C	12p	2.23284	0.298658
																								CACNA2D4	12p	2.18842	0.298658
																								CCDC77	12p	2.1986	0.298658
																								DCP1B	12p	2.23284	0.298658
																								DYRK4	12p	2.14267	0.298658
																								FAM138D	12p	2.1986	0.298658
																								IQSEC3	12p	2.1986	0.298658
																								KDM5A	12p	2.1986	0.298658
																								LINC00940	12p	2.23284	0.298658
																								LRTM2	12p	2.18842	0.298658
																								NINJ2	12p	2.1986	0.298658
																								SLC6A12	12p	2.1986	0.298658
																								SLC6A13	12p	2.1986	0.298658
																								AKAP3	12p	2.08725	0.286881
																								C12ORF4	12p	2.08725	0.286881
																								RAD51AP1	12p	2.08725	0.286881
																								AGPAT6	8p	2.10846	0.275007
																								AP3M2	8p	2.16558	0.275007
																								DKK4	8p	2.16558	0.275007
																								IKBKB	8p	2.16558	0.275007
																								MIR486	8p	2.10846	0.275007
																								PLAT	8p	2.16558	0.275007
																								POLB	8p	2.16558	0.275007
																								VDAC3	8p	2.16558	0.275007
																								SLC20A2	8p	2.0716	0.263034
																								ZMAT4	8p	2.26761	0.263034

## Sheet: HER2
Natural killer T-cells				Regulatory T-cells				Type 1 T-helper cells				Type 2 T-helper cells
Natural killer T-cells	Natural killer T-cells	-log10(p-value)	log2(FC)	Regulatory T-cells	Regulatory T-cells	-log10(p-value)	log2(FC)	Type 1 T-helper cells	Type 1 T-helper cells	-log10(p-value)	log2(FC)	Type 2 T-helper cells	Type 2 T-helper cells	-log10(p-value)	log2(FC)
MSL1	17q	2.12378	0.925999	PDSS2	6q	2.06048	1.27501	GRHL2	8q	3.03245	0.659925	ERBB2	17q	2.07469	1.64155
				SCML4	6q	2.30803	1.37295	NCALD	8q	3.03245	0.659925	GRB7	17q	2.07469	1.64155
				SOBP	6q	2.06048	1.27501	MIR1205	8q	2.42251	0.62293	MIEN1	17q	2.07469	1.64155
								MIR1207	8q	2.42251	0.62293	MIR4728	17q	2.07469	1.64155
								MIR1208	8q	2.42251	0.62293	PGAP3	17q	2.07469	1.64155
								MYC	8q	2.42251	0.62293	PNMT	17q	2.16622	1.57046
								PVT1	8q	2.42251	0.62293	PPP1R1B	17q	2.16622	1.57046
								TMEM75	8q	2.42251	0.62293	STARD3	17q	2.16622	1.57046
								DCSTAMP	8q	2.5986	0.613532	TCAP	17q	2.16622	1.57046
								DPYS	8q	2.5986	0.613532	SP2	17q	2.04048	1.05658
								LRP12	8q	2.5986	0.613532	GGA3	17q	2.10568	0.978196
								RIMS2	8q	2.5986	0.613532	MIF4GD	17q	2.10568	0.978196
								ZFPM2	8q	2.5986	0.613532	MRPS7	17q	2.10568	0.978196
								UBR5	8q	2.4437	0.575312	SLC25A19	17q	2.10568	0.978196
								AARD	8q	2.20482	0.565597	GRB2	17q	2.04239	0.948601
								AZIN1	8q	2.44733	0.565597	MIR3678	17q	2.04239	0.948601
								BAALC	8q	2.44733	0.565597	SCML4	6q	2.33068	0.948601
								CTHRC1	8q	2.44733	0.565597	ATG5	6q	2.33536	0.918386
								DCAF13	8q	2.44733	0.565597	PDSS2	6q	2.26922	0.910733
								EIF3H	8q	2.20482	0.565597	SOBP	6q	2.26922	0.910733
								EXT1	8q	2.20482	0.565597	AIM1	6q	2.10018	0.83996
								FZD6	8q	2.44733	0.565597	RTN4IP1	6q	2.10018	0.83996
								KLF10	8q	2.44733	0.565597	NOTCH2	1p	2.08831	0.765535
								LINC00536	8q	2.20482	0.565597	FAM72C	1q	2.08513	0.757023
								MED30	8q	2.20482	0.565597	SRGAP2B	1q	2.08513	0.757023
								MIR3151	8q	2.44733	0.565597
								MIR3610	8q	2.20482	0.565597
								MIR5680	8q	2.44733	0.565597
								NACAP1	8q	2.44733	0.565597
								ODF1	8q	2.44733	0.565597
								PABPC1	8q	2.44733	0.565597
								RAD21	8q	2.20482	0.565597
								RRM2B	8q	2.44733	0.565597
								SLC25A32	8q	2.44733	0.565597
								SLC30A8	8q	2.20482	0.565597
								TRPS1	8q	2.20482	0.565597
								UTP23	8q	2.20482	0.565597
								YWHAZ	8q	2.44733	0.565597
								ZNF706	8q	2.44733	0.565597
								PPM1E	17q	2.22841	0.555816
								SLC26A7	8q	2.22475	0.545968
								ANKRD46	8q	2.17718	0.536053
								EIF3E	8q	2.1343	0.536053
								EMC2	8q	2.1343	0.536053
								FBXO43	8q	2.17718	0.536053
								MIR4471	8q	2.17718	0.536053
								POLR2K	8q	2.17718	0.536053
								RNF19A	8q	2.17718	0.536053
								SNX31	8q	2.17718	0.536053
								SPAG1	8q	2.17718	0.536053
								TMEM74	8q	2.1343	0.536053
								MTERFD1	8q	2.14086	0.526069
								PTDSS1	8q	2.14086	0.526069
								SAMD12	8q	2.0752	0.526069
								UQCRB	8q	2.14086	0.526069
								ABRA	8q	2.06048	0.516015
								ANGPT1	8q	2.06048	0.516015
								ENY2	8q	2.06048	0.516015
								NUDCD1	8q	2.06048	0.516015
								OXR1	8q	2.06048	0.516015
								PKHD1L1	8q	2.06048	0.516015
								RSPO2	8q	2.06048	0.516015
								TRHR	8q	2.06048	0.516015

## Sheet: LumA
Macrophages				Natural killer T-cells				Type 1 T-helper cells				Type 2 T-helper cells
Macrophages	Macrophages	-log10(p-value)	log2(FC)	Natural killer T-cells	Natural killer T-cells	-log10(p-value)	log2(FC)	Type 1 T-helper cells	Type 1 T-helper cells	-log10(p-value)	log2(FC)	Type 2 T-helper cells	Type 2 T-helper cells	-log10(p-value)	log2(FC)
				CTTN	11q	3.17328	0.400538	CTTN	11q	3.06651	0.321928	CTTN	11q	3.09909	0.970854
				FGF4	11q	3.05601	0.389567	FGF4	11q	3.17587	0.321928	FGF4	11q	3.45967	0.963474
				FADD	11q	3.31966	0.411426	FADD	11q	3.12843	0.321928	FADD	11q	3.20691	0.956057
				MIR548K	11q	3.31966	0.411426	MIR548K	11q	3.12843	0.321928	MIR548K	11q	3.20691	0.956057
				FGF3	11q	2.77989	0.367371	FGF3	11q	3.04672	0.31034	FGF3	11q	3.36351	0.948601
				ANO1	11q	3.27003	0.400538	ANO1	11q	3.00436	0.321928	ANO1	11q	3.04335	0.941106
				PPFIA1	11q	3.27003	0.400538	PPFIA1	11q	3.00436	0.321928	PPFIA1	11q	3.04335	0.941106
				FGF19	11q	2.99568	0.378512	FGF19	11q	2.92445	0.298658	FGF19	11q	3.32331	0.933573
				ORAOV1	11q	3.00349	0.378512	ORAOV1	11q	3.08831	0.31034	ORAOV1	11q	3.41117	0.918386
				CCND1	11q	3.0804	0.389567	CCND1	11q	3.02411	0.31034	CCND1	11q	3.20273	0.895303
MYEOV	11q	2.02733	0.238787	MYEOV	11q	3.85387	0.443607	MYEOV	11q	3.70774	0.356144	MYEOV	11q	3.5867	0.847997
				IGHMBP2	11q	3.75945	0.475085	IGHMBP2	11q	4.03953	0.389567	IGHMBP2	11q	2.95468	0.823749
				TPCN2	11q	3.98716	0.475085	TPCN2	11q	3.96257	0.378512	TPCN2	11q	2.74958	0.807355
				SHANK2	11q	3.2161	0.411426	SHANK2	11q	3.30715	0.344828	SHANK2	11q	2.82681	0.782409
				MIR3664	11q	2.61798	0.389567	MIR3664	11q	2.08092	0.275007	MIR3664	11q	3.14206	0.773996
				MRGPRF	11q	4.04672	0.475085	MRGPRF	11q	4.11182	0.378512	MRGPRF	11q	2.50864	0.739848
				MRGPRD	11q	4.07624	0.485427	MRGPRD	11q	4.16877	0.389567	MRGPRD	11q	2.17393	0.731183

## Sheet: LumB
B-cells				CD4+ memory T-cells				CD8+ T-cells				Macrophages				Natural killer T-cells				Regulatory T-cells				Type 1 T-helper cells				Type 2 T-helper cells
B-cells	B-cells	-log10(p-value)	log2(FC)	CD4+ memory T-cells	CD4+ memory T-cells	-log10(p-value)	log2(FC)	CD8+ T-cells	CD8+ T-cells	-log10(p-value)	log2(FC)	Macrophages	Macrophages	-log10(p-value)	log2(FC)	Natural killer T-cells	Natural killer T-cells	-log10(p-value)	log2(FC)	Regulatory T-cells	Regulatory T-cells	-log10(p-value)	log2(FC)	Type 1 T-helper cells	Type 1 T-helper cells	-log10(p-value)	log2(FC)	Type 2 T-helper cells	Type 2 T-helper cells	-log10(p-value)	log2(FC)
ANKRD46	8q	2.24795	0.485427	ANKRD46	8q	7.48149	0.389567	SNORD104	17q	2.99568	0.9855	TRPS1	8q	4.54821	0.485427	CYB561	17q	5.42481	0.485427	ANKRD46	8q	3.38091	0.659925	PVT1	8q	8.47108	0.495695	KCNV1	8q	8.17457	1.32769
FBXO43	8q	2.25649	0.485427	ANGPT1	8q	6.91721	0.378512	TEX2	17q	2.99568	0.9855	LINC00536	8q	4.31069	0.475085	TANC2	17q	4.93181	0.464668	MIR4471	8q	3.10073	0.641546	OXR1	8q	8.74232	0.495695	OXR1	8q	8.50031	1.31034
POLR2K	8q	2.25649	0.485427	FBXO43	8q	7.30715	0.378512	ERN1	17q	3.02826	0.978196	ANKRD46	8q	4.28483	0.464668	ACE	17q	4.96257	0.464668	RNF19A	8q	3.10073	0.641546	ABRA	8q	8.7167	0.495695	EMC2	8q	8.24109	1.29866
SPAG1	8q	2.25649	0.485427	POLR2K	8q	7.30715	0.378512	ICAM2	17q	3.02826	0.978196	MIR4471	8q	4.36251	0.464668	DCAF7	17q	4.96257	0.464668	SNX31	8q	3.08302	0.604071	AZIN1	8q	8.68825	0.495695	TMEM74	8q	8.24109	1.29866
MIR4471	8q	2.09366	0.464668	SPAG1	8q	7.30715	0.378512	MILR1	17q	2.72816	0.963474	RNF19A	8q	4.36251	0.464668	KCNH6	17q	4.96257	0.464668	NECAB1	8q	3.14509	0.604071	ANGPT1	8q	8.45842	0.485427	FBXO43	8q	7.96257	1.29866
RNF19A	8q	2.09366	0.464668	SNX31	8q	7.31876	0.378512	POLG2	17q	2.72816	0.963474	FBXO43	8q	4.098	0.454176	TACO1	17q	4.9914	0.464668	TMEM64	8q	3.14509	0.604071	EMC2	8q	8.45967	0.485427	POLR2K	8q	7.96257	1.29866
SNX31	8q	2.09854	0.475085	PABPC1	8q	7.14752	0.378512	C17ORF72	17q	2.81248	0.941106	POLR2K	8q	4.098	0.454176	THRA	17q	5.7167	0.464668	VPS13B	8q	2.68613	0.594549	TMEM74	8q	8.45967	0.485427	SPAG1	8q	7.96257	1.29866
PABPC1	8q	2.10735	0.485427	YWHAZ	8q	7.14752	0.378512	CD79B	17q	2.80134	0.933573	SPAG1	8q	4.098	0.454176	HEATR6	17q	4.95468	0.454176	MIR378D2	8q	2.85699	0.594549	MIR4471	8q	8.54363	0.485427	ANKRD46	8q	7.99568	1.29278
YWHAZ	8q	2.10735	0.485427	COX6C	8q	7.04528	0.378512	CSH1	17q	2.80134	0.933573	SNX31	8q	4.05552	0.454176	PITPNC1	17q	4.83565	0.454176	PDP1	8q	2.85699	0.594549	RNF19A	8q	8.54363	0.485427	ANGPT1	8q	8.32331	1.28688
COX6C	8q	2.16685	0.485427	RGS22	8q	7.04528	0.378512	CSH2	17q	2.80134	0.933573	COX6C	8q	4.03245	0.454176	USP32	17q	4.95861	0.454176	C8ORF37	8q	2.82974	0.594549	MIR1208	8q	8.38091	0.485427	EIF3E	8q	8.23062	1.28688
RGS22	8q	2.16685	0.485427	LRRC69	8q	6.98297	0.378512	CSHL1	17q	2.80134	0.933573	RGS22	8q	4.03245	0.454176	DDX42	17q	4.77211	0.454176	FSBP	8q	2.82974	0.594549	VPS13B	8q	8.64397	0.485427	MIR4471	8q	7.95861	1.27501
GRHL2	8q	2.01278	0.475085	MIR4661	8q	6.98297	0.378512	GH1	17q	2.80134	0.933573	LRRC69	8q	4.04866	0.454176	ERN1	17q	4.66756	0.454176	GEM	8q	2.82974	0.594549	EIF3E	8q	8.31247	0.475085	RNF19A	8q	7.95861	1.27501
NACAP1	8q	2.01278	0.475085	GRHL2	8q	7.057	0.378512	GH2	17q	2.80134	0.933573	MIR4661	8q	4.04866	0.454176	ICAM2	17q	4.66756	0.454176	KIAA1429	8q	2.82974	0.594549	ATP6V1C1	8q	8.3279	0.475085	ENY2	8q	7.8962	1.26903
ZNF706	8q	2.01278	0.475085	NACAP1	8q	7.057	0.378512	SCN4A	17q	2.80134	0.933573	VPS13B	8q	4.12843	0.454176	C17ORF72	17q	4.64975	0.454176	PLEKHF2	8q	2.82974	0.594549	BAALC	8q	8.3279	0.475085	ZBTB10	8q	7.37882	1.26303
MIR5680	8q	2.02136	0.475085	ZNF706	8q	7.057	0.378512	TCAM1P	17q	2.80134	0.933573	SLC26A7	8q	4.12205	0.454176	CD79B	17q	4.66154	0.454176	RAD54B	8q	2.82974	0.594549	MIR3151	8q	8.3279	0.475085	ZNF704	8q	7.37882	1.26303
NCALD	8q	2.02136	0.475085	EMC2	8q	6.65758	0.367371	TACO1	17q	2.50864	0.933573	NECAB1	8q	3.93181	0.454176	CSH1	17q	4.66154	0.454176	LRRC69	8q	2.77989	0.584963	CCNE2	8q	8.38828	0.475085	MIR5708	8q	7.31069	1.26303
RRM2B	8q	2.02136	0.475085	TMEM74	8q	6.65758	0.367371	HEATR6	17q	3	0.925999	TMEM64	8q	3.93181	0.454176	CSH2	17q	4.66154	0.454176	MIR4661	8q	2.77989	0.584963	CDH17	8q	8.38828	0.475085	TPD52	8q	7.31069	1.26303
				EIF3E	8q	6.70115	0.367371	FTSJ3	17q	2.55596	0.918386	OTUD6B	8q	3.98297	0.454176	CSHL1	17q	4.66154	0.454176	TRPS1	8q	2.60555	0.584963	DPY19L4	8q	8.38828	0.475085	PABPC1	8q	7.60555	1.25701
				KCNV1	8q	6.47108	0.367371	PSMC5	17q	2.55596	0.918386	PABPC1	8q	3.87615	0.443607	GH1	17q	4.66154	0.454176	RIPK2	8q	2.99568	0.584963	ESRP1	8q	8.38828	0.475085	YWHAZ	8q	7.60555	1.25701
				MIR4471	8q	7.03245	0.367371	SMARCD2	17q	2.55596	0.918386	YWHAZ	8q	3.87615	0.443607	GH2	17q	4.66154	0.454176	CCNE2	8q	2.63264	0.575312	INTS8	8q	8.38828	0.475085	NUDCD1	8q	7.84466	1.25096
				RNF19A	8q	7.03245	0.367371	MAP3K3	17q	2.5157	0.918386	TAF2	8q	3.62893	0.443607	SCN4A	17q	4.66154	0.454176	CDH17	8q	2.63264	0.575312	MIR3150B	8q	8.38828	0.475085	TRHR	8q	7.84466	1.25096
				KLF10	8q	6.86967	0.367371	CA4	17q	2.95468	0.910733	CCNE2	8q	3.84771	0.443607	TCAM1P	17q	4.66154	0.454176	DPY19L4	8q	2.63264	0.575312	NDUFAF6	8q	8.38828	0.475085	SNX31	8q	7.63827	1.25096
				ODF1	8q	6.86967	0.367371	USP32	17q	2.80688	0.910733	CDH17	8q	3.84771	0.443607	FTSJ3	17q	4.57349	0.454176	ESRP1	8q	2.63264	0.575312	TP53INP1	8q	8.38828	0.475085	EBAG9	8q	7.6968	1.24489
				RIMS2	8q	6.82391	0.367371	BCAS3	17q	2.43415	0.910733	DPY19L4	8q	3.84771	0.443607	PSMC5	17q	4.57349	0.454176	INTS8	8q	2.63264	0.575312	HRSP12	8q	8.25806	0.475085	PKHD1L1	8q	7.6968	1.24489
				CCNE2	8q	6.63264	0.367371	MIR4737	17q	2.72584	0.903038	ESRP1	8q	3.84771	0.443607	SMARCD2	17q	4.57349	0.454176	MIR3150B	8q	2.63264	0.575312	KCNS2	8q	8.25806	0.475085	SYBU	8q	7.6968	1.24489
				CDH17	8q	6.63264	0.367371	RNFT1	17q	2.72584	0.903038	INTS8	8q	3.84771	0.443607	MAP3K3	17q	4.767	0.454176	NDUFAF6	8q	2.63264	0.575312	LAPTM4B	8q	8.25806	0.475085	KLF10	8q	7.68194	1.24489
				DPY19L4	8q	6.63264	0.367371	RPS6KB1	17q	2.72584	0.903038	MIR3150B	8q	3.84771	0.443607	DHX40	17q	4.90309	0.454176	TP53INP1	8q	2.63264	0.575312	MATN2	8q	8.25806	0.475085	ODF1	8q	7.68194	1.24489
				ESRP1	8q	6.63264	0.367371	TUBD1	17q	2.72584	0.903038	NDUFAF6	8q	3.84771	0.443607	CCDC47	17q	4.74715	0.454176	GRHL2	8q	2.85078	0.575312	MTDH	8q	8.25806	0.475085	ABRA	8q	8.02595	1.23266
				INTS8	8q	6.63264	0.367371	DDX42	17q	2.47237	0.903038	TP53INP1	8q	3.84771	0.443607	LIMD2	17q	4.74715	0.454176	NACAP1	8q	2.85078	0.575312	NIPAL2	8q	8.25806	0.475085	ZFPM2	8q	7.55284	1.22651
				MIR3150B	8q	6.63264	0.367371	ACE	17q	2.39469	0.903038	GRHL2	8q	3.9914	0.443607	STRADA	17q	4.74715	0.454176	ZNF706	8q	2.85078	0.575312	POP1	8q	8.25806	0.475085	COX6C	8q	7.50864	1.22651
				NDUFAF6	8q	6.63264	0.367371	DCAF7	17q	2.39469	0.903038	NACAP1	8q	3.9914	0.443607	MIR4737	17q	4.75203	0.443607	CALB1	8q	2.79317	0.575312	RPL30	8q	8.25806	0.475085	RGS22	8q	7.50864	1.22651
				TP53INP1	8q	6.63264	0.367371	KCNH6	17q	2.39469	0.903038	ZNF706	8q	3.9914	0.443607	RNFT1	17q	4.75203	0.443607	DECR1	8q	2.79317	0.575312	STK3	8q	8.25806	0.475085	RIMS2	8q	7.34008	1.22651
				UBR5	8q	6.66555	0.367371	MIR21	17q	2.56225	0.887525	MIR5680	8q	3.81248	0.443607	RPS6KB1	17q	4.75203	0.443607	NBN	8q	2.79317	0.575312	CPQ	8q	8.20971	0.475085	RSPO2	8q	7.7986	1.22033
				MIR5680	8q	6.88941	0.367371	VMP1	17q	2.49214	0.887525	NCALD	8q	3.81248	0.443607	TUBD1	17q	4.75203	0.443607	OSGIN2	8q	2.79317	0.575312	GDF6	8q	8.20971	0.475085	ATP6V1C1	8q	7.54363	1.22033
				NCALD	8q	6.88941	0.367371	CCDC47	17q	2.31966	0.887525	RRM2B	8q	3.81248	0.443607	CA4	17q	4.74473	0.443607	FBXO43	8q	3.06449	0.565597	MTERFD1	8q	8.20971	0.475085	BAALC	8q	7.54363	1.22033
				RRM2B	8q	6.88941	0.367371	LIMD2	17q	2.31966	0.887525	MIR378D2	8q	4.011	0.443607	VMP1	17q	4.69897	0.443607	POLR2K	8q	3.06449	0.565597	PTDSS1	8q	8.20971	0.475085	MIR3151	8q	7.54363	1.22033
				MIR599	8q	6.61618	0.367371	STRADA	17q	2.31966	0.887525	PDP1	8q	4.011	0.443607	C17ORF64	17q	4.73755	0.443607	SPAG1	8q	3.06449	0.565597	TSPYL5	8q	8.20971	0.475085	CCNE2	8q	7.27003	1.22033
				MIR875	8q	6.61618	0.367371	APPBP2	17q	2.58503	0.879706	FAM92A1	8q	3.83268	0.443607	CEP112	17q	4.73993	0.443607	SLC26A7	8q	2.52724	0.565597	UQCRB	8q	8.20971	0.475085	CDH17	8q	7.27003	1.22033
				PVT1	8q	5.97062	0.356144	PPM1D	17q	2.58503	0.879706	LINC00535	8q	3.83268	0.443607	CACNG1	17q	4.61439	0.443607	C8ORF87	8q	2.46092	0.555816	MYC	8q	7.89279	0.464668	DPY19L4	8q	7.27003	1.22033
				OXR1	8q	6.18046	0.356144	TANC2	17q	2.31426	0.879706	RBM12B	8q	3.83268	0.443607	CACNG4	17q	4.61439	0.443607	RUNX1T1	8q	2.46092	0.555816	RSPO2	8q	7.8729	0.464668	ESRP1	8q	7.27003	1.22033
				ABRA	8q	5.9393	0.356144	CYB561	17q	2.29585	0.871844	TMEM67	8q	3.83268	0.443607	APOH	17q	4.77728	0.443607	TRIQK	8q	2.46092	0.555816	KLF10	8q	8.25806	0.464668	INTS8	8q	7.27003	1.22033
				ENY2	8q	6.34872	0.356144	CEP95	17q	2.27572	0.863938	C8ORF87	8q	3.88606	0.443607	CACNG5	17q	4.5157	0.443607	OTUD6B	8q	2.69037	0.555816	ODF1	8q	8.25806	0.464668	MIR3150B	8q	7.27003	1.22033
				NUDCD1	8q	6.32606	0.356144	DHX40	17q	2.23882	0.863938	RUNX1T1	8q	3.88606	0.443607	SNORD104	17q	4.40782	0.443607	LINC00534	8q	2.71444	0.555816	MIR1205	8q	7.83268	0.464668	NDUFAF6	8q	7.27003	1.22033
				TRHR	8q	6.32606	0.356144	DDX5	17q	2.10292	0.863938	TRIQK	8q	3.88606	0.443607	TEX2	17q	4.40782	0.443607	TMEM55A	8q	2.64589	0.545968	MIR1207	8q	7.83268	0.464668	TP53INP1	8q	7.27003	1.22033
				RSPO2	8q	6.31966	0.356144	C17ORF64	17q	2.4168	0.85599	C8ORF37	8q	3.7986	0.443607	HELZ	17q	4.60906	0.443607	COX6C	8q	2.83268	0.536053	TMEM75	8q	7.83268	0.464668	CTHRC1	8q	7.13253	1.22033
				EBAG9	8q	6.07831	0.356144	CLTC	17q	2.23508	0.847997	FSBP	8q	3.7986	0.443607	MILR1	17q	4.4698	0.443607	RGS22	8q	2.83268	0.536053	OSR2	8q	7.95078	0.464668	DCAF13	8q	7.13253	1.22033
				PKHD1L1	8q	6.07831	0.356144	PTRH2	17q	2.23508	0.847997	GEM	8q	3.7986	0.443607	POLG2	17q	4.4698	0.443607	HRSP12	8q	2.42251	0.536053	C8ORF87	8q	7.95078	0.464668	FZD6	8q	7.13253	1.22033
				SYBU	8q	6.07831	0.356144	HSF5	17q	2.50585	0.831877	KIAA1429	8q	3.7986	0.443607	NACA2	17q	4.77469	0.443607	KCNS2	8q	2.42251	0.536053	RUNX1T1	8q	7.95078	0.464668	SLC25A32	8q	7.13253	1.22033
				MIR1208	8q	6.1512	0.356144	RNF43	17q	2.16052	0.799087	PLEKHF2	8q	3.7986	0.443607	INTS2	17q	4.57512	0.443607	LAPTM4B	8q	2.42251	0.536053	TRIQK	8q	7.95078	0.464668	FAM92A1	8q	7.09637	1.22033
				ATP6V1C1	8q	6.16178	0.356144	TBX4	17q	2.03668	0.773996	RAD54B	8q	3.7986	0.443607	MED13	17q	4.57512	0.443607	MATN2	8q	2.42251	0.536053	C8ORF37	8q	7.94692	0.464668	LINC00535	8q	7.09637	1.22033
				BAALC	8q	6.16178	0.356144	SMURF2	17q	2.0348	0.757023	HRSP12	8q	3.90309	0.443607	MARCH10	#N/A	4.64397	0.443607	MTDH	8q	2.42251	0.536053	FSBP	8q	7.94692	0.464668	RBM12B	8q	7.09637	1.22033
				MIR3151	8q	6.16178	0.356144	BRIP1	17q	2.12784	0.757023	KCNS2	8q	3.90309	0.443607	EFCAB3	17q	4.57349	0.443607	NIPAL2	8q	2.42251	0.536053	GEM	8q	7.94692	0.464668	TMEM67	8q	7.09637	1.22033
				AZIN1	8q	6.10846	0.356144	NACA2	17q	2.08672	0.748461	LAPTM4B	8q	3.90309	0.443607	METTL2A	17q	4.57349	0.443607	POP1	8q	2.42251	0.536053	KIAA1429	8q	7.94692	0.464668	MIR378D2	8q	7.12668	1.21412
				KIAA0196	8q	5.97469	0.356144	INTS2	17q	2.06148	0.739848	MATN2	8q	3.90309	0.443607	MRC2	17q	4.57349	0.443607	RPL30	8q	2.42251	0.536053	PLEKHF2	8q	7.94692	0.464668	PDP1	8q	7.12668	1.21412
				NSMCE2	8q	5.97469	0.356144	MED13	17q	2.06148	0.739848	MTDH	8q	3.90309	0.443607	TLK2	17q	4.57349	0.443607	STK3	8q	2.42251	0.536053	RAD54B	8q	7.94692	0.464668	AZIN1	8q	7.40012	1.20789
				TRIB1	8q	5.97469	0.356144	PHB	17q	2.07935	0.555816	NIPAL2	8q	3.90309	0.443607	MIR4729	#N/A	4.70115	0.443607	LINC00536	8q	2.34679	0.536053	KCNV1	8q	7.767	0.454176	LRRC69	8q	7.22768	1.20789
				TAF2	8q	6.29671	0.356144	MIR4729	#N/A	2.48149	0.505891	POP1	8q	3.90309	0.443607	YPEL2	17q	4.70115	0.443607	OSR2	8q	2.28735	0.526069	ANKRD46	8q	8.01368	0.454176	MIR4661	8q	7.22768	1.20789
				VPS13B	8q	6.50446	0.356144	YPEL2	17q	2.48149	0.505891	RPL30	8q	3.90309	0.443607	MIR21	17q	4.58004	0.432959	PABPC1	8q	2.78252	0.516015	FBXO43	8q	7.86328	0.454176	DCAF4L2	8q	6.83268	1.19535
				SLC26A7	8q	6.54975	0.356144					STK3	8q	3.90309	0.443607	BCAS3	17q	4.45469	0.432959	YWHAZ	8q	2.78252	0.516015	POLR2K	8q	7.86328	0.454176	SLC26A7	8q	7.1891	1.18903
				MIR378D2	8q	6.37779	0.356144					COLEC10	8q	3.72816	0.443607	APPBP2	17q	4.60906	0.432959	FAM92A1	8q	2.56703	0.505891	SPAG1	8q	7.86328	0.454176	MIR5680	8q	7.16304	1.18903
				PDP1	8q	6.37779	0.356144					DSCC1	8q	3.72816	0.443607	PPM1D	17q	4.60906	0.432959	LINC00535	8q	2.56703	0.505891	ENY2	8q	7.79048	0.454176	NCALD	8q	7.16304	1.18903
				OSR2	8q	6.05502	0.356144					ENPP2	8q	3.72816	0.443607	PRKCA	17q	4.57675	0.432959	RBM12B	8q	2.56703	0.505891	NUDCD1	8q	7.60906	0.454176	RRM2B	8q	7.16304	1.18903
				FAM92A1	8q	6.21968	0.356144					MAL2	8q	3.72816	0.443607	CLTC	17q	4.6216	0.432959	TMEM67	8q	2.56703	0.505891	TRHR	8q	7.60906	0.454176	PAG1	8q	6.94692	1.18903
				LINC00535	8q	6.21968	0.356144					TNFRSF11B	8q	3.72816	0.443607	PTRH2	17q	4.6216	0.432959	ZFAT	8q	2.59517	0.505891	ZFPM2	8q	7.73755	0.454176	PVT1	8q	8.69465	1.18269
				RBM12B	8q	6.21968	0.356144					SAMD12	8q	3.73283	0.443607	CYP24A1	20q	4.27003	0.432959	KLF10	8q	2.54212	0.485427	COX6C	8q	7.84164	0.454176	UBR5	8q	7.22768	1.18269
				TMEM67	8q	6.21968	0.356144					TMEM55A	8q	3.87943	0.443607	BRIP1	17q	4.40561	0.432959	ODF1	8q	2.54212	0.485427	RGS22	8q	7.84164	0.454176	VPS13B	8q	7.20412	1.18269
				MIR2053	8q	6.29414	0.356144					EIF3H	8q	3.59517	0.443607	NEUROD2	17q	4.9914	0.432959	DEPTOR	8q	2.03433	0.485427	CASC8	8q	7.52288	0.454176	MMP16	8q	6.52288	1.18269
				DCSTAMP	8q	6.15927	0.356144					UTP23	8q	3.59517	0.443607	CSF3	17q	4.92812	0.432959	ZBTB10	8q	2.56384	0.485427	POU5F1B	8q	7.52288	0.454176	GRHL2	8q	7.19314	1.17632
				DPYS	8q	6.15927	0.356144					RIPK2	8q	3.84164	0.443607	MED24	17q	4.92812	0.432959	ZNF704	8q	2.56384	0.485427	CCAT1	8q	7.73518	0.454176	NACAP1	8q	7.19314	1.17632
				LRP12	8q	6.15927	0.356144					CALB1	8q	3.76955	0.443607	SNORD124	17q	4.92812	0.432959	MIR5680	8q	2.56225	0.485427	FAM84B	8q	7.73518	0.454176	ZNF706	8q	7.19314	1.17632
				CSMD3	8q	6.24642	0.356144					DECR1	8q	3.76955	0.443607	TBX2	17q	4.30803	0.422233	NCALD	8q	2.56225	0.485427	PCAT1	8q	7.73518	0.454176	SDC2	8q	6.84164	1.17632
				C8ORF87	8q	6.4318	0.356144					NBN	8q	3.76955	0.443607	CEP95	17q	4.30277	0.422233	RRM2B	8q	2.56225	0.485427	HAS2	8q	7.98716	0.454176	C8ORF87	8q	6.86967	1.16993
				RUNX1T1	8q	6.4318	0.356144					OSGIN2	8q	3.76955	0.443607	SMURF2	17q	4.24872	0.422233	UBR5	8q	2.48812	0.475085	RIMS2	8q	7.84164	0.454176	RUNX1T1	8q	6.86967	1.16993
				TRIQK	8q	6.4318	0.356144					CHMP4C	8q	3.74473	0.443607	MIR634	#N/A	4.4034	0.422233	MMP16	8q	2.34872	0.475085	UBR5	8q	7.9431	0.454176	TRIQK	8q	6.86967	1.16993
				C8ORF37	8q	6.25571	0.356144					IMPA1	8q	3.74473	0.443607	PPP1R1B	17q	4.70774	0.422233	MIR30B	#N/A	2.28233	0.475085	SLC26A7	8q	7.68194	0.454176	MIR599	8q	6.86967	1.16993
				FSBP	8q	6.25571	0.356144					SLC10A5	8q	3.74473	0.443607	MED1	17q	4.73993	0.422233	MIR30D	#N/A	2.28233	0.475085	CTHRC1	8q	8.05502	0.454176	MIR875	8q	6.86967	1.16993
				GEM	8q	6.25571	0.356144					ZFAND1	8q	3.74473	0.443607	FBXL20	17q	4.81531	0.422233	MIR5708	8q	2.38195	0.464668	DCAF13	8q	8.05502	0.454176	OSR2	8q	7.11805	1.1635
				KIAA1429	8q	6.25571	0.356144					ANGPT1	8q	3.52143	0.432959	CDK12	17q	4.88606	0.422233	TPD52	8q	2.38195	0.464668	FZD6	8q	8.05502	0.454176	C8ORF37	8q	6.86646	1.15704
				PLEKHF2	8q	6.25571	0.356144					KCNV1	8q	3.69037	0.432959	PSMD3	17q	4.65561	0.422233	MIR599	8q	2.39254	0.464668	SLC25A32	8q	8.05502	0.454176	FSBP	8q	6.86646	1.15704
				RAD54B	8q	6.25571	0.356144					DEPTOR	8q	3.54212	0.432959	PFDN4	20q	3.93554	0.411426	MIR875	8q	2.39254	0.464668	MIR378D2	8q	7.92082	0.454176	GEM	8q	6.86646	1.15704
				HRSP12	8q	6.3536	0.356144					MTBP	8q	3.46471	0.432959	TBC1D3P2	17q	4.18046	0.411426	SDC2	8q	2.19518	0.464668	PDP1	8q	7.92082	0.454176	KIAA1429	8q	6.86646	1.15704
				KCNS2	8q	6.3536	0.356144					SNTB1	8q	3.46471	0.432959	TBX4	17q	4.12033	0.411426	FABP5	8q	2.36653	0.464668	FAM92A1	8q	7.77211	0.454176	PLEKHF2	8q	6.86646	1.15704
				LAPTM4B	8q	6.3536	0.356144					MIR599	8q	3.65561	0.432959	C17ORF82	#N/A	4.14327	0.411426	FABP9	8q	2.36653	0.464668	LINC00535	8q	7.77211	0.454176	RAD54B	8q	6.86646	1.15704
				MATN2	8q	6.3536	0.356144					MIR875	8q	3.65561	0.432959	DDX5	17q	4.08831	0.411426	PMP2	8q	2.36653	0.464668	RBM12B	8q	7.77211	0.454176	CPQ	8q	6.80688	1.15704
				MTDH	8q	6.3536	0.356144					SDC2	8q	3.7122	0.432959	LRRC3C	17q	4.44733	0.411426	FAM49B	8q	2.05552	0.464668	TMEM67	8q	7.77211	0.454176	GDF6	8q	6.80688	1.15704
				NIPAL2	8q	6.3536	0.356144					CPQ	8q	3.60906	0.432959	BCAS1	20q	3.76955	0.400538	PEX2	8q	2.35067	0.464668	DCSTAMP	8q	7.67162	0.454176	MTERFD1	8q	6.80688	1.15704
				POP1	8q	6.3536	0.356144					GDF6	8q	3.60906	0.432959	TSHZ2	20q	3.76955	0.400538	RIMS2	8q	2.31695	0.454176	DPYS	8q	7.67162	0.454176	PTDSS1	8q	6.80688	1.15704
				RPL30	8q	6.3536	0.356144					MTERFD1	8q	3.60906	0.432959	MIR4756	#N/A	3.80134	0.400538	PAG1	8q	2.35262	0.454176	LRP12	8q	7.67162	0.454176	TSPYL5	8q	6.80688	1.15704
				STK3	8q	6.3536	0.356144					PTDSS1	8q	3.60906	0.432959	ERBB2	17q	4.29499	0.400538	HEY1	8q	2.28988	0.454176	CSMD3	8q	7.75449	0.454176	UQCRB	8q	6.80688	1.15704
				SDC2	8q	6.27409	0.356144					TSPYL5	8q	3.60906	0.432959	PGAP3	17q	4.29499	0.400538	MRPS28	8q	2.28988	0.454176	SDC2	8q	7.7986	0.454176	DCSTAMP	8q	7.04431	1.15056
				CPQ	8q	6.22621	0.356144					UQCRB	8q	3.60906	0.432959	PNMT	17q	4.29499	0.400538	CPQ	8q	2.15428	0.454176	SNX31	8q	7.64397	0.443607	DPYS	8q	7.04431	1.15056
				GDF6	8q	6.22621	0.356144					MMP16	8q	3.73518	0.432959	STARD3	17q	4.29499	0.400538	GDF6	8q	2.15428	0.454176	ZHX2	8q	7.58503	0.443607	LRP12	8q	7.04431	1.15056
				MTERFD1	8q	6.22621	0.356144					FABP5	8q	3.70115	0.432959	TCAP	17q	4.29499	0.400538	MTERFD1	8q	2.15428	0.454176	ZBTB10	8q	7.64782	0.443607	FABP5	8q	6.4698	1.15056
				PTDSS1	8q	6.22621	0.356144					FABP9	8q	3.70115	0.432959	GRB7	17q	4.25885	0.400538	PTDSS1	8q	2.15428	0.454176	ZNF704	8q	7.64782	0.443607	FABP9	8q	6.4698	1.15056
				TSPYL5	8q	6.22621	0.356144					PMP2	8q	3.70115	0.432959	MIEN1	17q	4.25885	0.400538	TSPYL5	8q	2.15428	0.454176	MTBP	8q	7.42946	0.443607	PMP2	8q	6.4698	1.15056
				UQCRB	8q	6.22621	0.356144					FABP12	8q	3.69897	0.432959	MIR4728	17q	4.25885	0.400538	UQCRB	8q	2.15428	0.454176	SNTB1	8q	7.42946	0.443607	HRSP12	8q	6.86328	1.14405
				TRPS1	8q	6.34104	0.356144					FABP4	8q	3.69897	0.432959	GSDMA	17q	4.33819	0.400538	OC90	8q	2.10403	0.454176	GRHL2	8q	7.62525	0.443607	KCNS2	8q	6.86328	1.14405
				NECAB1	8q	6.23136	0.356144					ENY2	8q	3.48945	0.422233	ZNF217	20q	3.52578	0.389567	SLC45A4	8q	2.27246	0.454176	NACAP1	8q	7.62525	0.443607	LAPTM4B	8q	6.86328	1.14405
				TMEM64	8q	6.23136	0.356144					NUDCD1	8q	3.36351	0.422233	GSDMB	17q	4.06449	0.389567	DCAF4L2	8q	2.14874	0.443607	ZNF706	8q	7.62525	0.443607	MATN2	8q	6.86328	1.14405
				OTUD6B	8q	6.27737	0.356144					TRHR	8q	3.36351	0.422233	CACNB1	17q	4.34008	0.389567	CNBD1	8q	2.07935	0.443607	MIR2053	8q	7.35556	0.443607	MTDH	8q	6.86328	1.14405
				TMEM55A	8q	6.22915	0.356144					EBAG9	8q	3.51713	0.422233	ORMDL3	17q	4.19044	0.389567	LINC00977	8q	2.09963	0.443607	PAG1	8q	7.62893	0.443607	NIPAL2	8q	6.86328	1.14405
				LINC00536	8q	6.19314	0.356144					PKHD1L1	8q	3.51713	0.422233	ZPBP2	17q	4.07314	0.389567	FABP12	8q	2.25885	0.443607	MIR599	8q	7.59176	0.443607	POP1	8q	6.86328	1.14405
				DERL1	8q	5.83863	0.344828					SYBU	8q	3.51713	0.422233	IKZF3	17q	4.19997	0.389567	FABP4	8q	2.25885	0.443607	MIR875	8q	7.59176	0.443607	RPL30	8q	6.86328	1.14405
				TBC1D31	8q	5.83863	0.344828					KLF10	8q	3.41005	0.422233	RNF43	17q	3.58838	0.378512	KCNQ3	8q	2.02919	0.443607	LINC00534	8q	7.72125	0.443607	STK3	8q	6.86328	1.14405
				ZFPM2	8q	5.6216	0.344828					ODF1	8q	3.41005	0.422233	HSF5	17q	3.48149	0.378512	NDRG1	8q	2.06349	0.443607	PFDN4	20q	7.27491	0.443607	FABP12	8q	6.05552	1.13093
				DEPTOR	8q	5.76195	0.344828					ZHX2	8q	3.25104	0.422233	ARL5C	17q	4.1296	0.378512	AGO2	8q	2.26922	0.443607	CYP24A1	20q	7.37882	0.443607	FABP4	8q	6.05552	1.13093
				ATAD2	8q	5.61261	0.344828					ZBTB10	8q	3.39686	0.422233	PLXDC1	17q	4.1296	0.378512	GPR20	8q	2.16558	0.443607	EBAG9	8q	7.1707	0.432959	RIPK2	8q	6.11862	1.12433
				C8ORF76	8q	5.61261	0.344828					ZNF704	8q	3.39686	0.422233	ZNF652	17q	2.43771	0.321928	LINC00051	8q	2.16558	0.443607	PKHD1L1	8q	7.1707	0.432959	NECAB1	8q	6.38934	1.1177
				FAM83A	8q	5.61261	0.344828					UBR5	8q	3.54975	0.422233	PHB	17q	2.3536	0.321928	MROH5	8q	2.16558	0.443607	SYBU	8q	7.1707	0.432959	TMEM64	8q	6.38934	1.1177
				MIR4663	8q	5.61261	0.344828					OSR2	8q	3.62893	0.422233	AZIN1	8q	2.27327	0.286881	PTP4A3	8q	2.16558	0.443607	DERL1	8q	7.34872	0.432959	CALB1	8q	6.10458	1.11103
				ZHX1	8q	5.61261	0.344828					PAG1	8q	3.33913	0.422233	ATP6V1C1	8q	2.13668	0.275007	TSNARE1	8q	2.16558	0.443607	TBC1D31	8q	7.34872	0.432959	DECR1	8q	6.10458	1.11103
				ZHX2	8q	5.65365	0.344828					NOV	8q	3.44491	0.422233	BAALC	8q	2.13668	0.275007	KCNV1	8q	2.42481	0.432959	PABPC1	8q	7.49757	0.432959	NBN	8q	6.10458	1.11103
				HAS2	8q	5.6073	0.344828					ZC2HC1A	8q	3.59176	0.422233	MIR3151	8q	2.13668	0.275007	ENY2	8q	2.40121	0.432959	YWHAZ	8q	7.49757	0.432959	OSGIN2	8q	6.10458	1.11103
				LINC00861	8q	5.57187	0.344828					LINC00534	8q	3.50864	0.422233	DCSTAMP	8q	2.14691	0.275007	EBAG9	8q	2.36251	0.432959	DEPTOR	8q	7.21753	0.432959	ANXA13	8q	7.70333	1.10434
				LINC00964	8q	5.57187	0.344828					AARD	8q	3.31515	0.422233	DPYS	8q	2.14691	0.275007	PKHD1L1	8q	2.36251	0.432959	ATAD2	8q	7.31785	0.432959	FAM91A1	8q	7.70333	1.10434
				MTSS1	8q	5.57187	0.344828					MIR3610	8q	3.31515	0.422233	LRP12	8q	2.14691	0.275007	SYBU	8q	2.36251	0.432959	C8ORF76	8q	7.31785	0.432959	FBXO32	8q	7.70333	1.10434
				NDUFB9	8q	5.57187	0.344828					RAD21	8q	3.31515	0.422233	CTHRC1	8q	2.12148	0.263034	AZIN1	8q	2.09098	0.432959	FAM83A	8q	7.31785	0.432959	FER1L6	8q	7.70333	1.10434
				RNF139	8q	5.57187	0.344828					SLC30A8	8q	3.31515	0.422233	DCAF13	8q	2.12148	0.263034	ZC2HC1A	8q	2.15366	0.432959	MIR4663	8q	7.31785	0.432959	KLHL38	8q	7.70333	1.10434
				SQLE	8q	5.57187	0.344828					SLCO5A1	8q	3.64016	0.422233	FZD6	8q	2.12148	0.263034	PKIA	8q	2.21824	0.432959	ZHX1	8q	7.31785	0.432959	WDYHV1	8q	7.70333	1.10434
				TATDN1	8q	5.57187	0.344828					PEX2	8q	3.45717	0.422233	SLC25A32	8q	2.12148	0.263034	KHDRBS3	8q	2.16494	0.432959	MIR5708	8q	7.34104	0.432959	DERL1	8q	7.61261	1.10434
				TMEM65	8q	5.57187	0.344828					EMC2	8q	3.3098	0.411426	KLF10	8q	2.02826	0.250962	DENND3	8q	2.09637	0.432959	TPD52	8q	7.34104	0.432959	TBC1D31	8q	7.61261	1.10434
				TRMT12	8q	5.57187	0.344828					TMEM74	8q	3.3098	0.411426	ODF1	8q	2.02826	0.250962	PTK2	8q	2.09637	0.432959	TAF2	8q	7.19044	0.432959	CNBD1	8q	6.39254	1.10434
				ZNF572	8q	5.57187	0.344828					EIF3E	8q	3.24185	0.411426	RIMS2	8q	2.09745	0.250962	OXR1	8q	2.2161	0.422233	MIR5680	8q	7.47886	0.432959	C8ORF59	12q	6.33819	1.10434
				MTBP	8q	5.66555	0.344828					RSPO2	8q	3.19928	0.411426					NUDCD1	8q	2.15927	0.422233	NCALD	8q	7.47886	0.432959	CA1	8q	6.33819	1.10434
				SNTB1	8q	5.66555	0.344828					DERL1	8q	3.20551	0.411426					TRHR	8q	2.15927	0.422233	RRM2B	8q	7.47886	0.432959	CA13	8q	6.33819	1.10434
				CTHRC1	8q	6.15614	0.344828					TBC1D31	8q	3.20551	0.411426					STMN2	8q	2.0716	0.422233	COL14A1	8q	7.29843	0.432959	CA2	8q	6.33819	1.10434
				DCAF13	8q	6.15614	0.344828					ATP6V1C1	8q	3.27084	0.411426					IL7	8q	2.08513	0.422233	MRPL13	8q	7.29843	0.432959	CA3	8q	6.33819	1.10434
				FZD6	8q	6.15614	0.344828					BAALC	8q	3.27084	0.411426					ATP6V0D2	8q	2.06702	0.422233	COLEC10	8q	7.1296	0.432959	E2F5	8q	6.33819	1.10434
				SLC25A32	8q	6.15614	0.344828					MIR3151	8q	3.27084	0.411426					PSKH2	8q	2.06702	0.422233	DSCC1	8q	7.1296	0.432959	LINC00534	8q	6.16241	1.10434
				COLEC10	8q	5.96257	0.344828					AZIN1	8q	3.39254	0.411426					SLC7A13	8q	2.06702	0.422233	ENPP2	8q	7.1296	0.432959	OTUD6B	8q	6.23508	1.09761
				DSCC1	8q	5.96257	0.344828					HAS2	8q	3.1549	0.411426					WWP1	8q	2.06702	0.422233	MAL2	8q	7.1296	0.432959	CNGB3	8q	6.09151	1.09761
				ENPP2	8q	5.96257	0.344828					RIMS2	8q	3.3279	0.411426					ACY3	11q	2.4168	0.400538	TNFRSF11B	8q	7.1296	0.432959	CPNE3	8q	6.09151	1.09761
				MAL2	8q	5.96257	0.344828					COL14A1	8q	3.19044	0.411426					ALDH3B2	11q	2.4168	0.400538	HEY1	8q	7.43652	0.432959	RMDN1	8q	6.09151	1.09761
				TNFRSF11B	8q	5.96257	0.344828					MRPL13	8q	3.19044	0.411426					DOC2GP	11q	2.4168	0.400538	MRPS28	8q	7.43652	0.432959	CHMP4C	8q	5.78252	1.09761
				NOV	8q	5.767	0.344828					MIR2053	8q	3.30277	0.411426					FAM86C2P	11q	2.4168	0.400538	STMN2	8q	7.30364	0.432959	IMPA1	8q	5.78252	1.09761
				FABP5	8q	5.55596	0.344828					CSMD3	8q	3.20621	0.411426					GSTP1	11q	2.4168	0.400538	TRPS1	8q	6.94692	0.432959	SLC10A5	8q	5.78252	1.09761
				FABP9	8q	5.55596	0.344828					IL7	8q	3.33819	0.411426					NDUFV1	11q	2.4168	0.400538	BCAS1	20q	6.76447	0.432959	ZFAND1	8q	5.78252	1.09761
				PMP2	8q	5.55596	0.344828					EXT1	8q	3.14086	0.411426					NUDT8	11q	2.4168	0.400538	TSHZ2	20q	6.76447	0.432959	SNX16	8q	5.77989	1.09761
				LINC00534	8q	5.84771	0.344828					PKIA	8q	3.32239	0.411426					TBX10	11q	2.4168	0.400538	LINC00977	8q	6.96658	0.432959	ZHX2	8q	7.383	1.09085
				RIPK2	8q	6.01909	0.344828					LACTB2	8q	3.43652	0.411426					UNC93B1	11q	2.4168	0.400538	MIR4756	#N/A	6.86012	0.432959	KIAA0196	8q	7.383	1.09085
				CALB1	8q	6.0575	0.344828					NCOA2	8q	3.43652	0.411426					CHRAC1	8q	2.03433	0.400538	ANXA13	8q	7.03152	0.422233	NSMCE2	8q	7.383	1.09085
				DECR1	8q	6.0575	0.344828					PRDM14	8q	3.43652	0.411426					SUV420H1	#N/A	2.37882	0.400538	FAM91A1	8q	7.03152	0.422233	TRIB1	8q	7.383	1.09085
				NBN	8q	6.0575	0.344828					TRAM1	8q	3.43652	0.411426					CHKA	11q	2.42136	0.400538	FBXO32	8q	7.03152	0.422233	ATAD2	8q	7.4389	1.08406
				OSGIN2	8q	6.0575	0.344828					XKR9	8q	3.43652	0.411426					ALDH3B1	11q	2.31336	0.400538	FER1L6	8q	7.03152	0.422233	C8ORF76	8q	7.4389	1.08406
				MYC	8q	5.48149	0.333424					ZFHX4	8q	3.29757	0.411426					MIR4691	#N/A	2.31336	0.400538	KLHL38	8q	7.03152	0.422233	FAM83A	8q	7.4389	1.08406
				ANXA13	8q	5.33536	0.333424					MIR1205	8q	3.02228	0.400538					NDUFS8	11q	2.31336	0.400538	WDYHV1	8q	7.03152	0.422233	MIR4663	8q	7.4389	1.08406
				FAM91A1	8q	5.33536	0.333424					MIR1207	8q	3.02228	0.400538					TCIRG1	11q	2.31336	0.400538	LINC00861	8q	6.92445	0.422233	ZHX1	8q	7.4389	1.08406
				FBXO32	8q	5.33536	0.333424					TMEM75	8q	3.02228	0.400538					ABRA	8q	2.01909	0.389567	LINC00964	8q	6.92445	0.422233	STMN2	8q	6.81531	1.08406
				FER1L6	8q	5.33536	0.333424					ATAD2	8q	2.97881	0.400538					CTHRC1	8q	2.08145	0.389567	MTSS1	8q	6.92445	0.422233	TMEM55A	8q	6.19997	1.08406
				KLHL38	8q	5.33536	0.333424					C8ORF76	8q	2.97881	0.400538					DCAF13	8q	2.08145	0.389567	NDUFB9	8q	6.92445	0.422233	MIR2053	8q	7.05404	1.07724
				WDYHV1	8q	5.33536	0.333424					FAM83A	8q	2.97881	0.400538					FZD6	8q	2.08145	0.389567	RNF139	8q	6.92445	0.422233	HEY1	8q	6.82974	1.07724
				MIR1205	8q	5.23062	0.333424					MIR4663	8q	2.97881	0.400538					SLC25A32	8q	2.08145	0.389567	SQLE	8q	6.92445	0.422233	MRPS28	8q	6.82974	1.07724
				MIR1207	8q	5.23062	0.333424					ZHX1	8q	2.97881	0.400538					CHMP4C	8q	2.19111	0.389567	TATDN1	8q	6.92445	0.422233	MYC	8q	7.82974	1.07039
				TMEM75	8q	5.23062	0.333424					CTHRC1	8q	3.20412	0.400538					IMPA1	8q	2.19111	0.389567	TMEM65	8q	6.92445	0.422233	HAS2	8q	7.34679	1.07039
				CASC8	8q	5.3439	0.333424					DCAF13	8q	3.20412	0.400538					SLC10A5	8q	2.19111	0.389567	TRMT12	8q	6.92445	0.422233	LINC00861	8q	7.34486	1.07039
				POU5F1B	8q	5.3439	0.333424					FZD6	8q	3.20412	0.400538					ZFAND1	8q	2.19111	0.389567	ZNF572	8q	6.92445	0.422233	LINC00964	8q	7.34486	1.07039
				CCAT1	8q	5.32606	0.333424					SLC25A32	8q	3.20412	0.400538					BAI1	#N/A	2.13966	0.389567	LRRC69	8q	7.18642	0.422233	MTSS1	8q	7.34486	1.07039
				FAM84B	8q	5.32606	0.333424					DCSTAMP	8q	3.06803	0.400538					COL22A1	8q	2.29243	0.389567	MIR4661	8q	7.18642	0.422233	NDUFB9	8q	7.34486	1.07039
				PCAT1	8q	5.32606	0.333424					DPYS	8q	3.06803	0.400538					ARC	8q	2.06248	0.389567	DCAF4L2	8q	6.92445	0.422233	RNF139	8q	7.34486	1.07039
				ZBTB10	8q	5.25493	0.333424					LRP12	8q	3.06803	0.400538					C8ORF31	#N/A	2.06248	0.389567	ZNF217	20q	6.36051	0.422233	SQLE	8q	7.34486	1.07039
				ZNF704	8q	5.25493	0.333424					DCAF4L2	8q	3.22185	0.400538					CYP11B1	8q	2.06248	0.389567	NOV	8q	7.00261	0.422233	TATDN1	8q	7.34486	1.07039
				COL14A1	8q	5.47496	0.333424					HEY1	8q	3.28651	0.400538					CYP11B2	8q	2.06248	0.389567	ASAP1	8q	6.63639	0.422233	TMEM65	8q	7.34486	1.07039
				MRPL13	8q	5.47496	0.333424					MRPS28	8q	3.28651	0.400538					GLI4	8q	2.06248	0.389567	IL7	8q	7.20135	0.422233	TRMT12	8q	7.34486	1.07039
				PAG1	8q	5.03858	0.333424					CNGB3	8q	3.14752	0.400538					GML	8q	2.06248	0.389567	FABP5	8q	7.12784	0.422233	ZNF572	8q	7.34486	1.07039
				MMP16	8q	5.51428	0.333424					CPNE3	8q	3.14752	0.400538					GPIHBP1	8q	2.06248	0.389567	FABP9	8q	7.12784	0.422233	ATP6V0D2	8q	5.89963	1.0635
				SAMD12	8q	5.4318	0.333424					RMDN1	8q	3.14752	0.400538					JRK	8q	2.06248	0.389567	PMP2	8q	7.12784	0.422233	PSKH2	8q	5.89963	1.0635
				MIR5708	8q	4.88941	0.321928					MED30	8q	2.91721	0.400538					LY6D	8q	2.06248	0.389567	CNBD1	8q	7.02457	0.422233	SLC7A13	8q	5.89963	1.0635
				TPD52	8q	4.88941	0.321928					ATP6V0D2	8q	3.1107	0.400538					LY6E	8q	2.06248	0.389567	SAMD12	8q	6.95861	0.422233	WWP1	8q	5.89963	1.0635
				DCAF4L2	8q	5.04721	0.321928					PSKH2	8q	3.1107	0.400538					LY6H	8q	2.06248	0.389567	TMEM55A	8q	7.34104	0.422233	CCAT1	8q	7.43533	1.05658
				ASAP1	8q	5.03858	0.321928					SLC7A13	8q	3.1107	0.400538					LY6K	8q	2.06248	0.389567	RIPK2	8q	7.4045	0.422233	FAM84B	8q	7.43533	1.05658
				ZC2HC1A	8q	4.75203	0.321928					WWP1	8q	3.1107	0.400538					LYNX1	8q	2.06248	0.389567	CALB1	8q	7.2652	0.422233	PCAT1	8q	7.43533	1.05658
				LINC00977	8q	4.75696	0.321928					SNX16	8q	3.19382	0.400538					LYPD2	8q	2.06248	0.389567	DECR1	8q	7.2652	0.422233	TAF2	8q	7.28651	1.05658
				EXT1	8q	4.84466	0.321928					MSC	8q	3.29414	0.400538					PSCA	8q	2.06248	0.389567	NBN	8q	7.2652	0.422233	CSMD3	8q	7.01909	1.05658
				EIF3H	8q	4.90309	0.321928					PVT1	8q	2.91721	0.389567					SLURP1	8q	2.06248	0.389567	OSGIN2	8q	7.2652	0.422233	MIR1205	8q	7.52143	1.04963
				UTP23	8q	4.90309	0.321928					OXR1	8q	2.91721	0.389567					THEM6	8q	2.06248	0.389567	LINC00536	8q	6.60555	0.422233	MIR1207	8q	7.52143	1.04963
				FABP12	8q	5.16494	0.321928					ABRA	8q	2.86328	0.389567					ZFP41	8q	2.06248	0.389567	FABP12	8q	7.36051	0.422233	TMEM75	8q	7.52143	1.04963
				FABP4	8q	5.16494	0.321928					MYC	8q	2.95468	0.389567					ZNF696	8q	2.06248	0.389567	FABP4	8q	7.36051	0.422233	DEPTOR	8q	7.48812	1.04963
				HEY1	8q	4.56067	0.31034					MIR1208	8q	2.84771	0.389567					ZFHX4	8q	2.09637	0.378512	PKIA	8q	7.38405	0.422233	ZC2HC1A	8q	6.44249	1.04264
				MRPS28	8q	4.56067	0.31034					ZFPM2	8q	2.86328	0.389567					C11ORF24	11q	2.14206	0.378512	RALYL	8q	7	0.422233	CASC8	8q	7.47237	1.03562
				STMN2	8q	4.37882	0.31034					KIAA0196	8q	2.81248	0.389567					LRP5	11q	2.07007	0.367371	MMP16	8q	6.76955	0.411426	POU5F1B	8q	7.47237	1.03562
				IL7	8q	4.56543	0.31034					NSMCE2	8q	2.81248	0.389567					FAM135B	8q	2.09366	0.367371	OTUD6B	8q	6.95861	0.411426	IL7	8q	6.49894	1.03562
				CNBD1	8q	4.7122	0.31034					TRIB1	8q	2.81248	0.389567					KCNK9	8q	2.11919	0.367371	FAM49B	8q	6.25026	0.411426	MIR1208	8q	7.62342	1.02857
				FAM49B	8q	4.71444	0.31034					LINC00861	8q	2.8729	0.389567					CABP2	11q	2.20343	0.367371	GSDMC	8q	6.25026	0.411426	MTBP	8q	7.20343	1.02857
				GSDMC	8q	4.55129	0.31034					LINC00964	8q	2.8729	0.389567					CDK2AP2	11q	2.20343	0.367371	EXT1	8q	6.60906	0.411426	SNTB1	8q	7.20343	1.02857
				CNGB3	8q	4.7167	0.31034					MTSS1	8q	2.8729	0.389567					PITPNM1	11q	2.20343	0.367371	EIF3H	8q	6.66154	0.411426	COL14A1	8q	7.12263	1.02857
				CPNE3	8q	4.7167	0.31034					NDUFB9	8q	2.8729	0.389567					CABP4	11q	2.17263	0.367371	UTP23	8q	6.66154	0.411426	MRPL13	8q	7.12263	1.02857
				RMDN1	8q	4.7167	0.31034					RNF139	8q	2.8729	0.389567					GPR152	11q	2.17263	0.367371	AARD	8q	6.5391	0.411426	RALYL	8q	5.77728	1.02857
				AARD	8q	4.72816	0.31034					SQLE	8q	2.8729	0.389567					TMEM134	11q	2.17263	0.367371	MIR3610	8q	6.5391	0.411426	LRRCC1	8q	5.74232	1.02857
				MIR3610	8q	4.72816	0.31034					TATDN1	8q	2.8729	0.389567					AIP	11q	2.06198	0.344828	RAD21	8q	6.5391	0.411426	COLEC10	8q	6.86012	0.992768
				RAD21	8q	4.72816	0.31034					TMEM65	8q	2.8729	0.389567									SLC30A8	8q	6.5391	0.411426	DSCC1	8q	6.86012	0.992768
				SLC30A8	8q	4.72816	0.31034					TRMT12	8q	2.8729	0.389567									MED30	8q	6.57675	0.411426	ENPP2	8q	6.86012	0.992768
				PKIA	8q	4.35754	0.31034					ZNF572	8q	2.8729	0.389567									PEX2	8q	7.18177	0.411426	MAL2	8q	6.86012	0.992768
				MED30	8q	4.63827	0.31034					MIR5708	8q	3.10568	0.389567									ZFHX4	8q	7.05012	0.411426	TNFRSF11B	8q	6.86012	0.992768
				CHMP4C	8q	4.71897	0.31034					TPD52	8q	3.10568	0.389567									ZC2HC1A	8q	6.767	0.400538	NOV	8q	6.77989	0.992768
				IMPA1	8q	4.71897	0.31034					CNBD1	8q	2.99568	0.389567									NECAB1	8q	6.61439	0.400538	EXT1	8q	6.15366	0.948601
				SLC10A5	8q	4.71897	0.31034					C8ORF59	12q	3.01278	0.389567									TMEM64	8q	6.61439	0.400538	PKIA	8q	6	0.948601
				ZFAND1	8q	4.71897	0.31034					CA1	8q	3.01278	0.389567									C8ORF59	12q	6.4034	0.400538	TRPS1	8q	6.39362	0.941106
				C8ORF59	12q	4.33161	0.298658					CA13	8q	3.01278	0.389567									CA1	8q	6.4034	0.400538	SAMD12	8q	6.2652	0.925999
				CA1	8q	4.33161	0.298658					CA2	8q	3.01278	0.389567									CA13	8q	6.4034	0.400538	MED30	8q	5.99568	0.925999
				CA13	8q	4.33161	0.298658					CA3	8q	3.01278	0.389567									CA2	8q	6.4034	0.400538	LINC00536	8q	6.07624	0.910733
				CA2	8q	4.33161	0.298658					E2F5	8q	3.01278	0.389567									CA3	8q	6.4034	0.400538	EIF3H	8q	6.14752	0.903038
				CA3	8q	4.33161	0.298658					BCAS3	17q	3.31158	0.389567									E2F5	8q	6.4034	0.400538	UTP23	8q	6.14752	0.903038
				E2F5	8q	4.33161	0.298658					LRRCC1	8q	3.02872	0.389567									MIR5194	8q	5.97469	0.400538	AARD	8q	6.07469	0.903038
				MIR5194	8q	4.36754	0.298658					EYA1	8q	3.16304	0.389567									LRRCC1	8q	6.26922	0.400538	MIR3610	8q	6.07469	0.903038
				ATP6V0D2	8q	4.24642	0.298658					ZFAT	8q	2.91721	0.389567									KCNQ3	8q	6.22988	0.400538	RAD21	8q	6.07469	0.903038
				PSKH2	8q	4.24642	0.298658					TRPA1	8q	2.93554	0.389567									ZFAT	8q	6.39147	0.400538	SLC30A8	8q	6.07469	0.903038
				SLC7A13	8q	4.24642	0.298658					ANXA13	8q	2.74232	0.378512									DENND3	8q	6.00087	0.400538	PFDN4	20q	6.07779	0.895303
				WWP1	8q	4.24642	0.298658					FAM91A1	8q	2.74232	0.378512									PTK2	8q	6.00087	0.400538	LY96	8q	6.36351	0.887525
				SNX16	8q	4.19723	0.298658					FBXO32	8q	2.74232	0.378512									KIAA0196	8q	6.45469	0.389567	STAU2	8q	6.36351	0.887525
				RALYL	8q	4.16115	0.298658					FER1L6	8q	2.74232	0.378512									NSMCE2	8q	6.45469	0.389567	TCEB1	8q	6.36351	0.887525
				SNORD104	17q	5.35952	0.298658					KLHL38	8q	2.74232	0.378512									TRIB1	8q	6.45469	0.389567	TMEM70	8q	6.36351	0.887525
				TEX2	17q	5.35952	0.298658					WDYHV1	8q	2.74232	0.378512									CNGB3	8q	6.26201	0.389567	UBE2W	8q	6.36351	0.887525
				MILR1	17q	5.39686	0.298658					CASC8	8q	2.76447	0.378512									CPNE3	8q	6.26201	0.389567	JPH1	8q	6.3098	0.887525
				POLG2	17q	5.39686	0.298658					POU5F1B	8q	2.76447	0.378512									RMDN1	8q	6.26201	0.389567	HEATR6	17q	7.20691	0.879706
				GDAP1	8q	3.75203	0.286881					STMN2	8q	3.01144	0.378512									SNX16	8q	6.35853	0.389567	PITPNC1	17q	6.59176	0.879706
				MIR5681A	8q	3.70997	0.286881					ASAP1	8q	2.81816	0.378512									MIR30B	#N/A	5.86328	0.389567	ASAP1	8q	6.58838	0.879706
				LRRCC1	8q	3.81531	0.286881					LINC00977	8q	2.77989	0.378512									MIR30D	#N/A	5.86328	0.389567	GDAP1	8q	6.04672	0.879706
				ERN1	17q	5.30539	0.286881					FAM49B	8q	2.77989	0.378512									ST3GAL1	8q	5.85078	0.389567	EYA1	8q	5.45593	0.879706
				ICAM2	17q	5.30539	0.286881					GSDMC	8q	2.69465	0.378512									HHLA1	8q	5.90658	0.389567	MIR4737	17q	6.97062	0.863938
				C17ORF72	17q	5.00833	0.286881					RALYL	8q	2.76195	0.378512									TMEM71	8q	5.90658	0.389567	RNFT1	17q	6.97062	0.863938
				EYA1	8q	3.39147	0.286881					CCAT1	8q	2.6038	0.367371									NDRG1	8q	6.10679	0.389567	RPS6KB1	17q	6.97062	0.863938
				CEP95	17q	4.96658	0.286881					FAM84B	8q	2.6038	0.367371									PHF20L1	8q	5.83863	0.389567	TUBD1	17q	6.97062	0.863938
				DDX5	17q	4.93181	0.286881					PCAT1	8q	2.6038	0.367371									HPYR1	8q	5.92812	0.389567	ZNF217	20q	6.79048	0.863938
				PEX2	8q	3.91364	0.286881					MILR1	17q	3.47237	0.367371									LRRC6	#N/A	5.92812	0.389567	LINC00977	8q	6.29499	0.863938
				ZFHX4	8q	3.80134	0.286881					POLG2	17q	3.47237	0.367371									SLA	8q	6.09366	0.389567	MIR5681A	8q	6.00833	0.863938
				HEATR6	17q	4.78252	0.275007					USP32	17q	2.95861	0.356144									TG	8q	6.09366	0.389567	CA4	17q	6.88606	0.85599
				CA4	17q	4.78516	0.275007					MIR5194	8q	2.51713	0.356144									WISP1	#N/A	6.09366	0.389567	GSDMC	8q	6.1945	0.847997
				LY96	8q	3.48149	0.275007					SNORD104	17q	3.32148	0.356144									KHDRBS3	8q	6.20204	0.389567	HNF4G	8q	5.70553	0.847997
				STAU2	8q	3.48149	0.275007					TEX2	17q	3.32148	0.356144									AGO2	8q	5.9914	0.389567	MIR21	17q	6.65758	0.831877
				TCEB1	8q	3.48149	0.275007					ERN1	17q	3.22185	0.356144									FAM135B	8q	5.85078	0.389567	MIR5194	8q	6.14691	0.831877
				TMEM70	8q	3.48149	0.275007					ICAM2	17q	3.22185	0.356144									LY96	8q	6.11407	0.378512	APOH	17q	5.91009	0.831877
				UBE2W	8q	3.48149	0.275007					C17ORF72	17q	3.3439	0.356144									STAU2	8q	6.11407	0.378512	PI15	8q	5.67366	0.831877
				USP32	17q	4.82681	0.275007					CASC9	8q	2.67572	0.356144									TCEB1	8q	6.11407	0.378512	CASC9	8q	5.53462	0.831877
				JPH1	8q	3.64589	0.275007					CCDC47	17q	3.26761	0.356144									TMEM70	8q	6.11407	0.378512	FAM49B	8q	6.20761	0.823749
				BCAS3	17q	5.03292	0.275007					LIMD2	17q	3.26761	0.356144									UBE2W	8q	6.11407	0.378512	CEP112	17q	6.06148	0.823749
				CEP112	17q	4.84771	0.275007					STRADA	17q	3.26761	0.356144									MIR5681A	8q	6.19246	0.378512	CACNG1	17q	6.03292	0.823749
				TANC2	17q	4.96658	0.275007					NDRG1	8q	2.72584	0.356144									CHMP4C	8q	6.2233	0.378512	CACNG4	17q	6.03292	0.823749
				HNF4G	8q	3.51004	0.275007					SLA	8q	2.67572	0.356144									IMPA1	8q	6.2233	0.378512	VMP1	17q	6.23136	0.815575
				DDX42	17q	4.80134	0.275007					TG	8q	2.67572	0.356144									SLC10A5	8q	6.2233	0.378512	KCNB2	8q	5.69037	0.815575
				PI15	8q	3.42022	0.275007					WISP1	#N/A	2.67572	0.356144									ZFAND1	8q	6.2233	0.378512	RDH10	8q	5.69037	0.815575
				ACE	17q	4.92445	0.275007					C17ORF64	17q	2.79588	0.344828									EYA1	8q	5.99568	0.378512	RPL7	8q	5.69037	0.815575
				DCAF7	17q	4.92445	0.275007					GDAP1	8q	2.5544	0.344828									OC90	8q	5.69465	0.378512	SBSPON	8q	5.69037	0.815575
				KCNH6	17q	4.92445	0.275007					MIR5681A	8q	2.46852	0.344828									ADCY8	8q	5.60206	0.378512	TERF1	8q	5.69037	0.815575
				CASC9	8q	3.50724	0.275007					HNF4G	8q	2.5817	0.344828									LACTB2	8q	6.00524	0.378512	PRKCA	17q	5.69465	0.807355
				CYB561	17q	4.73049	0.275007					PI15	8q	2.49621	0.344828									NCOA2	8q	6.00524	0.378512	MSC	8q	5.32975	0.799087
				CD79B	17q	4.95468	0.275007					ACE	17q	3.03339	0.344828									PRDM14	8q	6.00524	0.378512	USP32	17q	6.32883	0.790772
				CSH1	17q	4.95468	0.275007					DCAF7	17q	3.03339	0.344828									TRAM1	8q	6.00524	0.378512	BCAS1	20q	6.36552	0.782409
				CSH2	17q	4.95468	0.275007					KCNH6	17q	3.03339	0.344828									XKR9	8q	6.00524	0.378512	TSHZ2	20q	6.36552	0.782409
				CSHL1	17q	4.95468	0.275007					CD79B	17q	3.05601	0.344828									CHRAC1	8q	5.69037	0.378512	C17ORF64	17q	6.07624	0.782409
				GH1	17q	4.95468	0.275007					CSH1	17q	3.05601	0.344828									ARC	8q	5.68194	0.378512	DDX42	17q	5.70333	0.782409
				GH2	17q	4.95468	0.275007					CSH2	17q	3.05601	0.344828									C8ORF31	#N/A	5.68194	0.378512	BCAS3	17q	6.17587	0.773996
				SCN4A	17q	4.95468	0.275007					CSHL1	17q	3.05601	0.344828									CYP11B1	8q	5.68194	0.378512	MIR4756	#N/A	6.15739	0.773996
				TCAM1P	17q	4.95468	0.275007					GH1	17q	3.05601	0.344828									CYP11B2	8q	5.68194	0.378512	APPBP2	17q	6.09963	0.773996
				FTSJ3	17q	4.64782	0.275007					GH2	17q	3.05601	0.344828									GLI4	8q	5.68194	0.378512	PPM1D	17q	6.09963	0.773996
				PSMC5	17q	4.64782	0.275007					SCN4A	17q	3.05601	0.344828									GML	8q	5.68194	0.378512	SNORD104	17q	5.70997	0.773996
				SMARCD2	17q	4.64782	0.275007					TCAM1P	17q	3.05601	0.344828									GPIHBP1	8q	5.68194	0.378512	TEX2	17q	5.70997	0.773996
				MSC	8q	3.35655	0.275007					MAP3K3	17q	3.14691	0.344828									JRK	8q	5.68194	0.378512	MILR1	17q	5.54363	0.773996
				MAP3K3	17q	4.81816	0.275007					ST3GAL1	8q	2.50307	0.344828									LY6D	8q	5.68194	0.378512	POLG2	17q	5.54363	0.773996
				TACO1	17q	4.65561	0.275007					PHF20L1	8q	2.45593	0.344828									LY6E	8q	5.68194	0.378512	CLTC	17q	5.68613	0.765535
				ZFAT	8q	4.34679	0.275007					HPYR1	8q	2.46344	0.344828									LY6H	8q	5.68194	0.378512	PTRH2	17q	5.68613	0.765535
				LACTB2	8q	3.01457	0.275007					LRRC6	#N/A	2.46344	0.344828									LY6K	8q	5.68194	0.378512	C17ORF72	17q	5.61798	0.765535
				NCOA2	8q	3.01457	0.275007					GPR20	8q	2.67778	0.344828									LYNX1	8q	5.68194	0.378512	ERN1	17q	5.66756	0.757023
				PRDM14	8q	3.01457	0.275007					LINC00051	8q	2.67778	0.344828									LYPD2	8q	5.68194	0.378512	ICAM2	17q	5.66756	0.757023
				TRAM1	8q	3.01457	0.275007					MROH5	8q	2.67778	0.344828									PSCA	8q	5.68194	0.378512	CYP24A1	20q	5.66154	0.757023
				XKR9	8q	3.01457	0.275007					PTP4A3	8q	2.67778	0.344828									SLURP1	8q	5.68194	0.378512	MIR30B	#N/A	5.19179	0.757023
				SLCO5A1	8q	2.9914	0.275007					TSNARE1	8q	2.67778	0.344828									THEM6	8q	5.68194	0.378512	MIR30D	#N/A	5.19179	0.757023
				MIR4737	17q	4.77728	0.263034					MIR4737	17q	2.65956	0.333424									ZFP41	8q	5.68194	0.378512	TANC2	17q	5.98716	0.748461
				RNFT1	17q	4.77728	0.263034					RNFT1	17q	2.65956	0.333424									ZNF696	8q	5.68194	0.378512	TBC1D3P2	17q	5.76447	0.748461
				RPS6KB1	17q	4.77728	0.263034					RPS6KB1	17q	2.65956	0.333424									GPR20	8q	5.61439	0.378512	CD79B	17q	5.42597	0.748461
				TUBD1	17q	4.77728	0.263034					TUBD1	17q	2.65956	0.333424									LINC00051	8q	5.61439	0.378512	CSH1	17q	5.42597	0.748461
				MIR21	17q	4.34872	0.263034					CA4	17q	2.57187	0.333424									MROH5	8q	5.61439	0.378512	CSH2	17q	5.42597	0.748461
				APPBP2	17q	4.62893	0.263034					JPH1	8q	2.47496	0.333424									PTP4A3	8q	5.61439	0.378512	CSHL1	17q	5.42597	0.748461
				PPM1D	17q	4.62893	0.263034					APPBP2	17q	2.57025	0.333424									TSNARE1	8q	5.61439	0.378512	GH1	17q	5.42597	0.748461
				C17ORF64	17q	4.80688	0.263034					PPM1D	17q	2.57025	0.333424									ADCK5	8q	5.70997	0.378512	GH2	17q	5.42597	0.748461
				KCNB2	8q	3.01278	0.263034					TANC2	17q	2.83863	0.333424									ARHGAP39	8q	5.70997	0.378512	SCN4A	17q	5.42597	0.748461
				RDH10	8q	3.01278	0.263034					DDX42	17q	2.92445	0.333424									BOP1	8q	5.70997	0.378512	TCAM1P	17q	5.42597	0.748461
				RPL7	8q	3.01278	0.263034					CEP95	17q	3.04048	0.333424									C8ORF33	8q	5.70997	0.378512	CRISPLD1	8q	5.17849	0.748461
				SBSPON	8q	3.01278	0.263034					KCNQ3	8q	2.42481	0.333424									C8ORF82	8q	5.70997	0.378512	CACNG5	17q	5.7167	0.739848
				TERF1	8q	3.01278	0.263034					MIR30B	#N/A	2.4318	0.333424									CCDC166	8q	5.70997	0.378512	HELZ	17q	5.63078	0.739848
				CCDC47	17q	4.53611	0.263034					MIR30D	#N/A	2.4318	0.333424									COMMD5	8q	5.70997	0.378512	DHX40	17q	5.28651	0.739848
				LIMD2	17q	4.53611	0.263034					CRISPLD1	8q	2.25964	0.333424									CPSF1	8q	5.70997	0.378512	KCNQ3	8q	5.24185	0.739848
				STRADA	17q	4.53611	0.263034					HHLA1	8q	2.28735	0.333424									CYC1	8q	5.70997	0.378512	DDX5	17q	5.14388	0.739848
				KCNQ3	8q	3.86646	0.263034					TMEM71	8q	2.28735	0.333424									CYHR1	8q	5.70997	0.378512	ZFAT	8q	5.02273	0.739848
				MIR30B	#N/A	3.79317	0.263034					KHDRBS3	8q	2.34872	0.333424									DGAT1	8q	5.70997	0.378512	TBX4	17q	5.5784	0.731183
				MIR30D	#N/A	3.79317	0.263034					DENND3	8q	2.45967	0.333424									EEF1D	8q	5.70997	0.378512	CEP95	17q	5.28988	0.731183
				CRISPLD1	8q	3.23284	0.263034					PTK2	8q	2.45967	0.333424									EPPK1	8q	5.70997	0.378512	SMURF2	17q	5.2321	0.731183
				OC90	8q	3.75945	0.263034					ZNF652	17q	2.66959	0.333424									EXOSC4	8q	5.70997	0.378512	TRPA1	8q	4.86012	0.731183
				ADCY8	8q	3.80967	0.263034					PHB	17q	2.63639	0.333424									FAM203A	#N/A	5.70997	0.378512	TBX2	17q	5.53462	0.722466
				TRPA1	8q	2.83863	0.263034					MIR21	17q	2.40121	0.321928									FAM83H	8q	5.70997	0.378512	FTSJ3	17q	5.33442	0.722466
				NDRG1	8q	3.86967	0.263034					LY96	8q	2.266	0.321928									FBXL6	8q	5.70997	0.378512	PSMC5	17q	5.33442	0.722466
				HPYR1	8q	3.77469	0.263034					STAU2	8q	2.266	0.321928									FOXH1	8q	5.70997	0.378512	SMARCD2	17q	5.33442	0.722466
				LRRC6	#N/A	3.77469	0.263034					TCEB1	8q	2.266	0.321928									GPAA1	8q	5.70997	0.378512	ADCY8	8q	5.04672	0.722466
				ZNF217	20q	3.20343	0.250962					TMEM70	8q	2.266	0.321928									GPT	8q	5.70997	0.378512	ST3GAL1	8q	5.01189	0.722466
				PITPNC1	17q	4.81248	0.250962					UBE2W	8q	2.266	0.321928									GRINA	8q	5.70997	0.378512	LACTB2	8q	4.74473	0.722466
				VMP1	17q	4.27901	0.250962					VMP1	17q	2.46725	0.321928									HSF1	8q	5.70997	0.378512	NCOA2	8q	4.74473	0.722466
				SMURF2	17q	4.59517	0.250962					KCNB2	8q	2.23062	0.321928									KIAA1875	#N/A	5.70997	0.378512	PRDM14	8q	4.74473	0.722466
				EFR3A	8q	3.49214	0.250962					RDH10	8q	2.23062	0.321928									KIFC2	8q	5.70997	0.378512	TRAM1	8q	4.74473	0.722466
				ST3GAL1	8q	3.64782	0.250962					RPL7	8q	2.23062	0.321928									LRRC14	8q	5.70997	0.378512	XKR9	8q	4.74473	0.722466
				HHLA1	8q	3.61618	0.250962					SBSPON	8q	2.23062	0.321928									LRRC24	8q	5.70997	0.378512	ACE	17q	5.57349	0.713696
				TMEM71	8q	3.61618	0.250962					TERF1	8q	2.23062	0.321928									MAF1	8q	5.70997	0.378512	DCAF7	17q	5.57349	0.713696
				PHF20L1	8q	3.47237	0.250962					TBX4	17q	2.56703	0.321928									MAPK15	8q	5.70997	0.378512	KCNH6	17q	5.57349	0.713696
				SLA	8q	3.68825	0.250962					TBX2	17q	2.5784	0.321928									MFSD3	8q	5.70997	0.378512	CYB561	17q	5.52871	0.713696
				TG	8q	3.68825	0.250962					CYB561	17q	2.68403	0.321928									MIR1234	#N/A	5.70997	0.378512	MIR634	#N/A	5.08778	0.713696
				WISP1	#N/A	3.68825	0.250962					FTSJ3	17q	2.77211	0.321928									MIR4664	#N/A	5.70997	0.378512	INTS2	17q	5.44491	0.704872
				KHDRBS3	8q	3.29843	0.250962					PSMC5	17q	2.77211	0.321928									MIR661	#N/A	5.70997	0.378512	MED13	17q	5.44491	0.704872
				BCAS1	20q	2.93181	0.238787					SMARCD2	17q	2.77211	0.321928									MIR937	#N/A	5.70997	0.378512	MARCH10	#N/A	5.34582	0.704872
				TSHZ2	20q	2.93181	0.238787					TACO1	17q	2.8962	0.321928									MIR939	#N/A	5.70997	0.378512	C17ORF82	#N/A	5.31069	0.704872
				MIR4756	#N/A	2.86328	0.238787					DDX5	17q	2.86646	0.321928									MROH1	8q	5.70997	0.378512	CCDC47	17q	5.266	0.704872
				PFDN4	20q	2.83268	0.238787					OC90	8q	2.24795	0.321928									MROH6	8q	5.70997	0.378512	LIMD2	17q	5.266	0.704872
				TBC1D3P2	17q	4.4828	0.238787					BAI1	#N/A	2.42713	0.321928									NAPRT1	#N/A	5.70997	0.378512	STRADA	17q	5.266	0.704872
				CACNG5	17q	4.60906	0.238787					COL22A1	8q	2.20551	0.321928									OPLAH	8q	5.70997	0.378512	TACO1	17q	5.25649	0.704872
				CLTC	17q	4.01323	0.238787					ARC	8q	2.45717	0.321928									PARP10	8q	5.70997	0.378512	NDRG1	8q	4.79588	0.704872
				PTRH2	17q	4.01323	0.238787					C8ORF31	#N/A	2.45717	0.321928									PLEC	8q	5.70997	0.378512	SLCO5A1	8q	4.55284	0.704872
				DHX40	17q	3.75696	0.238787					CYP11B1	8q	2.45717	0.321928									PPP1R16A	8q	5.70997	0.378512	MAP3K3	17q	5.31247	0.695994
				FAM135B	8q	2.95861	0.238787					CYP11B2	8q	2.45717	0.321928									PUF60	8q	5.70997	0.378512	EFCAB3	17q	5.12148	0.695994
				ARC	8q	2.86328	0.238787					GLI4	8q	2.45717	0.321928									PYCRL	#N/A	5.70997	0.378512	METTL2A	17q	5.12148	0.695994
				C8ORF31	#N/A	2.86328	0.238787					GML	8q	2.45717	0.321928									RECQL4	8q	5.70997	0.378512	MRC2	17q	5.12148	0.695994
				CYP11B1	8q	2.86328	0.238787					GPIHBP1	8q	2.45717	0.321928									RHPN1	8q	5.70997	0.378512	TLK2	17q	5.12148	0.695994
				CYP11B2	8q	2.86328	0.238787					JRK	8q	2.45717	0.321928									RPL8	8q	5.70997	0.378512	OC90	8q	5.08619	0.695994
				GLI4	8q	2.86328	0.238787					LY6D	8q	2.45717	0.321928									SCRIB	8q	5.70997	0.378512	NACA2	17q	5.45967	0.687061
				GML	8q	2.86328	0.238787					LY6E	8q	2.45717	0.321928									SCRT1	8q	5.70997	0.378512	BRIP1	17q	5.2233	0.687061
				GPIHBP1	8q	2.86328	0.238787					LY6H	8q	2.45717	0.321928									SCXA	#N/A	5.70997	0.378512	HHLA1	8q	4.90658	0.687061
				JRK	8q	2.86328	0.238787					LY6K	8q	2.45717	0.321928									SCXB	#N/A	5.70997	0.378512	TMEM71	8q	4.90658	0.687061
				LY6D	8q	2.86328	0.238787					LYNX1	8q	2.45717	0.321928									SHARPIN	8q	5.70997	0.378512	MIR4729	#N/A	4.8962	0.687061
				LY6E	8q	2.86328	0.238787					LYPD2	8q	2.45717	0.321928									SLC39A4	8q	5.70997	0.378512	YPEL2	17q	4.8962	0.687061
				LY6H	8q	2.86328	0.238787					PSCA	8q	2.45717	0.321928									SLC52A2	8q	5.70997	0.378512	KHDRBS3	8q	4.34008	0.687061
				LY6K	8q	2.86328	0.238787					SLURP1	8q	2.45717	0.321928									SPATC1	8q	5.70997	0.378512	EFR3A	8q	5.02136	0.678072
				LYNX1	8q	2.86328	0.238787					THEM6	8q	2.45717	0.321928									TIGD5	8q	5.70997	0.378512	PHF20L1	8q	4.66555	0.669027
				LYPD2	8q	2.86328	0.238787					ZFP41	8q	2.45717	0.321928									TMEM249	8q	5.70997	0.378512	HPYR1	8q	4.63078	0.669027
				PSCA	8q	2.86328	0.238787					ZNF696	8q	2.45717	0.321928									TONSL	8q	5.70997	0.378512	LRRC6	#N/A	4.63078	0.669027
				SLURP1	8q	2.86328	0.238787					SLC45A4	8q	2.2815	0.321928									TOP1MT	8q	5.70997	0.378512	RNF43	17q	4.70774	0.659925
				THEM6	8q	2.86328	0.238787					HEATR6	17q	2.43652	0.31034									TSTA3	#N/A	5.70997	0.378512	SLA	8q	4.45717	0.650765
				ZFP41	8q	2.86328	0.238787					BCAS1	20q	2.08619	0.31034									VPS28	8q	5.70997	0.378512	TG	8q	4.45717	0.650765
				ZNF696	8q	2.86328	0.238787					TSHZ2	20q	2.08619	0.31034									ZNF16	8q	5.70997	0.378512	WISP1	#N/A	4.45717	0.650765
				DENND3	8q	2.9914	0.238787					SMURF2	17q	2.767	0.31034									ZNF250	8q	5.70997	0.378512	KCNK9	8q	4.05502	0.650765
				PTK2	8q	2.9914	0.238787					EFCAB3	17q	2.63264	0.31034									ZNF251	8q	5.70997	0.378512	HSF5	17q	4.44491	0.641546
				GPR20	8q	3.14327	0.238787					METTL2A	17q	2.63264	0.31034									ZNF252P	8q	5.70997	0.378512	TRAPPC9	8q	4.12784	0.62293
				LINC00051	8q	3.14327	0.238787					MRC2	17q	2.63264	0.31034									ZNF34	8q	5.70997	0.378512	FAM135B	8q	4.12378	0.62293
				MROH5	8q	3.14327	0.238787					TLK2	17q	2.63264	0.31034									ZNF517	8q	5.70997	0.378512	BAI1	#N/A	4.05899	0.62293
				PTP4A3	8q	3.14327	0.238787					ADCY8	8q	2.10292	0.31034									ZNF623	8q	5.70997	0.378512	COL22A1	8q	4.02687	0.62293
				TSNARE1	8q	3.14327	0.238787					EFR3A	8q	2.03292	0.31034									ZNF7	8q	5.70997	0.378512	ARC	8q	3.97062	0.62293
				CACNG1	17q	4.25414	0.226509					AGO2	8q	2.26043	0.31034									ZNF707	8q	5.70997	0.378512	C8ORF31	#N/A	3.97062	0.62293
				CACNG4	17q	4.25414	0.226509					FAM135B	8q	2.08302	0.31034									SLC45A4	8q	5.67572	0.378512	CYP11B1	8q	3.97062	0.62293
				APOH	17q	4.14935	0.226509					KCNK9	8q	2.065	0.31034									JPH1	8q	5.72125	0.367371	CYP11B2	8q	3.97062	0.62293
				PRKCA	17q	4.14327	0.226509					ADCK5	8q	2.30364	0.31034									GDAP1	8q	5.85078	0.367371	GLI4	8q	3.97062	0.62293
				CYP24A1	20q	2.59688	0.226509					ARHGAP39	8q	2.30364	0.31034									ATP6V0D2	8q	5.73283	0.367371	GML	8q	3.97062	0.62293
				HELZ	17q	4.27246	0.226509					BOP1	8q	2.30364	0.31034									PSKH2	8q	5.73283	0.367371	GPIHBP1	8q	3.97062	0.62293
				TBX4	17q	4.40012	0.226509					C8ORF33	8q	2.30364	0.31034									SLC7A13	8q	5.73283	0.367371	JRK	8q	3.97062	0.62293
				TBX2	17q	4.12205	0.226509					C8ORF82	8q	2.30364	0.31034									WWP1	8q	5.73283	0.367371	LY6D	8q	3.97062	0.62293
				NACA2	17q	4.35556	0.226509					CCDC166	8q	2.30364	0.31034									KCNB2	8q	5.74715	0.367371	LY6E	8q	3.97062	0.62293
				INTS2	17q	4.08991	0.226509					COMMD5	8q	2.30364	0.31034									RDH10	8q	5.74715	0.367371	LY6H	8q	3.97062	0.62293
				MED13	17q	4.08991	0.226509					CPSF1	8q	2.30364	0.31034									RPL7	8q	5.74715	0.367371	LY6K	8q	3.97062	0.62293
				MARCH10	#N/A	4.0278	0.226509					CYC1	8q	2.30364	0.31034									SBSPON	8q	5.74715	0.367371	LYNX1	8q	3.97062	0.62293
				C17ORF82	#N/A	4.20971	0.226509					CYHR1	8q	2.30364	0.31034									TERF1	8q	5.74715	0.367371	LYPD2	8q	3.97062	0.62293
				BRIP1	17q	4.17718	0.226509					DGAT1	8q	2.30364	0.31034									PI15	8q	5.95861	0.367371	PSCA	8q	3.97062	0.62293
				EFCAB3	17q	4.18842	0.226509					EEF1D	8q	2.30364	0.31034									EFR3A	8q	5.34775	0.367371	SLURP1	8q	3.97062	0.62293
				METTL2A	17q	4.18842	0.226509					EPPK1	8q	2.30364	0.31034									SLCO5A1	8q	5.64975	0.367371	THEM6	8q	3.97062	0.62293
				MRC2	17q	4.18842	0.226509					EXOSC4	8q	2.30364	0.31034									BAI1	#N/A	5.4908	0.367371	ZFP41	8q	3.97062	0.62293
				TLK2	17q	4.18842	0.226509					FAM203A	#N/A	2.30364	0.31034									COL22A1	8q	5.48017	0.367371	ZNF696	8q	3.97062	0.62293
				MIR634	#N/A	4.25026	0.226509					FAM83H	8q	2.30364	0.31034									GSDMD	8q	5.54975	0.367371	ZFHX4	8q	4.48812	0.604071
				AGO2	8q	2.63639	0.226509					FBXL6	8q	2.30364	0.31034									MAFA	8q	5.54975	0.367371	AGO2	8q	4.21753	0.604071
				TRAPPC9	8q	2.49485	0.226509					FOXH1	8q	2.30364	0.31034									NRBP2	8q	5.54975	0.367371	ADCK5	8q	3.75945	0.604071
				BAI1	#N/A	2.78516	0.226509					GPAA1	8q	2.30364	0.31034									ZC3H3	8q	5.54975	0.367371	ARHGAP39	8q	3.75945	0.604071
				KCNK9	8q	2.70115	0.226509					GPT	8q	2.30364	0.31034									MSC	8q	5.45842	0.356144	BOP1	8q	3.75945	0.604071
				COL22A1	8q	2.7986	0.226509					GRINA	8q	2.30364	0.31034									CRISPLD1	8q	5.69037	0.356144	C8ORF33	8q	3.75945	0.604071
				CHRAC1	8q	2.55129	0.226509					HSF1	8q	2.30364	0.31034									TRAPPC9	8q	5.10458	0.356144	C8ORF82	8q	3.75945	0.604071
				ADCK5	8q	2.69465	0.226509					KIAA1875	#N/A	2.30364	0.31034									KCNK9	8q	5.06048	0.356144	CCDC166	8q	3.75945	0.604071
				ARHGAP39	8q	2.69465	0.226509					KIFC2	8q	2.30364	0.31034									HNF4G	8q	4.95861	0.333424	COMMD5	8q	3.75945	0.604071
				BOP1	8q	2.69465	0.226509					LRRC14	8q	2.30364	0.31034									ERN1	17q	4.83863	0.333424	CPSF1	8q	3.75945	0.604071
				C8ORF33	8q	2.69465	0.226509					LRRC24	8q	2.30364	0.31034									ICAM2	17q	4.83863	0.333424	CYC1	8q	3.75945	0.604071
				C8ORF82	8q	2.69465	0.226509					MAF1	8q	2.30364	0.31034									C17ORF72	17q	4.89279	0.333424	CYHR1	8q	3.75945	0.604071
				CCDC166	8q	2.69465	0.226509					MAPK15	8q	2.30364	0.31034									CASC9	8q	5.14146	0.333424	DGAT1	8q	3.75945	0.604071
				COMMD5	8q	2.69465	0.226509					MFSD3	8q	2.30364	0.31034									CYB561	17q	4.74715	0.333424	EEF1D	8q	3.75945	0.604071
				CPSF1	8q	2.69465	0.226509					MIR1234	#N/A	2.30364	0.31034									TRPA1	8q	5.02319	0.333424	EPPK1	8q	3.75945	0.604071
				CYC1	8q	2.69465	0.226509					MIR4664	#N/A	2.30364	0.31034									SNORD104	17q	4.54821	0.321928	EXOSC4	8q	3.75945	0.604071
				CYHR1	8q	2.69465	0.226509					MIR661	#N/A	2.30364	0.31034									TEX2	17q	4.54821	0.321928	FAM203A	#N/A	3.75945	0.604071
				DGAT1	8q	2.69465	0.226509					MIR937	#N/A	2.30364	0.31034									MILR1	17q	4.61979	0.321928	FAM83H	8q	3.75945	0.604071
				EEF1D	8q	2.69465	0.226509					MIR939	#N/A	2.30364	0.31034									POLG2	17q	4.61979	0.321928	FBXL6	8q	3.75945	0.604071
				EPPK1	8q	2.69465	0.226509					MROH1	8q	2.30364	0.31034									CD79B	17q	4.59346	0.321928	FOXH1	8q	3.75945	0.604071
				EXOSC4	8q	2.69465	0.226509					MROH6	8q	2.30364	0.31034									CSH1	17q	4.59346	0.321928	GPAA1	8q	3.75945	0.604071
				FAM203A	#N/A	2.69465	0.226509					NAPRT1	#N/A	2.30364	0.31034									CSH2	17q	4.59346	0.321928	GPT	8q	3.75945	0.604071
				FAM83H	8q	2.69465	0.226509					OPLAH	8q	2.30364	0.31034									CSHL1	17q	4.59346	0.321928	GRINA	8q	3.75945	0.604071
				FBXL6	8q	2.69465	0.226509					PARP10	8q	2.30364	0.31034									GH1	17q	4.59346	0.321928	HSF1	8q	3.75945	0.604071
				FOXH1	8q	2.69465	0.226509					PLEC	8q	2.30364	0.31034									GH2	17q	4.59346	0.321928	KIAA1875	#N/A	3.75945	0.604071
				GPAA1	8q	2.69465	0.226509					PPP1R16A	8q	2.30364	0.31034									SCN4A	17q	4.59346	0.321928	KIFC2	8q	3.75945	0.604071
				GPT	8q	2.69465	0.226509					PUF60	8q	2.30364	0.31034									TCAM1P	17q	4.59346	0.321928	LRRC14	8q	3.75945	0.604071
				GRINA	8q	2.69465	0.226509					PYCRL	#N/A	2.30364	0.31034									SMURF2	17q	4.5376	0.321928	LRRC24	8q	3.75945	0.604071
				HSF1	8q	2.69465	0.226509					RECQL4	8q	2.30364	0.31034									PITPNC1	17q	4.52288	0.31034	MAF1	8q	3.75945	0.604071
				KIAA1875	#N/A	2.69465	0.226509					RHPN1	8q	2.30364	0.31034									USP32	17q	4.64397	0.31034	MAPK15	8q	3.75945	0.604071
				KIFC2	8q	2.69465	0.226509					RPL8	8q	2.30364	0.31034									CEP112	17q	4.5784	0.31034	MFSD3	8q	3.75945	0.604071
				LRRC14	8q	2.69465	0.226509					SCRIB	8q	2.30364	0.31034									CACNG1	17q	4.33819	0.31034	MIR1234	#N/A	3.75945	0.604071
				LRRC24	8q	2.69465	0.226509					SCRT1	8q	2.30364	0.31034									CACNG4	17q	4.33819	0.31034	MIR4664	#N/A	3.75945	0.604071
				MAF1	8q	2.69465	0.226509					SCXA	#N/A	2.30364	0.31034									TANC2	17q	4.38828	0.31034	MIR661	#N/A	3.75945	0.604071
				MAPK15	8q	2.69465	0.226509					SCXB	#N/A	2.30364	0.31034									APOH	17q	4.49349	0.31034	MIR937	#N/A	3.75945	0.604071
				MFSD3	8q	2.69465	0.226509					SHARPIN	8q	2.30364	0.31034									CACNG5	17q	4.46092	0.31034	MIR939	#N/A	3.75945	0.604071
				MIR1234	#N/A	2.69465	0.226509					SLC39A4	8q	2.30364	0.31034									DDX42	17q	4.39903	0.31034	MROH1	8q	3.75945	0.604071
				MIR4664	#N/A	2.69465	0.226509					SLC52A2	8q	2.30364	0.31034									PRKCA	17q	4.26281	0.31034	MROH6	8q	3.75945	0.604071
				MIR661	#N/A	2.69465	0.226509					SPATC1	8q	2.30364	0.31034									HELZ	17q	4.27003	0.31034	NAPRT1	#N/A	3.75945	0.604071
				MIR937	#N/A	2.69465	0.226509					TIGD5	8q	2.30364	0.31034									ACE	17q	4.40782	0.31034	OPLAH	8q	3.75945	0.604071
				MIR939	#N/A	2.69465	0.226509					TMEM249	8q	2.30364	0.31034									DCAF7	17q	4.40782	0.31034	PARP10	8q	3.75945	0.604071
				MROH1	8q	2.69465	0.226509					TONSL	8q	2.30364	0.31034									KCNH6	17q	4.40782	0.31034	PLEC	8q	3.75945	0.604071
				MROH6	8q	2.69465	0.226509					TOP1MT	8q	2.30364	0.31034									FTSJ3	17q	4.2993	0.31034	PPP1R16A	8q	3.75945	0.604071
				NAPRT1	#N/A	2.69465	0.226509					TSTA3	#N/A	2.30364	0.31034									PSMC5	17q	4.2993	0.31034	PUF60	8q	3.75945	0.604071
				OPLAH	8q	2.69465	0.226509					VPS28	8q	2.30364	0.31034									SMARCD2	17q	4.2993	0.31034	PYCRL	#N/A	3.75945	0.604071
				PARP10	8q	2.69465	0.226509					ZNF16	8q	2.30364	0.31034									MAP3K3	17q	4.33161	0.31034	RECQL4	8q	3.75945	0.604071
				PLEC	8q	2.69465	0.226509					ZNF250	8q	2.30364	0.31034									CEP95	17q	4.42946	0.31034	RHPN1	8q	3.75945	0.604071
				PPP1R16A	8q	2.69465	0.226509					ZNF251	8q	2.30364	0.31034									CCDC47	17q	4.38195	0.31034	RPL8	8q	3.75945	0.604071
				PUF60	8q	2.69465	0.226509					ZNF252P	8q	2.30364	0.31034									LIMD2	17q	4.38195	0.31034	SCRIB	8q	3.75945	0.604071
				PYCRL	#N/A	2.69465	0.226509					ZNF34	8q	2.30364	0.31034									STRADA	17q	4.38195	0.31034	SCRT1	8q	3.75945	0.604071
				RECQL4	8q	2.69465	0.226509					ZNF517	8q	2.30364	0.31034									TACO1	17q	4.24489	0.31034	SCXA	#N/A	3.75945	0.604071
				RHPN1	8q	2.69465	0.226509					ZNF623	8q	2.30364	0.31034									DDX5	17q	4.22695	0.31034	SCXB	#N/A	3.75945	0.604071
				RPL8	8q	2.69465	0.226509					ZNF7	8q	2.30364	0.31034									HEATR6	17q	4.33161	0.298658	SHARPIN	8q	3.75945	0.604071
				SCRIB	8q	2.69465	0.226509					ZNF707	8q	2.30364	0.31034									MIR21	17q	4.27654	0.298658	SLC39A4	8q	3.75945	0.604071
				SCRT1	8q	2.69465	0.226509					GSDMD	8q	2.19997	0.31034									BCAS3	17q	4.266	0.298658	SLC52A2	8q	3.75945	0.604071
				SCXA	#N/A	2.69465	0.226509					MAFA	8q	2.19997	0.31034									C17ORF64	17q	4.27901	0.298658	SPATC1	8q	3.75945	0.604071
				SCXB	#N/A	2.69465	0.226509					NRBP2	8q	2.19997	0.31034									NACA2	17q	4.29585	0.298658	TIGD5	8q	3.75945	0.604071
				SHARPIN	8q	2.69465	0.226509					ZC3H3	8q	2.19997	0.31034									MARCH10	#N/A	4.18642	0.298658	TMEM249	8q	3.75945	0.604071
				SLC39A4	8q	2.69465	0.226509					ZNF217	20q	2.02365	0.298658									MIR634	#N/A	4.14388	0.298658	TONSL	8q	3.75945	0.604071
				SLC52A2	8q	2.69465	0.226509					CLTC	17q	2.09151	0.298658									MIR4737	17q	4.10624	0.286881	TOP1MT	8q	3.75945	0.604071
				SPATC1	8q	2.69465	0.226509					PTRH2	17q	2.09151	0.298658									RNFT1	17q	4.10624	0.286881	TSTA3	#N/A	3.75945	0.604071
				TIGD5	8q	2.69465	0.226509					INTS2	17q	2.3363	0.298658									RPS6KB1	17q	4.10624	0.286881	VPS28	8q	3.75945	0.604071
				TMEM249	8q	2.69465	0.226509					MED13	17q	2.3363	0.298658									TUBD1	17q	4.10624	0.286881	ZNF16	8q	3.75945	0.604071
				TONSL	8q	2.69465	0.226509					C17ORF82	#N/A	2.37469	0.298658									CA4	17q	4.24413	0.286881	ZNF250	8q	3.75945	0.604071
				TOP1MT	8q	2.69465	0.226509					CHRAC1	8q	2.10347	0.298658									APPBP2	17q	4.1891	0.286881	ZNF251	8q	3.75945	0.604071
				TSTA3	#N/A	2.69465	0.226509					ERBB2	17q	3.10127	0.298658									PPM1D	17q	4.1891	0.286881	ZNF252P	8q	3.75945	0.604071
				VPS28	8q	2.69465	0.226509					PGAP3	17q	3.10127	0.298658									TBX4	17q	3.9914	0.286881	ZNF34	8q	3.75945	0.604071
				ZNF16	8q	2.69465	0.226509					PNMT	17q	3.10127	0.298658									TBX2	17q	4.23958	0.286881	ZNF517	8q	3.75945	0.604071
				ZNF250	8q	2.69465	0.226509					STARD3	17q	3.10127	0.298658									INTS2	17q	4.0942	0.286881	ZNF623	8q	3.75945	0.604071
				ZNF251	8q	2.69465	0.226509					TCAP	17q	3.10127	0.298658									MED13	17q	4.0942	0.286881	ZNF7	8q	3.75945	0.604071
				ZNF252P	8q	2.69465	0.226509					GRB7	17q	2.96658	0.298658									MYEOV	11q	3.95861	0.286881	ZNF707	8q	3.75945	0.604071
				ZNF34	8q	2.69465	0.226509					MIEN1	17q	2.96658	0.298658									C17ORF82	#N/A	4.18509	0.286881	PEX2	8q	4.50446	0.594549
				ZNF517	8q	2.69465	0.226509					MIR4728	17q	2.96658	0.298658									BRIP1	17q	4.04144	0.286881	DENND3	8q	3.90658	0.594549
				ZNF623	8q	2.69465	0.226509					NEUROD2	17q	2.91364	0.298658									TPCN2	11q	3.59176	0.286881	PTK2	8q	3.90658	0.594549
				ZNF7	8q	2.69465	0.226509					NACA2	17q	2.20971	0.286881									EFCAB3	17q	4.05257	0.286881	GPR20	8q	3.86967	0.594549
				ZNF707	8q	2.69465	0.226509					DHX40	17q	2.11577	0.286881									METTL2A	17q	4.05257	0.286881	LINC00051	8q	3.86967	0.594549
				SLC45A4	8q	2.84771	0.226509					BRIP1	17q	2.14327	0.286881									MRC2	17q	4.05257	0.286881	MROH5	8q	3.86967	0.594549
				GSDMD	8q	2.67366	0.226509					IKZF3	17q	2.74473	0.286881									TLK2	17q	4.05257	0.286881	PTP4A3	8q	3.86967	0.594549
				MAFA	8q	2.67366	0.226509					PPP1R1B	17q	2.83863	0.286881									VMP1	17q	3.8962	0.275007	TSNARE1	8q	3.86967	0.594549
				NRBP2	8q	2.67366	0.226509					CEP112	17q	2.42136	0.275007									TBC1D3P2	17q	3.77469	0.275007	CCND1	11q	6.16685	0.584963
				ZC3H3	8q	2.67366	0.226509					TBC1D3P2	17q	2.28904	0.275007									CCND1	11q	3.98297	0.263034	ORAOV1	11q	6.16685	0.584963
				HSF5	17q	3.32698	0.214125					CACNG5	17q	2.49621	0.275007									ORAOV1	11q	3.98297	0.263034	CHRAC1	8q	3.97469	0.584963
				RNF43	17q	3.18776	0.201634					MARCH10	#N/A	2.20066	0.275007									CLTC	17q	3.59517	0.263034	GSDMD	8q	3.71444	0.584963
				ZNF652	17q	3.36251	0.201634					SHANK2	11q	2.30103	0.275007									PTRH2	17q	3.59517	0.263034	MAFA	8q	3.71444	0.584963
				PHB	17q	3.36051	0.201634					GSDMB	17q	2.5817	0.275007									MIR4729	#N/A	3.57349	0.263034	NRBP2	8q	3.71444	0.584963
				MIR4729	#N/A	3.2321	0.176323					ORMDL3	17q	2.64207	0.275007									YPEL2	17q	3.57349	0.263034	ZC3H3	8q	3.71444	0.584963
				YPEL2	17q	3.2321	0.176323					ZPBP2	17q	2.68403	0.275007									MRGPRF	11q	3.04818	0.263034	CTTN	11q	5.61439	0.575312
				ERBB2	17q	2.34294	0.176323					MED1	17q	2.44612	0.275007									DHX40	17q	3.32883	0.250962	SLC45A4	8q	3.72816	0.575312
				PGAP3	17q	2.34294	0.176323					CDK12	17q	2.61618	0.275007									RNF43	17q	3.10403	0.250962	MYEOV	11q	5.36452	0.565597
				PNMT	17q	2.34294	0.176323					GSDMA	17q	2.44129	0.263034									MRGPRD	11q	2.77728	0.250962	MRGPRF	11q	4.64589	0.565597
				STARD3	17q	2.34294	0.176323					LRRC3C	17q	2.36552	0.263034									BAG4	8p	3.20901	0.250962	TPCN2	11q	5.18046	0.555816
				TCAP	17q	2.34294	0.176323					FBXL20	17q	2.26922	0.263034									TACC1	8p	3.08831	0.250962	SHANK2	11q	4.98297	0.555816
				ZPBP2	17q	2.06198	0.163499					C11ORF24	11q	2.10458	0.250962									FGF19	11q	3.45593	0.238787	PPFIA1	11q	5.18642	0.545968
				IKZF3	17q	2.02091	0.163499					ALDH3B1	11q	2.08619	0.250962									HSF5	17q	2.78781	0.238787	MIR548K	11q	5.04431	0.545968
				PPP1R1B	17q	2.22548	0.163499					MIR4691	#N/A	2.08619	0.250962									ERLIN2	8p	2.88606	0.238787	MIR3664	11q	5.30627	0.536053
				GRB7	17q	2.17718	0.163499					NDUFS8	11q	2.08619	0.250962									ZNF703	8p	2.88606	0.238787	ANO1	11q	5.03339	0.536053
				MIEN1	17q	2.17718	0.163499					TCIRG1	11q	2.08619	0.250962									LSM1	8p	2.81531	0.238787	FADD	11q	5.03339	0.536053
				MIR4728	17q	2.17718	0.163499					PSMD3	17q	2.22695	0.250962									ASH2L	8p	2.86967	0.238787	LRP5	11q	4.59346	0.526069
				MRGPRF	11q	2.14267	0.15056					PRKCA	17q	2.14327	0.238787									EIF4EBP1	8p	2.86967	0.238787	ZNF652	17q	3.31605	0.516015
				GAL	11q	2.80134	0.15056					HELZ	17q	2.24489	0.238787									ADRB3	8p	2.88606	0.238787	PHB	17q	3.17005	0.516015
				LRP5	11q	2.65758	0.137504					MIR634	#N/A	2.13966	0.238787									GOT1L1	8p	2.88606	0.238787	FGF3	11q	5.08725	0.495695
				SUV420H1	#N/A	2.5986	0.137504					CHKA	11q	2.01011	0.238787									DDHD2	8p	2.78252	0.238787	FGF4	11q	4.9914	0.495695
				PPP6R3	11q	2.57025	0.137504					CSF3	17q	2.05404	0.238787									PLEKHA2	8p	2.76447	0.238787	FGF19	11q	5.20901	0.485427
				CHKA	11q	2.63639	0.137504					MED24	17q	2.05404	0.238787									STAR	8p	2.73755	0.238787	MRGPRD	11q	3.82681	0.475085
				ACY3	11q	2.5391	0.124328					SNORD124	17q	2.05404	0.238787									FGF3	11q	3.04431	0.226509	ACY3	11q	4.07366	0.454176
				ALDH3B2	11q	2.5391	0.124328					CACNG1	17q	2.05899	0.226509									ANO1	11q	3.02045	0.226509	ALDH3B2	11q	4.07366	0.454176
				DOC2GP	11q	2.5391	0.124328					CACNG4	17q	2.05899	0.226509									FADD	11q	3.02045	0.226509	DOC2GP	11q	4.07366	0.454176
				FAM86C2P	11q	2.5391	0.124328																	FGF4	11q	2.97062	0.226509	FAM86C2P	11q	4.07366	0.454176
				GSTP1	11q	2.5391	0.124328																	IGHMBP2	11q	2.43297	0.226509	GSTP1	11q	4.07366	0.454176
				NDUFV1	11q	2.5391	0.124328																	FBXL20	17q	2.37469	0.226509	NDUFV1	11q	4.07366	0.454176
				NUDT8	11q	2.5391	0.124328																	PROSC	#N/A	2.61618	0.226509	NUDT8	11q	4.07366	0.454176
				TBX10	11q	2.5391	0.124328																	RAB11FIP1	8p	2.60033	0.226509	TBX10	11q	4.07366	0.454176
				UNC93B1	11q	2.5391	0.124328																	WHSC1L1	#N/A	2.6038	0.226509	UNC93B1	11q	4.07366	0.454176
				C11ORF24	11q	2.23284	0.124328																	PPAPDC1B	#N/A	2.62893	0.226509	C11ORF24	11q	3.83863	0.454176
				MTL5	#N/A	2.52143	0.124328																	MIR3664	11q	2.84466	0.214125	IGHMBP2	11q	4.02595	0.422233
				ALDH3B1	11q	2.4318	0.124328																	MRPL21	11q	2.19111	0.214125	SUV420H1	#N/A	3.97469	0.422233
				MIR4691	#N/A	2.4318	0.124328																	CACNB1	17q	2.16052	0.214125	NADSYN1	11q	2.85387	0.422233
				NDUFS8	11q	2.4318	0.124328																	PPP1R1B	17q	2.27737	0.214125	DHCR7	11q	2.70115	0.422233
				TCIRG1	11q	2.4318	0.124328																	NEUROD2	17q	2.15428	0.214125	CHKA	11q	3.42136	0.411426
				CPT1A	11q	2.11126	0.111031																	MED1	17q	2.17914	0.214125	CABP2	11q	3.51145	0.400538
				CABP2	11q	2.00087	0.0976108																	KCNU1	8p	2.5157	0.214125	CDK2AP2	11q	3.51145	0.400538
				CDK2AP2	11q	2.00087	0.0976108																	GPR124	#N/A	2.41794	0.214125	PITPNM1	11q	3.51145	0.400538
				PITPNM1	11q	2.00087	0.0976108																	LETM2	8p	2.43652	0.214125	AIP	11q	3.38091	0.389567
																								BRF2	8p	2.4318	0.214125	PPP6R3	11q	3.95078	0.378512
																								C8ORF86	8p	2.451	0.214125	CPT1A	11q	3.8041	0.378512
																								FGFR1	8p	2.451	0.214125	MTL5	#N/A	3.76195	0.378512
																								ADAM32	8p	2.50864	0.214125	MRPL21	11q	3.72816	0.378512
																								CTTN	11q	2.60555	0.201634	CABP4	11q	3.24565	0.378512
																								SHANK2	11q	2.69897	0.201634	GPR152	11q	3.24565	0.378512
																								ZNF652	17q	2.12378	0.201634	TMEM134	11q	3.24565	0.378512
																								PHB	17q	2.22113	0.201634	GAL	11q	3.67366	0.356144
																								ERBB2	17q	2.007	0.201634	CARNS1	11q	3.18642	0.356144
																								PGAP3	17q	2.007	0.201634	CLCF1	11q	3.18642	0.356144
																								PNMT	17q	2.007	0.201634	CORO1B	11q	3.18642	0.356144
																								STARD3	17q	2.007	0.201634	POLD4	11q	3.18642	0.356144
																								TCAP	17q	2.007	0.201634	PPP1CA	11q	3.18642	0.356144
																								CDK12	17q	2.08092	0.201634	PTPRCAP	11q	3.18642	0.356144
																								SFRP1	8p	2.1512	0.201634	RAD9A	11q	3.18642	0.356144
																								HTRA4	8p	2.33913	0.201634	RPS6KB2	11q	3.18642	0.356144
																								ADAM9	8p	2.34582	0.201634	TBC1D10C	11q	3.18642	0.356144
																								TM2D2	8p	2.34582	0.201634	ALDH3B1	11q	3.08672	0.356144
																								C8ORF4	#N/A	2.01592	0.201634	MIR4691	#N/A	3.08672	0.356144
																								MIR548K	11q	2.4318	0.189034	NDUFS8	11q	3.08672	0.356144
																								PPP6R3	11q	2.12668	0.189034	TCIRG1	11q	3.08672	0.356144
																								PPFIA1	11q	2.24949	0.176323	SSH3	11q	3	0.333424
																								NADSYN1	11q	2.2204	0.176323	ADRBK1	#N/A	2.97062	0.31034
																								DHCR7	11q	2.23958	0.176323	ANKRD13D	11q	2.97062	0.31034
																												KDM2A	11q	2.97062	0.31034
																												ARL5C	17q	2.08092	0.250962
																												PLXDC1	17q	2.08092	0.250962
																												GSDMB	17q	2.06048	0.238787
																												CACNB1	17q	2.05257	0.226509
																												ORMDL3	17q	2.04915	0.226509
