# Supplementary material for: Genomic mapping of copy number variations influencing immune response in breast cancer
Source: Front Oncol. 2022 Sep 1;12:975437. doi: 10.3389/fonc.2022.975437 (PMC9476651; doi:10.3389/fonc.2022.975437)
Supplement: Supplementary file 6 [file Table_6.xlsx]

## Sheet: Hoja1
Source: PNAS November 13, 2018 115 (46) E10988-E10997; first published October 29, 2018; https://doi.org/10.1073/pnas.1808790115
Gene	Membrane	% from patients (n=1070)	Basal (171)	HER2+ (78)	Lum A (499)	Lum B (197)
SLAMF6	surface	0.734579	0.865497	0.74359	0.693387	0.827411
SLAMF8	surface	0.733645	0.859649	0.75641	0.693387	0.817259
CD160	surface	0.633645	0.842105	0.538462	0.599198	0.654822
DCSTAMP	surface	0.615888	0.883041	0.717949	0.46493	0.77665
MILR1	surface	0.392523	0.374269	0.576923	0.282565	0.680203
ICAM2	surface	0.392523	0.368421	0.551282	0.288577	0.680203
ACE	surface	0.390654	0.356725	0.551282	0.290581	0.680203
IL2RA	surface	0.276636	0.678363	0.423077	0.132265	0.279188
ORMDL3	nonsurface
PEX2	nonsurface
FADD	NA
MYC	NA
PSMC5	NA
PSMD3	NA
PHB	NA
MAP3K3	NA
FGF19	NA
CLCF1	NA
FGF4	NA
GSTP1	NA
KMT5B	NA
PARP10	NA
RORC	NA
CRP	NA
PRKCQ	NA
KLF6	NA
FGF3	NA
S100A7	NA
S100A14	NA
APCS	NA
GATA3	NA
