# Supplementary material for: Genomic mapping of copy number variations influencing immune response in breast cancer
Source: Front Oncol. 2022 Sep 1;12:975437. doi: 10.3389/fonc.2022.975437 (PMC9476651; doi:10.3389/fonc.2022.975437)
Supplement: Supplementary file 7 [file Table_7.xlsx]

## Sheet: Hoja1
Supplemental Data Table 7
Protein	Compound	Drug Group	Disease
MILR1	No Compound Related Data Available	NA	NA
ACE	Perindopril	approved	approved in cardiology related diseases
ACE	Ramipril	approved	approved in cardiology related diseases
ACE	Captopril	approved	approved in cardiology related diseases
ACE	Lisinopril	approved, investigational	approved in cardiology related diseases
ACE	Quinapril	approved, investigational	approved in cardiology related diseases
DCSTAMP	No Compound Related Data Available	NA	NA
SLAMF8	No Compound Related Data Available	NA	NA
CD160	Acetylcholine	approved, investigational	approved in neurological disorders and other diseases
CD160	Capsaicin	approved	approved in neurological disorders and other diseases
CD160	Cyclosporine	approved, investigational	approved in neurological disorders and other diseases
CD160	Dopamine	approved	approved in neurological disorders and other diseases
CD160	Histamine	approved, investigational	approved in neurological disorders and other diseases
IL2RA	Denileukin diftitox	approved, investigational	approved in autoimmune diseases and other diseases
IL2RA	Basiliximab	approved, investigational	approved in autoimmune diseases and other diseases
IL2RA	Aldesleukin	approved	approved in autoimmune diseases and other diseases
IL2RA	Atorvastatin	approved	approved in autoimmune diseases and other diseases
IL2RA	Methimazole	approved	approved in autoimmune diseases and other diseases
ICAM2	D-Tyrosine	approved, investigational, experimental	approved in gastrointestinal carcinomas and other diseases
ICAM2	Serine	investigational	approved in gastrointestinal carcinomas and other diseases
ICAM2	Calcium	NA	NA
SLAMF6	D-Tyrosine	approved, investigational, experimental	approved in immunodeficiencies disoreders and other diseases such as breast carcinoma
