# Supplementary material for: Genomic mapping of copy number variations influencing immune response in breast cancer
Source: Front Oncol. 2022 Sep 1;12:975437. doi: 10.3389/fonc.2022.975437 (PMC9476651; doi:10.3389/fonc.2022.975437)
Supplement: Supplementary file 8 [file Table_8.xlsx]

## Sheet: Hoja1
Kaplan-Meier Plotter
mRNA RNA-seq
	OS (n=2976)
Gene	FDR	HR	p-value
ACE	>50%	1.31 (1.03-1.67)	0.03
SLAMF8	0.01	1.7 (1.35-2.14)	5.6e-06
CD160	0.01	1.7 (1.34-2.14)	6.5e-06
IL2RA	1	0.79 (0.63-1)	0.051
ICAM2	>50%	0.69 (0.54-0.87)	0.0017
SLAMF6	>50%	0.74 (0.58-0.94)	0.013
DCSTAMP	0.03	1.63 (1.3-2.04)	2.3e-05
MILR1	>50%	1.32 (1.02-1.72)	0.038
mRNA gene chip
	OS (n=943)			RFS (n=2032)
Gene	FDR	HR	p-value	FDR	HR	p-value
ACE	1	0.81 (0.61-1.09)	0.1607	0.5	0.77 (0.66-0.89)	0.0005
SLAMF8	over 50%	0.79 (0.65-0.96)	0.015	1	1.08 (0.97-1.21)	0.1576
CD160	over 50%	0.76 (0.62-0.93)	0.0083	0.01	0.69 (0.62-0.77)	4.5e-12
IL2RA	1	0.89 (0.74-1.08)	0.2318	0.02	1.29 (1.15-1.44)	9.7e-06
ICAM2	0.05	0.68 (0.56-0.82)	6.4e-05	0.01	0.77 (o.7-0.86)	6.3e-07
SLAMF6	over 50%	0.61 (0.43-0.86)	0.0041	0.01	0.59 (0.5-0.69)	2.6e-11
DCSTAMP	NA	NA	NA	NA	NA	NA
MILR1	NA	NA	NA	NA	NA	NA
